# Supplementary material for: Engineering of global transcription factor FruR to redirect the carbon flow in Escherichia coli for enhancing l-phenylalanine biosynthesis
Source: Microb Cell Fact. 2022 Oct 26;21:222. doi: 10.1186/s12934-022-01954-7 (PMC9609185; doi:10.1186/s12934-022-01954-7)
Supplement: Supplementary file 1 — Additional file 1: DataSet 1-Differentially expressed metabolites between the FruRE173K mutant (MF) and the wildtype PHE01 (ME) at different periods of fermentation. [file 12934_2022_1954_MOESM1_ESM.xlsx]

## Sheet: ME10 Vs. MF10 (POS)
id	MS2 name	MS2 score	MS1 name	MS1 ppm	rt	mz	SuperClass	type	MEAN ME10	MEAN MF10	VIP	P-VALUE	Q-VALUE	FOLD CHANGE
1	5-Acetylamino-6-formylamino-3-methyluracil	1			377.052	227.079	Organoheterocyclic compounds	forward	0.0526335	0.0402935	1.08045	0.0347813	0.0486765	1.30625
2	5H-Cyclopentapyrazine	1			56.3245	119.06	Organoheterocyclic compounds	forward	0.152165	0.0955798	1.64566	0.000761559	0.00294938	1.59202
5	2-Hydroxypyridine	0.999949			51.0806	96.0447	Organoheterocyclic compounds	forward	0.269723	0.216311	1.23364	0.0195253	0.0311755	1.24693
9	D-Proline	0.999758			334.255	116.071	Organic acids and derivatives	forward	23.9777	15.428	1.31153	0.00877669	0.0171723	1.55417
12	Picolinic acid	0.999564			421.784	128.071	Organoheterocyclic compounds	forward	0.731662	0.0933635	1.81252	9.47089e-06	0.000148971	7.8367
13	Uracil	0.999563			170.143	113.035	Organoheterocyclic compounds	forward	0.857593	0.190963	1.58438	2.44292e-05	0.000285065	4.49089
15	Adenosine 2'-phosphate	0.999424			448.673	348.07	Organic oxygen compounds	forward	0.268669	0.6131	1.59594	2.50693e-05	0.000289573	0.438214
16	Guanine	0.999328			284.777	152.057	Organoheterocyclic compounds	forward	0.094422	0.279835	1.58117	0.00884682	0.0172723	0.337421
19	1H-Indole-3-carboxaldehyde	0.999198			62.2469	146.06	Organoheterocyclic compounds	forward	0.132564	0.0996042	1.4281	0.00344258	0.00856434	1.3309
24	Niacinamide	0.998536			510.01	123.055	Organoheterocyclic compounds	forward	0.404619	0.521621	1.52876	0.000560583	0.00237068	0.775695
26	Ethenyl acetate	0.998498			399.452	87.0444	Organic acids and derivatives	forward	25.7719	2.7995	1.81233	8.78279e-14	4.44541e-10	9.20591
27	gamma-Aminobutyric acid	0.998334			421.3	104.071	Organic acids and derivatives	forward	27.0008	1.09437	1.80717	2.26059e-07	1.1165e-05	24.6724
35	Trigonelline	0.997203			309.075	138.055	Alkaloids and derivatives	forward	0.646429	0.303832	1.25	0.0412643	0.0552741	2.12758
39	6-Dimethylaminopurine	0.99652			63.3235	164.093	Organoheterocyclic compounds	forward	1.07724	3.09835	1.77707	7.0188e-05	0.00057478	0.347683
41	2-Amino-4-ethoxy-3-hydroxybutanoic acid	0.995644			101.234	164.082	Organic acids and derivatives	forward	0.255963	0.211236	1.27464	0.0132593	0.0233103	1.21174
42	Pyrrolidonecarboxylic acid	0.995572			322.386	130.05	Organic acids and derivatives	forward	2.17758	0.126443	1.8045	5.46681e-06	0.000102695	17.2218
47	1-Methyladenosine	0.994754			271.82	282.12	Nucleosides, nucleotides, and analogues	forward	0.134718	0.0109897	1.71831	1.02202e-07	6.6885e-06	12.2585
49	Dehydroanonaine	0.994363			39.8994	264.102	Alkaloids and derivatives	forward	0.34744	0.42332	1.10228	0.043335	0.0572955	0.820749
50	3-Methyladenine	0.993841			169.608	150.077	Organoheterocyclic compounds	forward	0.33558	0.602625	1.64209	8.69499e-05	0.000648888	0.556863
51	Glycylproline	0.993391			371.333	173.092	Organic acids and derivatives	forward	0.390544	0.316175	1.19339	0.0197733	0.0314849	1.23521
52	N-Acetylcadaverine	0.993296			356.921	145.133	Organic acids and derivatives	forward	3.39166	0.590378	1.67897	2.01144e-07	1.04443e-05	5.7449
53	Xanthine	0.992917			321.033	153.041	Organoheterocyclic compounds	forward	0.337337	0.547896	1.38733	0.0257154	0.0385764	0.615696
56	Cyclic AMP	0.99115			279.959	330.06	Nucleosides, nucleotides, and analogues	forward	0.0290446	0.00551387	1.63968	2.66242e-06	6.0514e-05	5.26756
59	N-Acetylhistidine	0.990153			327.862	198.087	Organic acids and derivatives	forward	1.48436	0.678122	1.76828	2.35287e-08	2.19008e-06	2.18892
61	N6-Methyladenosine	0.98868			172.558	282.12	Nucleosides, nucleotides, and analogues	forward	0.0596448	0.189915	1.73897	0.000964015	0.00347695	0.314061
62	Cyclic GMP	0.988382			333.818	346.055	Nucleosides, nucleotides, and analogues	forward	0.154508	0.0648649	1.53327	0.00044424	0.00204663	2.38201
64	Methyl acrylate	0.987834			421.736	87.0444	Organic acids and derivatives	forward	4.76745	0.018684	1.54613	0.000913613	0.0033525	255.163
69	5-Methylcytosine	0.985286			206.542	126.066	Organoheterocyclic compounds	forward	0.090094	0.484779	1.73032	1.06041e-06	3.12502e-05	0.185846
71	Sphinganine	0.98433			63.0461	302.305	Organic nitrogen compounds	forward	1.23874	2.7568	1.3517	0.0134692	0.0235932	0.449339
72	L-Histidinol	0.983618			393.12	142.097	Organic nitrogen compounds	forward	0.627039	1.736	1.47357	0.00381577	0.00922431	0.361198
73	5'-Hydroxycotinine	0.983174			274.497	193.097	Organoheterocyclic compounds	forward	0.4502	0.245784	1.38955	0.016913	0.0279706	1.83169
75	5'-Methylthioadenosine	0.983019			90.3308	298.097	Nucleosides, nucleotides, and analogues	forward	5.97699	4.25426	1.3694	0.00633729	0.0134561	1.40494
76	Solanidine	0.98257			77.5409	398.342	Lipids and lipid-like molecules	forward	0.0347265	0.0528823	1.60185	0.00207766	0.00602033	0.656676
77	2,5-Diethylpyrazine	0.982267			112.205	137.107	Organoheterocyclic compounds	forward	0.363878	0.62715	1.14814	0.0304961	0.0440768	0.580208
78	Dictyoquinazol C	0.981802			56.4061	343.129	Organoheterocyclic compounds	forward	0.6376	0.259897	1.50776	0.00179202	0.00540212	2.45328
80	Pantothenic acid	0.981154			237.959	220.108	Organooxygen compounds	forward	0.0303968	0.0103886	1.54734	0.000214603	0.00122362	2.92597
84	gamma-Glutamylleucine	0.978838			365.664	261.144	Organic acids and derivatives	forward	0.326882	0.0321423	1.71367	0.000223109	0.00125743	10.1698
87	Indoxyl	0.977369			153.341	134.06	Organoheterocyclic compounds	forward	0.753905	0.592892	1.32563	0.00533435	0.011847	1.27157
89	Beta-Guanidinopropionic acid	0.97601			390.75	132.077	Organic nitrogen compounds	forward	0.354176	0.133723	1.66253	5.32419e-05	0.000485567	2.64859
90	O-Acetylserine	0.975998			316.177	148.06	Organic acids and derivatives	forward	1.00358	0.0160421	1.47696	0.00486043	0.0110449	62.5593
91	Isopropylpyrazine	0.974301			38.9533	123.092	Organoheterocyclic compounds	forward	0.383568	0.0986883	1.62937	0.000171904	0.00104624	3.88666
93	Methylimidazole acetaldehyde	0.97352			373.62	125.071	Organoheterocyclic compounds	forward	0.542314	0.27869	1.61246	0.00257749	0.00699724	1.94594
94	2-Aminoisobutyric acid	0.9735			49.3826	104.071	Organic acids and derivatives	forward	6.43611	10.7689	1.18164	0.0167196	0.0277361	0.59766
96	Riboflavin	0.972999			234.174	377.145	Organoheterocyclic compounds	forward	0.102193	0.076615	1.353	0.00811616	0.0162089	1.33386
99	Pantetheine 4'-phosphate	0.969084			62.5784	359.103	Organic acids and derivatives	forward	0.0660191	0.032681	1.37522	0.0134072	0.0235099	2.02011
100	2,3-Dihydro-5-(3-hydroxypropanoyl)-1H-pyrrolizine	0.968864			36.4791	180.102	Organoheterocyclic compounds	forward	0.380646	0.562032	1.63395	2.59401e-05	0.000295562	0.677268
102	Pi-Methylimidazoleacetic acid	0.967891			90.8628	141.066	Organoheterocyclic compounds	forward	3.45005	1.72697	1.71176	9.34102e-06	0.000147677	1.99774
105	2,5-Dimethyloxazole	0.965061			101.717	98.0603	Organoheterocyclic compounds	forward	0.089081	0.06417	1.38821	0.00374839	0.00910764	1.3882
106	Adenosine 3',5'-diphosphate	0.965032			455.115	428.037	Nucleosides, nucleotides, and analogues	forward	0.0196052	0.0302699	1.25155	0.0163312	0.0272607	0.64768
108	8beta-Angeloyloxy-15-hydroxy-1alpha,10R-dimethoxy-3-oxo-11(13)-germacren-12,6alpha-olide	0.962363			445.058	425.215	Lipids and lipid-like molecules	forward	0.0665706	0.111259	1.17163	0.0146034	0.0250867	0.598341
110	Phytosphingosine	0.961448			67.5701	318.299	Organic nitrogen compounds	forward	3.6552	5.43496	1.18487	0.0311675	0.0448173	0.672535
112	7,8-Dihydro-3-methylpyrrolo[1,2-a]pyrimidin-2(6H)-one	0.959427			268.668	151.086	Organoheterocyclic compounds	forward	1.51525	1.09079	1.49989	0.00132156	0.00433779	1.38913
113	N-Acetylglutamine	0.958526			322.738	189.087	Organic acids and derivatives	forward	4.69953	0.306533	1.79207	2.26903e-06	5.3479e-05	15.3312
116	N6-Acetyl-L-lysine	0.955457			371.24	189.123	Organic acids and derivatives	forward	1.93961	1.28734	1.65009	7.53678e-05	0.000598525	1.50669
118	2-Isopropylphenyl methylcarbamate	0.953079			353.935	194.118	Benzenoids	forward	1.02812	1.26655	1.23133	0.0228805	0.0352213	0.811752
121	2-Pyrrolidineacetic acid	0.951639			351.371	130.086	Organoheterocyclic compounds	forward	3.90221	1.76841	1.6269	0.00165037	0.00508627	2.20663
122	N-methylvaline	0.951153			409.755	132.102	Organic acids and derivatives	forward	0.205954	0.287965	1.2617	0.0251706	0.0379283	0.715207
125	7-Aminomethyl-7-carbaguanine	0.94974			498.759	180.088	Organoheterocyclic compounds	forward	0.297595	0.118466	1.67572	0.00551216	0.0121386	2.51207
130	N-Acetylornithine	0.944358			411.654	175.108	Organic acids and derivatives	forward	0.074617	0.103699	1.21002	0.0299918	0.0435156	0.719552
133	Dopamine quinone	0.938412			267.543	152.07	Organic oxygen compounds	forward	0.284248	0.217803	1.18017	0.0218549	0.0340158	1.30507
134	Flumioxazin	0.936332			35.5404	355.111	Organoheterocyclic compounds	forward	0.000566466	0.00607343	1.26153	0.031183	0.0448343	0.0932696
136	Gonyautoxin V	0.935452			445.753	380.095	Phenylpropanoids and polyketides	forward	7.70912	9.89986	1.29971	0.00862895	0.0169602	0.77871
137	Pyridoxine	0.935424			75.5396	170.081	Organoheterocyclic compounds	forward	0.07758	0.0551829	1.47845	0.00187621	0.00558838	1.40587
138	Deoxyadenosine	0.934423			148.103	252.109	Nucleosides, nucleotides, and analogues	forward	0.399052	0.899653	1.02572	0.0335855	0.0474225	0.443562
142	3-Acetylpyridine	0.931063			145.946	122.06	Organooxygen compounds	forward	0.426106	0.280473	1.3425	0.0129278	0.0228593	1.51924
143	Protoporphyrin IX	0.93017			192.756	563.265	Organoheterocyclic compounds	forward	0.0673568	0.975346	1.80461	8.21958e-05	0.000628934	0.0690594
148	(13R,14R)-8-Labdene-13,14,15-triol	0.923288			220.676	325.274	Lipids and lipid-like molecules	forward	0.0882374	0.237667	1.55193	0.000516351	0.00225267	0.371264
149	L-4-Hydroxyglutamate semialdehyde	0.92263			390.865	148.06	Organic acids and derivatives	forward	0.0527537	0.203966	1.55612	0.0087186	0.0170892	0.25864
151	(13R,14R)-7-Labdene-13,14,15-triol	0.919431			58.9532	325.274	Lipids and lipid-like molecules	forward	0.522613	0.41845	1.4887	0.00139836	0.00452103	1.24893
154	2-Pyrrolidinone	0.917033			399.922	86.0605	Organoheterocyclic compounds	forward	27.7762	3.14801	1.81161	9.51255e-13	2.40739e-09	8.82341
158	L-trans-4-Methyl-2-pyrrolidinecarboxylic acid	0.912389			70.0546	130.086	Organic acids and derivatives	forward	0.861573	1.38363	1.58034	0.0007076	0.00279635	0.622692
160	NAD	0.908029			449.958	664.116	Nucleosides, nucleotides, and analogues	forward	0.367638	0.28255	1.40932	0.00438307	0.0102082	1.30114
162	4-Acetylimidazo[4,5-c]pyridine	0.905953			94.7257	162.066	Organoheterocyclic compounds	forward	0.240027	0.116116	1.62895	0.0034839	0.00863811	2.06713
163	D-1-Piperideine-2-carboxylic acid	0.905618			373.372	128.071	Organoheterocyclic compounds	forward	0.649088	0.366047	1.39196	0.00685243	0.0142658	1.77324
164	Vanillylamine	0.903904			76.8398	154.086	Benzenoids	forward	0.187824	0.819669	1.66306	0.002629	0.00709095	0.229146
165	Acetylhomoserine	0.903277			167.861	162.076	Organic acids and derivatives	forward	0.289276	0.342072	1.61282	0.000184904	0.00110102	0.84566
166	N-Acetylglutamic acid	0.902333			391.587	190.071	Organic acids and derivatives	forward	0.418886	0.924074	1.63932	0.00189797	0.00563617	0.453304
167	Ganoderic acid K	0.900502			287.317	575.317	Lipids and lipid-like molecules	forward	0.134041	0.0531477	1.72774	1.67775e-05	0.00022304	2.52205
168	N-a-Acetyl-L-arginine	0.898598			395.102	217.129	Organic acids and derivatives	forward	1.64565	0.622226	1.22107	0.00160424	0.00498674	2.64478
169	(E)-8-Hydroxy-2-octene-4,6-diynoic acid	0.897321			318.51	151.039	Lipids and lipid-like molecules	forward	0.347277	0.492093	1.14762	0.0373281	0.0512949	0.705714
172	1-(beta-D-Ribofuranosyl)-1,4-dihydronicotinamide	0.893013			174.472	257.113	Organic oxygen compounds	forward	0.106798	0.0436762	1.77178	3.19111e-07	1.33997e-05	2.44523
176	Polyoxyethylene dioleate	0.889008			58.8885	591.535	Lipids and lipid-like molecules	forward	3.72359	1.13721	1.79494	2.52308e-05	0.000290696	3.27432
177	3-Dehydroxycarnitine	0.887861			404.156	146.118	Lipids and lipid-like molecules	forward	0.791645	0.197069	1.52706	0.000559833	0.00236872	4.0171
178	Orcein	0.886857			344.478	501.169	Organoheterocyclic compounds	forward	0.0899961	0.206404	1.61383	0.00569018	0.0124256	0.436019
180	Diaminopimelic acid	0.885028			500.493	191.103	Organic acids and derivatives	forward	0.0999046	0.0381612	1.70196	0.00211034	0.00608822	2.61796
190	19-Hydroxycinnzeylanol 19-glucoside	0.873835			237.829	563.265	Lipids and lipid-like molecules	forward	0.000221855	0.0116237	1.64955	9.08087e-05	0.000664605	0.0190864
192	Argininic acid	0.867517			390.842	176.103	Organic acids and derivatives	forward	0.234195	0.0722644	1.72862	1.62227e-07	9.15761e-06	3.2408
193	3-Aminobutanoic acid	0.863523			678.449	104.071	Organic acids and derivatives	forward	0.291588	0.0743525	1.74916	0.0022501	0.0063719	3.9217
195	Caffeine	0.86033			240.881	195.088	Organoheterocyclic compounds	forward	0.0854858	0.107619	1.04051	0.0387187	0.0527179	0.794341
196	beta-D-Glucosamine	0.859209			444.32	180.087	Organooxygen compounds	forward	0.462344	1.03616	1.54102	0.000994435	0.00355002	0.44621
200	O-Acetylethanolamine	0.856077			479.932	104.071	Organic acids and derivatives	forward	1.68245	0.419533	1.79887	5.33995e-06	0.000101019	4.01029
202	Riboflavine 2',3',4',5'-tetrabutanoate	0.853424			321.113	657.322	Organoheterocyclic compounds	forward	0.0895619	0.0728227	1.07508	0.0387629	0.0527627	1.22986
203	(Â±)-2,2'-Iminobispropanoic acid	0.852957			356.95	162.076	Organic acids and derivatives	forward	1.93478	0.929064	1.52789	0.00700916	0.0145097	2.08251
205	2-(Methylamino)benzoic acid	0.851689			153.326	152.07	Benzenoids	forward	1.6454	1.32136	1.28056	0.0114456	0.020866	1.24523
206	Prolyl-Tyrosine	0.85142			226.818	279.134	Organic acids and derivatives	forward	0.0599459	0.0205343	1.69487	0.00494746	0.011195	2.91931
208	Creatine	0.845424			372.44	132.077	Organic acids and derivatives	forward	8.54996	1.20051	1.75394	2.57593e-05	0.000294332	7.12195
209	3alpha,4,7,7alpha-Tetrahydro-1H-isoindole-1,3(2H)-dione	0.844457			48.4866	152.07	Organoheterocyclic compounds	forward	0.0606392	0.0382469	1.73927	1.77197e-06	4.52357e-05	1.58546
213	Benzamide	0.837359			115.811	122.06	Benzenoids	forward	0.712532	0.405983	1.58939	0.000302629	0.00156674	1.75508
214	4-Hydroxymandelonitrile	0.835853			115.508	150.055	Benzenoids	forward	0.428441	0.267941	1.46497	0.00170944	0.00521514	1.59901
218	L-Glutamic acid	0.830018			407.933	148.06	Organic acids and derivatives	forward	2.33965	5.94149	1.49271	0.000484618	0.00216469	0.393781
220	D-Glutamine	0.828189			396.663	147.076	Organic acids and derivatives	forward	0.0908331	0.691215	1.54347	0.000310329	0.00159587	0.131411
221	2-Dodecanone	0.827804			58.7574	285.242	Organic oxygen compounds	forward	0.0707109	0.138952	1.52533	0.00148449	0.00472016	0.508886
223	N-acetyl-alpha-D-galactosamine 1-phosphate	0.823887			170.805	302.067	Organic oxygen compounds	forward	0.00371839	0.0183331	1.73884	0.000490769	0.00218205	0.202824
225	CPA(16:0/0:0)	0.82034			279.363	393.24	Lipids and lipid-like molecules	forward	0.0129452	0.000728977	1.73321	0.0166884	0.0276982	17.758
227	Prolyl-Alanine	0.818523			357.964	187.108	Organic acids and derivatives	forward	0.521115	0.24082	1.80416	3.5302e-09	6.22104e-07	2.16392
229	PG(16:1(9Z)/16:0)	0.811444			59.1602	721.502	Lipids and lipid-like molecules	forward	0.183711	0.529323	1.67761	4.63206e-06	9.12142e-05	0.347068
230	Dityrosine	0.811167			376.663	361.139	Lignans, neolignans and related compounds	forward	0.0294023	0.0356148	1.22589	0.016244	0.0271531	0.825566
237	Canescein	0.806054			349.785	567.275	Lipids and lipid-like molecules	forward	0.0652054	0.0267362	1.70072	7.61764e-06	0.000129172	2.43885
239	Ophthalmic acid	0.802293			409.17	290.135	Organic acids and derivatives	forward	0.0100455	0.0536587	1.69284	0.000602821	0.00249544	0.187212
240	Tyramine	0.802141			254.981	138.091	Benzenoids	forward	0.213417	0.322021	1.64763	7.0007e-05	0.000573923	0.662741
242	Cohibin A	0.796283			254.341	549.488	Lipids and lipid-like molecules	forward	0.0141784	0.0354235	1.71307	0.000521855	0.00226752	0.400253
248	6-Chloro-N-(1-methylethyl)-1,3,5-triazine-2,4-diamine	0.78799			282.175	188.068	Organoheterocyclic compounds	forward	0.910599	2.21491	1.28085	0.00619607	0.013229	0.411122
249	Erysothiopine	0.786928			32.9466	408.107	Alkaloids and derivatives	forward	0.0602183	0.0436238	1.70308	6.40319e-06	0.000114522	1.3804
252	L-2-Amino-5-hydroxypentanoic acid	0.782039			356.377	134.081	Organic acids and derivatives	forward	0.735652	0.451613	1.57039	0.000325478	0.00165205	1.62894
255	PE(20:2(11Z,14Z)/15:0)	0.779867			174.647	730.54	Lipids and lipid-like molecules	forward	0.21649	1.17731	1.81768	1.25874e-06	3.53832e-05	0.183885
257	PS(14:0/18:4(6Z,9Z,12Z,15Z))	0.775256			186.601	728.457	Lipids and lipid-like molecules	forward	0.038699	0.00801874	1.09703	6.897e-05	0.00056898	4.82606
261	Quindoxin	0.770511			227.425	163.05	Organoheterocyclic compounds	forward	0.879043	0.579458	1.30137	0.0089466	0.0174139	1.51701
262	S-Lactoylglutathione	0.769724			403.72	380.112	Organic acids and derivatives	forward	0.0335312	0.240617	1.72952	0.000869372	0.00323964	0.139355
263	Vanilloside	0.769369			49.4506	315.108	Organic oxygen compounds	forward	0.0484165	0.0247948	1.0421	0.0442431	0.0581655	1.95269
264	Tromethamine	0.767859			137.705	122.081	Organic compounds	forward	0.340317	0.166322	1.36125	0.00165615	0.00509863	2.04613
266	5-Amino-3-oxohexanoate	0.7663			350.292	146.081	Organic acids and derivatives	forward	2.18281	1.41865	1.57203	0.000341762	0.00171084	1.53865
267	Cohibin B	0.765626			57.8707	549.488	Lipids and lipid-like molecules	forward	3.02587	9.62733	1.7667	1.56485e-07	8.94853e-06	0.3143
269	Aspartyl-Isoleucine	0.765018			444.875	247.129	Organic acids and derivatives	forward	0.564552	5.85445	1.79432	0.000231755	0.00129101	0.0964312
273	Gynocardin	0.758286			356.232	304.101	Organooxygen compounds	forward	0.0633427	0.266234	1.67892	3.11631e-05	0.000335633	0.237922
279	PE(16:0/18:2(9Z,12Z))	0.750296			175.587	716.523	Lipids and lipid-like molecules	forward	2.24326	1.36348	1.73582	3.15776e-07	1.33311e-05	1.64525
282	3alpha,4,5,7alpha-Tetrahydro-5-hydroxy-1H-isoindole-1,3(2H)-dione	0.747053			87.9245	168.065	Organoheterocyclic compounds	forward	0.297502	0.218011	1.05435	0.0176531	0.0288551	1.36462
284	1-(Hydroxymethyl)-5,5-dimethyl-2,4-imidazolidinedione	0.744595			371.968	159.076	Organoheterocyclic compounds	forward	0.435739	0.308803	1.43144	0.00225194	0.00637556	1.41106
285	5-Hydroxykynurenamine	0.743517			104.221	181.097	Organic oxygen compounds	forward	0.585371	0.0964326	1.08917	5.6612e-06	0.000105218	6.07026
287	(R)-2-Hydroxysterculic acid	0.741633			38.943	311.258	Lipids and lipid-like molecules	forward	0.111756	0.20078	1.13283	0.0035384	0.0087363	0.55661
289	b-D-Glucuronopyranosyl-(1->3)-a-D-galacturonopyranosyl-(1->2)-L-rhamnose	0.740353			345.381	517.143	Organic oxygen compounds	forward	0.00169606	0.00630314	1.45157	0.0205466	0.0324386	0.269082
290	5,6-Dihydroxyindole	0.739274			74.0641	150.055	Organoheterocyclic compounds	forward	0.0931181	0.0695623	1.42096	0.00168042	0.0051502	1.33863
292	Diepomuricanin A	0.737011			176.024	547.473	Lipids and lipid-like molecules	forward	0.092612	0.0384129	1.74738	0.000111702	0.000763047	2.41096
294	DG(18:2(9Z,12Z)/15:0/0:0)	0.733613			74.8338	579.498	Lipids and lipid-like molecules	forward	0.00203606	0.0230393	1.34611	0.0107156	0.0198716	0.0883731
299	Norsanguinarine	0.723492			287.185	334.111	Organoheterocyclic compounds	forward	0.0538162	0.00871846	1.7662	0.000352749	0.00174959	6.17267
302	Suberylglycine	0.71834			141.147	232.118	Organic acids and derivatives	forward	0.563081	1.46795	1.71803	0.000204746	0.00118346	0.383583
304	Dihydro-2,4-dimethyl-6-(1-methylpropyl)-4H-1,3,5-dithiazine	0.715188			375.782	206.102	Organoheterocyclic compounds	forward	2.17018	0.413909	1.76819	0.000447231	0.00205563	5.24313
311	Acetyl-CoA	0.703442			427.943	810.133	Lipids and lipid-like molecules	forward	0.204559	0.0830395	1.44108	0.000261973	0.00140621	2.46339
316	FAD	0.694062			404.563	786.165	Nucleosides, nucleotides, and analogues	forward	0.00513215	0.0114075	1.64484	2.05292e-05	0.000255472	0.449891
320	3-Hydroxyanthranilic acid	0.684586			392.527	154.05	Benzenoids	forward	0.145797	0.0410591	1.60907	3.52442e-06	7.46893e-05	3.55091
322	PG(18:3(6Z,9Z,12Z)/16:1(9Z))	0.681351			39.8312	743.484	Lipids and lipid-like molecules	forward	0.00472378	0.0458741	1.66728	0.000579466	0.00242486	0.102973
325	Neobetanin	0.676265			475.543	549.141	Organic oxygen compounds	forward	0.00350157	0.00504822	1.37802	0.00244544	0.00675134	0.693625
326	Mesalazine	0.676205			323.594	154.05	Benzenoids	forward	1.05774	0.168716	1.81292	2.7234e-11	1.96922e-08	6.26937
328	4-Aminobutyraldehyde	0.669809			83.0024	88.076	Organic oxygen compounds	forward	14.0455	25.2289	1.6537	5.04095e-05	0.000468639	0.556723
330	Cohibin C	0.666987			252.436	577.519	Lipids and lipid-like molecules	forward	0.000777919	0.00583517	1.36395	0.0120165	0.0216217	0.133316
333	Glycineamideribotide	0.653909			113.165	287.07	Nucleosides, nucleotides, and analogues	forward	0.178149	0.0551862	1.53607	0.000413894	0.00195291	3.22815
334	Fagomine	0.652706			374.161	148.097	Organoheterocyclic compounds	forward	0.203452	0.0854754	1.52337	0.0102926	0.0192835	2.38024
335	4-Hydroxyproline galactoside	0.650621			315.846	294.118	Lipids and lipid-like molecules	forward	0.091469	0.0272022	1.70812	0.000252081	0.00136853	3.36256
338	Oxidized glutathione	0.644151			502.763	613.16	Organic acids and derivatives	forward	0.0198563	0.0854661	1.58685	0.004165	0.00982181	0.232329
339	S-Glutaryldihydrolipoamide	0.641811			370.989	322.113	Lipids and lipid-like molecules	forward	0.262327	0.438987	1.18818	0.0191612	0.0307183	0.597573
340	D-N-(Carboxyacetyl)alanine	0.64045			398.594	176.055	Organic acids and derivatives	forward	0.020165	0.0478971	1.39933	0.00326843	0.00825381	0.421006
343	3-Aminoisobutanoic acid	0.633016			106.16	104.071	Organic acids and derivatives	forward	0.586981	1.13385	1.56573	0.0085889	0.0169024	0.517687
344	NADP	0.631635			502.369	744.083	Nucleosides, nucleotides, and analogues	forward	0.0172698	0.0318737	1.60822	0.000408562	0.00193597	0.541819
346	PE(22:2(13Z,16Z)/15:0)	0.628725			172.757	758.571	Lipids and lipid-like molecules	forward	0.0182332	0.0951442	1.65063	0.00150998	0.00477792	0.191637
347	PG(16:0/20:4(5Z,8Z,11Z,14Z))	0.625994			39.8319	771.514	Lipids and lipid-like molecules	forward	0.00114935	0.0080075	1.33316	1.44951e-05	0.000201049	0.143534
350	Geniposidic acid	0.618394			172.653	375.13	Lipids and lipid-like molecules	forward	0.110567	0.0748349	1.32437	0.0095509	0.0182529	1.47748
355	PE(14:1(9Z)/14:0)	0.60809			180.725	634.445	Lipids and lipid-like molecules	forward	0.0242274	0.244073	1.77434	0.000688478	0.00274296	0.0992628
357	PE(15:0/14:1(9Z))	0.606473			181.262	648.46	Lipids and lipid-like molecules	forward	0.00392631	0.117855	1.41095	0.00421817	0.00991691	0.0333147
359	6-Hydroxydopamine	0.603757			270.239	170.081	Benzenoids	forward	0.157498	0.907462	1.71778	0.00170912	0.0052144	0.173559
361	Glutaminyl-Gamma-glutamate	0.599447			438.597	275.135	Organic acids and derivatives	forward	0.31868	3.62711	1.79011	0.000358104	0.00176823	0.0878608
362	N-Acetyllactosamine	0.598487			361.309	384.15	Organic oxygen compounds	forward	0.0360806	0.112467	1.60708	0.000192527	0.00113275	0.320811
365	L-Histidine	0.596569			77.6483	156.077	Organic acids and derivatives	forward	0.344431	0.0755566	1.81148	1.13843e-05	0.000168667	4.55858
366	Sorbitol-6-phosphate	0.59544			474.996	263.053	Organic oxygen compounds	forward	0.415	0.545617	1.10992	0.0338958	0.0477501	0.760607
367	6-(alpha-D-Glucosaminyl)-1D-myo-inositol	0.594658			502.404	342.14	Organic oxygen compounds	forward	0.253017	0.699063	1.65128	0.00474486	0.0108437	0.361938
368	N-Carboxyethyl-g-aminobutyric acid	0.588134			361.735	176.092	Organic acids and derivatives	forward	17.96	0.674106	1.81209	2.58393e-05	0.000294877	26.6427
370	2-Azetidinecarboxylic acid	0.585776			408.108	102.055	Organic acids and derivatives	forward	0.1714	0.38207	1.62525	0.000202706	0.00117512	0.44861
371	Furcelleran	0.583715			255.427	478.198	Phenylpropanoids and polyketides	forward	0.013326	0.000143911	1.63023	0.0343587	0.0482358	92.5986
372	LysoPE(16:1(9Z)/0:0)	0.582223			222.421	452.277	Lipids and lipid-like molecules	forward	0.00643131	0.0317824	1.67677	0.00304471	0.00784084	0.202355
373	PA(16:0/18:2(9Z,12Z))	0.580629			30.293	673.484	Lipids and lipid-like molecules	forward	0.000546416	0.00427002	1.33232	0.0142071	0.0245715	0.127966
377	LysoPE(18:1(9Z)/0:0)	0.574991			225.044	480.308	Lipids and lipid-like molecules	forward	0.0129255	0.0212359	1.13328	0.0347689	0.0486636	0.608663
378	N-Acetyl-L-tyrosine	0.570708			265.955	224.092	Organic acids and derivatives	forward	0.104064	0.298764	1.74808	1.76505e-07	9.6549e-06	0.348315
380	PE(20:1(11Z)/15:0)	0.568666			175.016	732.554	Lipids and lipid-like molecules	forward	1.26607	0.588394	1.55843	0.0122129	0.0218824	2.15173
381	N6-Galacturonyl-L-lysine	0.566025			339.828	323.145	Organic oxygen compounds	forward	0.32014	0.464851	1.09501	0.0438608	0.0578004	0.688694
382	Trimethylaminoacetone	0.565844			63.2252	116.107	Organic oxygen compounds	forward	0.0494422	0.0959606	1.48199	0.0121049	0.0217392	0.515235
383	Sulfolithocholylglycine	0.563863			367.397	514.288	Lipids and lipid-like molecules	forward	0.0575673	0.0166636	1.78282	2.06051e-07	1.0592e-05	3.45468
384	L-2-Amino-4-methylenepentanedioic acid	0.561403			147.251	160.06	Organic acids and derivatives	forward	0.359984	0.595676	1.10303	0.0499709	0.0634344	0.604328
387	PE(22:4(7Z,10Z,13Z,16Z)/15:0)	0.556046			173.422	754.535	Lipids and lipid-like molecules	forward	0.00691435	0.0020556	1.08297	0.00125229	0.00417251	3.36367
388	L-cis-3-Amino-2-pyrrolidinecarboxylic acid	0.555932			389.847	131.081	Organic acids and derivatives	forward	2.79322	1.17332	1.43919	0.00102299	0.00361726	2.38061
389	PE(18:2(9Z,12Z)/15:0)	0.554089			176.166	702.507	Lipids and lipid-like molecules	forward	0.135581	0.217147	1.49776	0.00194429	0.00573703	0.624377
395	PG(20:4(5Z,8Z,11Z,14Z)/18:1(9Z))	0.544938			42.9508	797.53	Lipids and lipid-like molecules	forward	0.0158275	0.00772255	1.00673	0.0304371	0.0440114	2.04952
397	3-Aminopropionaldehyde	0.538624			101.156	74.0605	Organic oxygen compounds	forward	2.27172	1.39676	1.45854	0.00277926	0.00735808	1.62642
399	2-Methoxy-5-methylpyrazine	0.534284			152.41	125.071	Organoheterocyclic compounds	forward	0.59974	0.415845	1.69379	1.66046e-05	0.000221438	1.44222
400	Aspartame	0.524057			358.464	295.129	Organic acids and derivatives	forward	1.38805	0.0811386	1.62374	0.0155822	0.0263301	17.1071
402	PG(16:1(9Z)/18:0)	0.520404			38.5603	749.533	Lipids and lipid-like molecules	forward	0.0462941	0.17764	1.48637	0.000815884	0.00309843	0.260607
404	PA(P-16:0e/18:2(9Z,12Z))	0.505608			30.3376	657.489	Lipids and lipid-like molecules	forward	0.0139432	0.0447546	1.64583	4.09228e-06	8.32425e-05	0.311548
405	2-(Ethylamino)-4,5-dihydroxybenzamide	0.504666			389.979	197.092	Benzenoids	forward	0.539837	0.0494004	1.7703	0.000488726	0.0021763	10.9278
407	PE(16:0/16:1(9Z))	0.497851			177.077	690.508	Lipids and lipid-like molecules	forward	1.80242	5.22216	1.78248	2.28646e-07	1.12358e-05	0.345148
409	Fukinolic acid	0.496252			332.095	435.092	Phenylpropanoids and polyketides	forward	0.0154134	0.021803	1.15396	0.0237669	0.0362601	0.70694
410	Linoleoyl ethanolamide	0.490529			33.9466	324.289	Organic nitrogen compounds	forward	0.129007	0.0483966	1.30656	0.0134208	0.0235281	2.66562
416	PE(22:1(13Z)/15:0)	0.476305			30.3281	760.587	Lipids and lipid-like molecules	forward	0.132731	0.184192	1.49281	0.00112619	0.00386359	0.720609
417	PE(22:2(13Z,16Z)/14:0)	0.475068			173.928	744.553	Lipids and lipid-like molecules	forward	1.22627	0.485859	1.73998	0.000615483	0.00253308	2.52392
426	Glutarylglycine	0.454069			109.154	190.071	Organic acids and derivatives	forward	0.11624	0.0472932	1.64093	3.64679e-05	0.000375127	2.45786
427	Chinenoside III	0.449828			290.596	887.466	Lipids and lipid-like molecules	forward	0.0127009	1.48146e-05	1.82231	7.17921e-05	0.000582291	857.323
428	PS(20:1(11Z)/15:0)	0.448704			201.828	776.544	Lipids and lipid-like molecules	forward	0.00512563	0.00110684	1.13938	0.0176223	0.0288186	4.63088
429	Calystegine A7	0.448533			347.341	160.097	Alkaloids and derivatives	forward	0.559973	0.1514	1.74612	8.02825e-05	0.000620616	3.69863
440	Avenic acid A	0.401624			359.641	323.145	Organic acids and derivatives	forward	0.712514	0.227554	1.56514	0.00615448	0.0131617	3.13119
441	PA(20:3(8Z,11Z,14Z)/15:0)	0.396511			60.7433	685.485	Lipids and lipid-like molecules	forward	0.00891829	0.0447751	1.68044	0.00535719	0.0118847	0.19918
443	PE(15:0/16:1(9Z))	0.376318			179.2	676.493	Lipids and lipid-like molecules	forward	1.2479	3.09325	1.7065	0.00121219	0.00407621	0.403426
1207			3-oxo-3-[(3,4,5,6-tetrahydroxyoxan-2-yl)methoxy]propanoic acid	-10.0181	600.769	267.207			0.000274335	0.00191179	1.44768	0.00051503	0.00224908	0.143496
1229			9-Carboxymethoxymethylguanine	1.56554	595.862	240.196			0.00469358	0.00557644	1.04452	0.0459192	0.0597458	0.841681
1236			[2,6-dihydroxy-3-(3-phenylpropanoyl)phenyl]oxidanesulfonic acid	22.6117	594.579	339.345			0.00149227	0.000877076	1.17799	0.0161881	0.027084	1.70141
1254			Dihydrokaempferol	-10.25	592.688	289.257			0.0375561	0.0429017	1.16089	0.0226768	0.034984	0.875399
1326			Isopentenyl diphosphate	-23.5134	585.221	247.094			0.0216617	0.011243	1.31088	0.0111248	0.0204332	1.92668
1410			Isopentenyl diphosphate	-23.8406	556.351	247.094			0.0475791	0.0272866	1.43159	0.0170716	0.0281619	1.74368
1424			1-(4-Hydroxy-2-methylpyrimid-5-ylmethyl)-3-(beta-hydroxyethyl)-2-methylpyridinium bromide	-13.6852	554.514	341.218			0.036364	0.00405291	1.6401	0.0093517	0.0179797	8.97233
1437			Benodanil	-24.0375	550.092	324.129			0.0149459	0.0324301	1.56287	0.00145056	0.00464248	0.460865
1523			Deshydroxy-C-1027 chromophore	18.1446	527.897	829.282			0.000346732	1.48146e-05	1.52566	0.01457	0.0250435	23.4048
1525			PC(o-22:1(13Z)/20:4(8Z,11Z,14Z,17Z))	17.1207	527.848	851.264			0.00243024	0.000247161	1.19408	0.00844076	0.0166873	9.83265
1560			Selenohomocystine	2.07066	524.389	363.152			0.0112182	0.000197284	1.67282	0.000129586	0.000849849	56.8631
1565			3-Iodo-L-tyrosine	-5.71094	523.478	308.091			0.026754	0.0683971	1.66387	2.81058e-05	0.000312429	0.391156
1568			Benodanil	-24.1382	522.649	324.129			0.030364	0.0686475	1.69013	0.000863134	0.00322345	0.442318
1672			PE-NMe(14:0/22:2(13Z,16Z))	14.8209	510.493	759.094			0.000508375	0.0013342	1.15821	0.0205799	0.0324792	0.381034
1715			Bismuth subsalicylate	12.2831	505.085	363.104			0.00265378	0.00628632	1.49744	0.000724223	0.00284347	0.422151
1766			10,12-Hexacosanedione	-11.4985	501.361	395.677			0.192473	0.323646	1.30277	0.0151787	0.0258224	0.594701
1781			XTP	18.8715	500.474	525.182			0.0120498	0.00034068	1.79166	3.96895e-05	0.000398231	35.3699
1786			trans-Hex-2-enoyl-CoA	-15.9998	500.038	864.655			0.000305977	1.48146e-05	1.28812	0.0480696	0.0617261	20.6538
1828			3-Iodo-L-tyrosine	-5.47678	496.276	308.091			0.0209592	0.0671564	1.43392	0.00411819	0.00973804	0.312096
1835			Vincristine	-5.02546	495.864	825.961			1.48861e-05	0.000702789	1.52813	0.0147434	0.0252671	0.0211815
1842			Nitro blue tetrazolium	-10.3096	495.355	818.634			0.00271748	0.00551096	1.35618	0.0015413	0.00484812	0.493105
1845			PS(DiMe(9,3)/DiMe(9,3))	4.13148	495.308	810.973			0.0306008	0.0383296	1.26482	0.0118326	0.0213798	0.79836
1897			Nitrogen mustard	-1.33433	492.233	157.061			0.0869677	0.0687912	1.16792	0.0253284	0.0381133	1.26423
1936			Isocil	2.82019	490.086	248.097			0.366052	0.0210804	1.80151	0.000186168	0.00110623	17.3645
2068			6,8-bis[3,7-dihydroxy-2-(3-hydroxyphenyl)-3,4-dihydro-2H-1-benzopyran-4-yl]-2-(3-hydroxyphenyl)-3,4-dihydro-2H-1-benzopyran-3,5,7-triol	24.4649	486.413	787.813			0.000642692	0.00215536	1.12116	0.00393603	0.00942963	0.298183
2092			(2R)-O-Phospho-3-sulfolactate	-19.2066	485.317	251.123			0.0961184	0.0207363	1.50465	0.0159603	0.0268011	4.63528
2122			Shikimate 3-phosphate	-18.858	483.344	255.134			0.0188553	0.0115594	1.34579	0.00261132	0.00705891	1.63117
2164			Acetyl citrate	-9.63793	481.635	233.149			0.00894885	0.0240088	1.22198	0.0271804	0.0403058	0.372732
2165			Galactosylceramide (d18:1/26:1(17Z))	17.5652	481.62	839.313			0.0218735	0.0119605	1.02149	0.00514766	0.0115354	1.82881
2167			Butanoyl-CoA	17.4756	481.548	838.646			0.026608	0.0168657	1.67795	0.000560743	0.0023711	1.57764
2179			4-Aminobutanoyl-CoA	-13.5192	481.243	853.634			0.00652149	0.00314664	1.29845	0.00833106	0.0165267	2.07252
2189			[5-(Aminomethyl)furan-3-yl]methyl diphosphate	-9.51728	480.433	288.106			0.0696549	0.00607143	1.67776	0.0225071	0.0347854	11.4726
2216			L-Selenocystathionine	13.4651	478.113	270.181			0.00210286	0.00304864	1.13172	0.0191588	0.0307153	0.689768
2236			Isopentenyladenosine-5'-triphosphate	-4.95518	476.435	576.302			0.0166833	0.00275747	1.69975	2.66151e-07	1.22165e-05	6.05023
2251			Azacozole	-24.0364	475.713	301.141			0.0244119	0.0216702	1.1302	0.0293392	0.042783	1.12652
2289			Pentanoyl-CoA	-11.1154	474.847	852.648			0.00999226	0.00432287	1.61663	0.000317048	0.00162096	2.31149
2305			Thevetin B	6.46522	474.632	859.975			0.00407266	0.00132478	1.30438	0.00955793	0.0182625	3.07423
2307			PA(22:0/a-25:0)	-5.39168	474.607	860.311			0.00527877	0.00150821	1.65751	1.14558e-05	0.000169407	3.50001
2309			4-Aminobutanoyl-CoA	5.65469	474.559	853.651			0.00345586	0.00128662	1.27948	0.00198322	0.00582079	2.68599
2320			Ilexolide A	-20.4327	474.16	587.794			0.00739111	0.000936706	1.40541	2.3061e-05	0.000275112	7.89053
2338			L-Fuculose 1-phosphate	0.205205	473.003	245.144			0.0539405	0.0390185	1.20043	0.0203493	0.0321968	1.38243
2339			rcobarbital	5.74542	472.999	304.161			0.00078574	0.00496663	1.28998	0.00178139	0.0053783	0.158204
2358			Nitrogen mustard	-1.23192	472.129	157.061			0.180319	0.13735	1.36172	0.00824167	0.016395	1.31285
2416			TG(18:4(6Z,9Z,12Z,15Z)/22:5(4Z,7Z,10Z,13Z,16Z)/18:4(6Z,9Z,12Z,15Z))	1.72379	467.084	922.388			0.00189973	0.000841818	1.08271	0.037773	0.0517531	2.2567
2422			Sanguisorbic acid dilactone	-23.081	466.562	471.293			0.0207513	0.00714546	1.68615	1.74371e-06	4.47386e-05	2.90413
2424			Benodanil	-24.1141	466.159	324.129			0.0297038	0.0721962	1.54331	0.00271107	0.00723777	0.411432
2427			Isopentenyl diphosphate	-22.8329	465.822	247.094			0.104192	0.0821623	1.16967	0.0206511	0.0325662	1.26812
2433			Bifenox	12.8942	464.965	343.143			0.193846	0.342029	1.49333	0.00678253	0.0141562	0.566751
2485			XDP	1.13476	458.219	445.193			0.0171687	0.00578617	1.5949	5.06031e-05	0.000469817	2.9672
2516			4-Nitrophenyl phosphate	-14.8205	455.418	220.093			0.00619236	0.00277259	1.34352	0.00440753	0.0102509	2.23342
2569			Citreovirone	14.9712	450.798	294.155			0.00828208	0.0210778	1.58229	0.000113774	0.000772183	0.392929
2578			alpha-Amyrin palmitate	-16.1879	450.161	666.123			0.0224764	0.0135575	1.50298	0.000938098	0.00341349	1.65786
2613			Vinclozolin	19.2743	448.701	287.124			0.208081	0.0257053	1.74723	0.00158871	0.00495284	8.09488
2622			Disul	8.84399	447.645	288.127			0.15028	0.0170461	1.79131	0.000354839	0.00175688	8.81605
2632			Nitrogen mustard	-0.717298	447.095	157.061			0.298276	0.218821	1.4443	0.00374881	0.00910838	1.3631
2656			Mycimicin VI	-19.8382	446.166	668.821			0.00781012	0.000191016	1.68299	0.000887334	0.00328588	40.8873
2659			Isopentenyladenosine-5'-triphosphate	-4.3607	446.148	576.303			0.093011	0.0154504	1.62213	0.0036524	0.00893938	6.01998
2667			Chlorantraniliprole	-15.0013	446	484.146			0.0113727	0.0218947	1.41693	0.00245548	0.00677031	0.519424
2700			2-(Formamido)-N1-(5-phospho-D-ribosyl)acetamidine	-17.6239	445.38	286.151			0.19319	0.227941	1.28268	0.0117947	0.0213299	0.847544
2702			Bifenox	12.9063	445.365	343.143			1.36694	1.86809	1.12049	0.0410879	0.0550994	0.73173
2734			Bis(4-nitrophenyl)phosphate	-21.9473	444.864	341.182			0.0671209	0.00506121	1.7687	0.00141176	0.00455244	13.2618
2741			3,5-Dinitrosalicylic acid	-21.4128	444.508	229.118			0.0367054	0.0529563	1.38309	0.00598488	0.0128904	0.693126
2743			L-Selenocystathionine	14.3112	444.394	270.181			0.00239182	0.00806931	1.06721	0.000497333	0.0022004	0.29641
2749			1,4-Bis(chloromethoxymethyl)benzene	-6.58475	444.199	236.113			0.104807	0.0105638	1.62034	0.0290656	0.0424736	9.92133
2770			Ifosfamide	-5.05949	442.31	262.092			0.0188873	0.0978096	1.78602	8.37552e-05	0.00063559	0.193103
2791			Dihydrokaempferol	-10.1997	441.471	289.257			0.000806932	0.00390571	1.22067	0.000134097	0.000872219	0.206603
2800			[5-(Aminomethyl)furan-3-yl]methyl diphosphate	-9.56365	440.94	288.106			0.487985	0.0214122	1.76536	0.00310008	0.00794455	22.79
2831			6-Phospho-D-glucote	-9.28596	438.812	277.14			0.00167995	0.0386088	1.45586	0.00042195	0.00197823	0.0435121
2835			Phosphophosphite	-8.2606	438.623	276.138			0.0255086	0.366678	1.77651	0.000435144	0.00201901	0.0695668
2839			Diclomezine	-24.2471	438.479	256.101			0.026661	0.0136249	1.26992	0.0167479	0.0277705	1.95678
2894			D-Glucosamite-6-phosphate	-8.04791	433.728	276.155			0.00354051	0.0016987	1.11499	0.0200595	0.0318398	2.08425
2904			DG(14:0/24:1(15Z)/0:0)	-14.5586	433.124	652.053			0.00480721	0.00862174	1.24325	0.00854675	0.0168414	0.557568
2907			IDP	11.0679	432.969	429.198			0.00881802	0.00117603	1.58936	5.17522e-06	9.88066e-05	7.49816
2918			Isopentenyl diphosphate	-23.3434	431.872	247.094			0.00073967	0.00696353	1.34532	0.0066869	0.0140075	0.106221
2926			1-(4-Hydroxy-2-methylpyrimid-5-ylmethyl)-3-(beta-hydroxyethyl)-2-methylpyridinium bromide	-13.324	431.642	341.218			0.0307081	0.00386079	1.70014	0.000214675	0.00122392	7.95385
2937			2-amino-4-({1-[(carboxymethyl)-C-hydroxycarbonimidoyl]-2-({3-hydroxy-6-[3-(4-hydroxyphenyl)-3-oxoprop-1-en-1-yl]-5-methoxy-2,2-dimethyl-3,4-dihydro-2H-1-benzopyran-4-yl}sulfanyl)ethyl}-C-hydroxycarbonimidoyl)butanoic acid	-7.96478	431.207	660.712			1.48861e-05	0.000802269	1.77032	0.0219421	0.0341193	0.018555
2956			Jasplakinolide	-18.8223	430.878	710.664			0.000675328	0.00254133	1.66004	0.000833355	0.00314515	0.265738
2984			({6-[(2-{[2-(3,4-dihydroxyphenyl)-7-hydroxy-5-oxo-5H-chromen-3-yl]oxy}-4,5-dihydroxy-6-(hydroxymethyl)oxan-3-yl)oxy]-3,4,5-trihydroxyoxan-2-yl}methyl)[hydroxy(4-hydroxyphenyl)methylidene]oxidanium	3.8676	430.748	732.645			0.000650765	0.00201555	1.06823	0.00585786	0.0126916	0.322871
2987			Ochratoxin A	-3.97918	430.731	404.819			0.0269575	0.0585305	1.48208	0.00331814	0.0083434	0.460572
3007			Acutumidine	4.1197	430.558	384.832			0.00324311	0.0118756	1.65243	0.00205794	0.00597909	0.27309
3010			Sibutramine	11.0369	430.533	280.858			0.00176042	0.00488603	1.05956	0.00446354	0.0103483	0.360296
3043			Avermectin A2a aglycone	-13.7775	430.262	617.781			0.000142409	0.00155305	1.55428	1.10881e-06	3.22953e-05	0.0916967
3051			Glucuronosyletoposide	-16.8883	430.131	764.667			0.000463233	0.00294671	1.32606	9.66385e-06	0.000150869	0.157203
3053			2,2',3,3',6,6'-Hexachloro-4-biphenylol	-8.06541	430.118	377.882			0.00040861	0.00418782	1.45017	8.24612e-07	2.60849e-05	0.0975711
3060			Pelargonidin 3-O-beta-D-glucoside 5-O-(6-coumaroyl-beta-D-glucoside)	12.2828	430.072	742.685			8.06164e-05	0.00226071	1.70074	1.97886e-05	0.000249402	0.0356599
3092			Benodanil	-23.7963	429.065	324.129			0.0214315	0.0706294	1.39672	0.00119188	0.00402677	0.303436
3099			PC(16:0/22:4(7Z,10Z,13Z,16Z))	-6.92406	428.222	811.136			0.0578347	0.0222378	1.41883	0.000388087	0.00186956	2.60074
3106			D-Erythritol 4-phosphate	-21.634	427.865	203.103			0.020101	0.0562032	1.54134	0.012154	0.0218044	0.357649
3113			PS(20:5(5Z,8Z,11Z,14Z,17Z)/22:6(4Z,7Z,10Z,13Z,16Z,19Z))	19.1585	427.231	855.099			0.00744727	0.00271602	1.21656	0.00485609	0.0110374	2.74198
3115			Pectenotoxin 1	24.3547	426.767	876.078			0.0116578	0.00330035	1.30937	0.000388473	0.00187084	3.53229
3117			Aromatized C-1027 chromophore	11.9801	426.692	847.292			0.00174431	0.00291368	1.11233	0.035294	0.0492073	0.59866
3125			TG(18:4(6Z,9Z,12Z,15Z)/16:1(9Z)/18:4(6Z,9Z,12Z,15Z))	1.81314	425.558	846.292			0.00157143	0.00408703	1.40095	0.0012855	0.00425092	0.384491
3133			Endothal-disodium	4.05018	424.378	231.134			0.0162662	0.0209157	1.0796	0.0367823	0.0507322	0.777704
3158			Benzethonium chloride	-0.573436	422.61	449.088			0.00482827	0.027402	1.70412	2.84192e-07	1.26435e-05	0.176202
3163			alpha-D-Ribose 1-methylphosphote 5-triphosphate	14.3221	422.164	469.091			0.000678877	0.0084046	1.43416	4.39986e-08	3.60809e-06	0.0807745
3177			Dibromobisphenol A	3.41024	421.827	387.087			0.0626555	0.209544	1.79474	2.35914e-09	5.03957e-07	0.299009
3195			2-Iodophenol	-3.12331	420.041	221.014			0.0514687	0.0192938	1.72866	0.000818162	0.00310456	2.66763
3249			1,7-Pentatriacontadien-11-ol	-2.61656	415.939	505.92			0.00653723	9.63076e-05	1.69208	0.00928551	0.0178882	67.8786
3299			4-Bromo-3,5-cyclohexadiene-1,2-dione	2.78636	415.701	187.999			0.0821398	0.0262837	1.70244	0.000292338	0.00152719	3.12512
3389			3-Phospho-D-glyceroyl phosphate	2.74931	414.927	267.045			0.0623771	0.026472	1.40356	0.00138291	0.00448461	2.35634
3397			Stearyltrimethylammonium chloride	-24.9574	414.502	349.048			0.00569851	0.000255048	1.56411	0.00698153	0.0144669	22.3429
3398			Haloxydine	-14.8255	414.399	200.975			0.0563065	0.189417	1.72221	3.63015e-06	7.63034e-05	0.297262
3411			15,15'-Dihydroxy-beta-carotene	-5.33163	414.167	571.892			0.00780394	0.00227901	1.36322	0.0056809	0.0124108	3.42427
3415			Thelepin	-23.5416	414.043	465.928			0.0234625	0.00829128	1.24742	0.00890748	0.0173585	2.82979
3460			Calcium bromide	3.55848	410.046	200.894			0.00732083	0.00267596	1.39184	0.00271718	0.00724857	2.73578
3464			2-hydroxy-3-(sulfooxy)butanedioic acid	-8.4211	409.916	231.145			0.135768	0.0835266	1.28668	0.0188309	0.0303003	1.62544
3467			Dichlormid	-0.936962	409.84	209.092			0.00831448	0.0207633	1.42636	0.0247163	0.0373929	0.40044
3475			1,4-Bis(chloromethoxymethyl)benzene	-6.07819	409.038	236.113			0.0247569	0.0071709	1.35375	0.00285524	0.00749452	3.45241
3481			Adefovir	-20.4388	408.926	274.187			1.48861e-05	0.00661424	1.82289	8.83516e-05	0.000654585	0.00225062
3494			Trifluoromethyl-bismethyl ketone	17.241	408.17	141.113			0.646299	1.30042	1.70091	0.00281276	0.00741852	0.496993
3506			Nitrogen mustard	-0.542512	408.107	157.061			0.0506063	0.149592	1.70937	9.22216e-08	6.23847e-06	0.338296
3518			Fosamine	15.5918	407.688	154.083			0.0113372	0.036418	1.44825	0.00373578	0.00908568	0.311307
3522			Cyanidin	6.39637	407.399	288.253			0.0125282	0.0332869	1.61734	0.000476949	0.00214283	0.376369
3524			Methyl methylthio selenide	1.40575	407.359	142.097			0.433037	0.982852	1.37327	0.00567449	0.0124005	0.440593
3543			Stipitatote	-15.6556	407.03	209.129			0.0324426	0.0595722	1.27751	0.0052907	0.0117746	0.544594
3544			Methyl 2-propenyl selenide	-11.8134	406.829	136.076			0.0192206	0.0519882	1.67817	2.51572e-06	5.79411e-05	0.369712
3548			D-Erythrose 4-phosphate	-20.4647	406.466	201.087			0.00480293	0.029814	1.67359	0.00224707	0.00636585	0.161097
3553			2,3-Dimethylmaleate	6.47834	406.282	145.134			0.190244	0.0381013	1.62025	5.75997e-08	4.43392e-06	4.9931
3558			Aminomalote	-21.9017	405.579	120.081			0.200038	0.293183	1.47302	0.00323593	0.00819481	0.682298
3574			4-Bromophenylthiourea	-9.10895	403.873	232.118			0.0510776	0.00782586	1.74575	6.1849e-05	0.000533276	6.52677
3590			p-Benzosemiquinone	-13.875	402.233	110.108			0.0496151	0.352814	1.79286	8.02799e-10	2.38855e-07	0.140627
3591			N-(3,5-Dichlorophenyl)succinimide	-18.2593	402.214	245.077			0.0239868	0.0333771	1.25509	0.0231816	0.0355701	0.718661
3614			Urea-1-carboxylate	19.0837	400.089	105.074			5.88985	0.668004	1.81214	3.30783e-12	4.18565e-09	8.81709
3639			2,5-Furandicarboxylate	-20.6169	395.276	157.097			0.0330346	0.0735123	1.53965	3.97181e-05	0.000398431	0.449376
3641			O-Phospho-L-homoserine	-17.1769	395.137	200.103			0.00806039	0.0169213	1.71464	1.5321e-05	0.000209223	0.476346
3672			2-hydroxy-3-(sulfooxy)butanedioic acid	-9.98108	393.365	231.145			0.754506	0.355783	1.78071	4.56154e-08	3.71185e-06	2.12069
3703			(1S,3R)-3-(2,2-Dichloroethenyl)-2,2-dimethylcyclopropanecarboxylate	-4.84776	392.49	210.076			0.0746945	0.00952285	1.2453	2.86359e-06	6.3968e-05	7.84371
3706			Trifluoromethyl-bismethyl ketone	16.8337	392.446	141.113			0.723754	1.05027	1.35795	0.00427481	0.0100176	0.689111
3709			AminoDAHP	-6.55747	392.383	288.166			0.00572398	0.0195173	1.49519	0.00145782	0.00465916	0.293278
3710			Semicarbazide	-13.8529	392.194	76.0761			0.0520932	0.0374842	1.20893	0.0239031	0.0364238	1.38974
3718			N-Acetyl-L-glutamate 5-phosphate	10.4724	391.693	270.156			0.00765928	0.0106806	1.4726	0.00232309	0.00651593	0.71712
3740			Se-Methyl-L-selenocysteine	-14.3948	391.409	183.084			0.0628881	0.020479	1.65669	0.0021041	0.00607531	3.07086
3746			Trifluoromethanesulfonic acid	15.0545	390.931	151.087			0.0552567	0.0679204	1.0069	0.047287	0.0610114	0.813551
3748			2,4-Dichloro-3-oxoadipate	12.1006	390.903	230.025			0.0325321	0.0538315	1.37638	0.00958957	0.0183056	0.604332
3779			Phosphoguanidinoacetate	7.7643	389.944	198.095			0.0425489	0.013597	1.49906	0.00231138	0.00649302	3.12928
3781			Flurazepam	-3.84215	389.92	388.884			0.0275802	0.000662301	1.56559	3.38559e-05	0.000355523	41.6429
3802			2,3,5,6-Tetrachlorophenol	11.3692	389.794	232.901			0.349251	0.0534388	1.06028	3.01436e-06	6.65149e-05	6.53553
3833			Procymidone	-3.20685	388.289	285.144			0.00592335	0.000741023	1.37159	0.0112724	0.0206332	7.99347
3846			TG(20:5(5Z,8Z,11Z,14Z,17Z)/22:6(4Z,7Z,10Z,13Z,16Z,19Z)/22:6(4Z,7Z,10Z,13Z,16Z,19Z))	4.956	388.027	998.511			0.00612895	0.000353783	1.57754	3.56063e-07	1.41125e-05	17.324
3847			Bis(4'-chlorophenyl)acetate	17.1071	387.954	282.146			0.00669961	0.00229506	1.47945	0.000797722	0.00304925	2.91915
3848			TG(10:0/8:0/8:0)	16.2835	387.854	499.76			0.00796534	0.00104086	1.35471	7.57561e-05	0.000600248	7.65267
3864			Fluoroimide	-8.04655	386.449	261.054			0.00686474	0.00318546	1.34574	0.00624881	0.0133141	2.15502
3969			2-amino-4-{[2-({4-[3-(carboxymethyl)-4,6-dihydroxy-2-methoxyphenyl]-3-hydroxy-2-methylbutan-2-yl}sulfanyl)-1-[(carboxymethyl)-C-hydroxycarbonimidoyl]ethyl]-C-hydroxycarbonimidoyl}butanoic acid	-9.49973	384.277	590.612			0.00885032	0.0116327	1.10503	0.0325776	0.0463481	0.760814
3970			N-carbamoyl-beta-alaninate	13.7591	384.272	132.121			0.329042	0.120009	1.60811	0.00238421	0.00663446	2.74181
3978			N-Formylmaleamic acid	-20.4491	383.739	144.102			0.180777	0.0607997	1.72985	2.853e-07	1.26689e-05	2.97331
4008			N7-Methylguanosine 5'-diphosphate	6.46791	381.653	459.245			0.0141438	0.00121081	1.49367	1.92171e-05	0.000244612	11.6812
4012			Chlomethoxyfen	18.0863	380.976	315.134			0.0058208	0.00750986	1.26335	0.00984717	0.0186533	0.775088
4014			Flucytosine	-17.7959	380.953	130.097			0.0577134	0.018781	1.68717	0.00144742	0.00463524	3.07297
4042			3-Bromo-tyrosine	-17.3421	379.336	261.087			0.03597	0.00823785	1.69707	0.00152327	0.00480781	4.36643
4049			D-Erythritol 4-phosphate	-21.5889	378.936	203.103			0.0465605	0.0255582	1.43511	0.00583544	0.0126563	1.82175
4127			Phosphocreatinine	-14.1137	375.412	194.102			0.380188	0.272011	1.4699	0.00658124	0.0138425	1.39769
4157			6-Phospho-D-glucote	-11.4002	374.217	277.139			0.0364597	0.017076	1.63869	0.00262822	0.00708952	2.13515
4158			Isopentenyladenosine-5'-diphosphate	-24.1597	374.217	496.313			0.00549499	1.48146e-05	1.82182	6.53735e-05	0.000551342	370.918
4170			Semicarbazide	-14.0041	373.675	76.0761			0.263285	0.0912038	1.48991	0.0157402	0.0265269	2.88678
4172			Selenomethionine Se-oxide	-3.34521	373.638	213.112			0.0514265	0.0358617	1.34287	0.0160667	0.0269335	1.43402
4188			O-Phospho-L-serine	-19.8797	372.709	186.076			0.0449272	0.0625348	1.61086	3.78918e-05	0.000385481	0.718435
4189			Oxaloacetate	8.47776	372.598	133.08			0.345315	0.0389137	1.70391	1.24475e-06	3.51041e-05	8.87386
4249			N'-Phosphoguanidinoethyl methyl phosphate	24.1497	370.134	278.123			0.0486213	0.0198573	1.2315	0.0230227	0.0353863	2.44853
4251			3-(Phosphoacetylamido)-L-alanine	11.4769	370.045	243.134			0.0459361	0.0226259	1.51335	0.000482027	0.00215733	2.03024
4276			3-Aminobutyrate	19.2643	368.63	103.123			0.729846	1.20632	1.21127	0.0313005	0.0449631	0.605017
4277			Citreovirone	14.3348	368.599	294.154			0.111644	0.0700539	1.34587	0.00476483	0.0108786	1.59369
4281			D-Glucono-1,5-lactone 6-phosphate	5.59199	368.45	259.129			0.267133	0.022495	1.78406	0.000622728	0.00255441	11.8752
4297			6-(Dibromomethylene)-17beta-hydroxy-androst-4-en-3-one propiote	-14.2357	367.546	515.29			0.01097	0.00148235	1.27864	6.08198e-05	0.000527847	7.40042
4325			2-hydroxy-3-(sulfooxy)butanedioic acid	-10.3624	366.132	231.145			0.381007	0.30002	1.08404	0.0356054	0.0495277	1.26994
4336			4-Bromophenylthiourea	-10.5367	365.738	232.118			1.22915	0.0723992	1.81489	6.97088e-05	0.000572508	16.9774
4338			Bis(4'-chlorophenyl)methane	-13.174	365.717	238.129			0.198055	0.0959702	1.42747	0.00469907	0.0107633	2.06371
4340			Calcium glycerophosphate	4.45175	365.671	211.144			0.033734	0.0147902	1.65182	0.00162733	0.00503678	2.28084
4347			4-Hydroxycyclophosphamide	-20.9995	365.47	278.087			0.0275519	0.00395317	1.70684	9.80814e-07	2.95406e-05	6.96957
4357			3-Iodothyronamine	8.81562	365.195	356.181			0.00208281	0.000906182	1.38402	0.00705473	0.01458	2.29844
4383			2,4-DB	-21.6467	364.01	250.092			0.0190212	0.0153641	1.23726	0.0163314	0.027261	1.23803
4387			D-Ribose 5-phosphate	-1.22013	363.87	231.117			0.537859	0.431444	1.44988	0.00223364	0.00633904	1.24665
4403			Nitrofen	13.6516	363.068	285.106			0.0310232	0.00862704	1.59871	0.00363247	0.00890412	3.59604
4422			Tolclofos-methyl	2.21622	361.972	302.135			0.0404491	0.014324	1.50808	0.00025539	0.00138091	2.82388
4433			Carfentrazone	21.4334	361.443	385.154			0.00107417	0.012368	1.4326	0.00102635	0.00362508	0.0868508
4462			Vinclozolin	19.3967	360.085	287.124			0.0425777	0.0246489	1.61945	0.000213707	0.00122002	1.72737
4474			Azacozole	8.48515	359.629	301.15			0.0951154	0.0191128	1.24751	0.0227839	0.0351089	4.97654
4490			Methylselenocysteine Se-oxide	-20.5238	358.772	199.082			0.118543	0.0873682	1.44189	0.00240351	0.0066715	1.35682
4517			Teflubenzuron	-15.5106	357.378	382.111			0.00695991	0.0117922	1.07204	0.0138118	0.0240505	0.590212
4519			Surugatoxin	-22.737	357.347	685.396			0.00408424	1.48146e-05	1.79441	0.00831377	0.0165013	275.691
4565			Benodanil	-23.4271	354.123	324.129			0.068452	0.0180489	1.66502	0.00118199	0.00400251	3.79259
4582			[5-(Aminomethyl)furan-3-yl]methyl diphosphate	-1.25976	353.309	288.108			0.00910849	0.0016208	1.28163	1.78123e-05	0.00023242	5.61973
4584			Disul	18.7531	353.294	288.13			0.00784269	0.00098338	1.32389	0.0016741	0.00513681	7.97523
4600			Shikimate 3-phosphate	-18.2948	352.722	255.134			0.0212666	0.00750918	1.28654	0.0017293	0.00526051	2.83208
4616			Oxaloacetate	-22.0304	352.252	133.076			0.0290775	0.0149828	1.04627	0.0276245	0.0408222	1.94073
4622			Calcium arsete	4.15492	352.207	399.081			0.00123401	0.0119107	1.39455	1.79818e-06	4.56922e-05	0.103605
4659			Citreovirone	14.4976	351.442	294.155			0.319206	0.14088	1.47015	6.33421e-05	0.000541027	2.26581
4673			2-Oxo-4-phosphonobutanoate	-11.565	350.902	183.074			0.584121	0.350006	1.33628	0.00970179	0.0184577	1.66889
4678			3-(Phosphoacetylamido)-L-alanine	11.0364	350.727	243.134			0.0302015	0.038864	1.25981	0.0166737	0.0276803	0.777108
4687			N-Methyl-N'-nitro-N-nitrosoguanidine	-23.3563	350.327	148.097			0.390775	0.160334	1.64265	0.000156484	0.000978041	2.43726
4690			8-Hydroxy-3,4-dichlorodibenzofuran	1.92386	350.211	254.089			0.0265487	0.0133369	1.52542	0.00179767	0.00541475	1.99062
4718			DG(20:3(5Z,8Z,11Z)/24:1(15Z)/0:0)	-8.9618	349.331	730.168			0.0265092	0.00542661	1.71131	3.55962e-07	1.41107e-05	4.88503
4741			Chlorobenside	-15.9567	348.242	270.192			0.00128442	0.00391813	1.01453	0.011887	0.0214513	0.327813
4746			D-Glucono-1,5-lactone 6-phosphate	6.90568	348.034	259.129			0.0416291	0.0583538	1.40398	0.00314555	0.00802898	0.71339
4828			SWEP	14.5065	343.77	221.063			0.126561	0.220449	1.15958	0.0162496	0.02716	0.574107
4841			Phosphophosphite	12.6928	343.096	276.144			0.201509	0.0694587	1.17068	0.0346592	0.0485494	2.90113
4866			Azocyclotin	-21.5723	342.192	437.22			0.0278252	0.000169695	1.73588	7.85452e-05	0.000612913	163.972
4881			3'-phosphonato-5'-adenylyl Sulfate(4-)	16.7284	341.315	504.246			0.0239295	0.00245744	1.32877	7.52093e-07	2.43595e-05	9.73756
4897			Erythrityl Tetranitrate	3.53936	340.718	303.118			0.105267	0.0103058	1.77999	0.00079645	0.00304578	10.2143
4909			Azacozole	8.42426	340.082	301.15			1.89158	0.0859605	1.76855	0.00296226	0.00769003	22.0053
4922			3-Iodo-L-tyrosine	-10.3604	339.53	308.089			0.0185491	0.00926335	1.23847	0.0496444	0.0631439	2.00242
4932			4-Amino-5-hydroxymethyl-2-methylpyrimidine diphosphate	-10.3978	338.889	300.119			0.000601498	0.00228379	1.29541	0.0492015	0.0627479	0.263377
4933			Semicarbazide	-14.1182	338.842	76.0761			0.713436	0.248379	1.65781	8.7301e-05	0.000650323	2.87237
4946			1,7-diphospho-1-epi-valienol	15.0234	337.722	337.139			0.00517492	0.0011148	1.17018	0.00321477	0.00815623	4.64202
4967			6-Mercaptopurine ribonucleoside 5'-diphosphate	-23.5346	336.437	445.248			0.00512203	0.000763273	1.29507	0.00767311	0.01554	6.71062
4976			Ifosfamide	-5.07725	335.596	262.092			0.0026089	0.000418935	1.38994	0.00886526	0.0172985	6.22747
4987			Molybdopterin	-6.00585	334.817	526.314			0.00274474	0.0644339	1.78591	8.27863e-05	0.000631467	0.0425978
4992			Fentin hydroxide	0.416035	334.614	368.036			0.00156186	1.48146e-05	1.28309	0.044843	0.0587349	105.427
5008			2'-Deoxy-5-hydroxymethylcytidine-5'-diphosphate	14.8811	333.42	418.216			0.0329804	0.000512029	1.62392	0.00145893	0.00466172	64.4113
5012			(5-Formylfuran-3-yl)methyl phosphate	0.670235	333.142	207.097			1.7346	1.04123	1.39438	0.00328566	0.00828494	1.66591
5023			Polixetonium chloride	12.6553	332.399	326.207			0.142102	0.0585983	1.35583	0.00300394	0.00776529	2.42502
5026			2,5-Furandicarboxylate	-20.9083	332.277	157.097			0.296969	0.199558	1.42022	0.00349044	0.00864984	1.48813
5034			Clofentezine	-10.666	332	304.15			0.0337945	0.00959277	1.45932	8.6327e-05	0.00064633	3.52292
5055			Dehydroascorbide(1-)	22.8466	329.519	174.112			0.128872	0.00986742	1.28589	0.000814564	0.00309488	13.0603
5057			(1S,3R)-3-(2,2-Dichloroethenyl)-2,2-dimethylcyclopropanecarboxylate	-17.9223	329.187	210.073			0.042435	0.00776739	1.55803	0.0308902	0.0445124	5.46322
5063			Demethylphylloquinol	24.4611	328.612	439.703			0.00366947	0.0182564	1.6693	4.13904e-06	8.39377e-05	0.200997
5086			5-Nitrofurfural	-19.5157	326.166	142.086			0.060534	0.0090041	1.62858	0.0151833	0.0258283	6.72293
5093			SWEP	14.3718	325.289	221.063			0.799239	1.17781	1.53443	0.000517033	0.00225451	0.67858
5127			Se-Methyl-L-selenocysteine	-16.7168	323.474	183.084			13.6569	15.2349	1.48405	0.00105968	0.00370216	0.896421
5129			Fluoroimide	-5.28009	323.397	261.055			0.0733082	0.111748	1.37302	0.00356081	0.00877649	0.656015
5153			Nitrogen mustard N-oxide	19.1448	322.692	173.063			0.0449516	0.0207485	1.31283	0.00264076	0.00711216	2.1665
5227			Phosphoguanidinoacetate	17.1733	318.38	198.097			1.28562	1.62944	1.622	0.000113802	0.000772309	0.789
5295			Dinitrochlorobenzene	19.7911	316.846	203.563			0.0252642	0.0428582	1.3342	0.00423282	0.009943	0.589484
5307			2,6-Dichlorobenzamide	24.7054	316.773	191.039			0.0649152	0.0799811	1.05762	0.0422092	0.056203	0.811631
5318			9-Methyl-7-bromoeudistomin D	21.226	316.741	357.028			0.0943234	0.113351	1.12071	0.0246624	0.0373292	0.832136
5372			Sodium hexafluorosilicate	12.3062	316.094	189.065			0.0416209	0.0826062	1.44557	0.00294308	0.00765518	0.503847
5394			Fe(III)dicitrate	14.7418	315.899	435.058			0.222662	0.289605	1.30731	0.0155602	0.0263026	0.768847
5400			2,5-Furandicarboxylate	-20.2299	315.888	157.097			0.0899873	0.0594279	1.20818	0.0161366	0.0270203	1.51423
5497			Dimefox	-7.79483	314.729	155.129			0.155841	0.0440743	1.60839	0.00274011	0.00728901	3.53587
5511			Cisplatin	7.37228	314.185	301.06			0.0132635	0.0256919	1.44103	0.00251689	0.0068854	0.516253
5550			Fludioxonil	-0.455964	312.768	249.192			0.00713412	0.0944928	1.77495	0.00130893	0.00430711	0.0754991
5571			Didecyldimethylammonium chloride	16.911	311.57	363.09			0.0779241	0.0416597	1.16991	0.036289	0.0502262	1.87049
5642			3-Sulfopyruvate	4.58516	308.222	169.133			0.141514	0.0244078	1.75118	0.00159734	0.00497171	5.7979
5725			Dehydroascorbide(1-)	24.4207	296.754	174.113			0.0383568	0.000944865	1.58185	0.00215022	0.00617024	40.595
5769			TG(14:0/16:1(9Z)/24:1(15Z))	-9.04646	290.839	888.468			0.00427676	1.48146e-05	1.81891	0.000710504	0.00280438	288.686
5794			Dicloxacillin sodium	3.08651	288.977	511.332			0.00326078	0.000379068	1.24215	0.0140187	0.024324	8.60208
5798			Fosetyl	-6.67977	288.847	111.055			0.0192716	0.00582654	1.03976	0.0079871	0.016016	3.30755
5820			N,N'-Dimethylurea	-0.413342	286.735	89.1156			0.179772	0.0890254	1.53687	0.000138485	0.000893637	2.01934
5828			Ifosfamide	-5.3513	286.486	262.092			0.0234608	0.000608325	1.65731	0.00368471	0.00899628	38.5663
5829			Lead arsete	-23.1047	286.473	348.126			0.188328	0.0334892	1.73587	0.00104326	0.00366423	5.62355
5834			Polixetonium chloride	12.6087	286.378	326.207			0.0809746	0.0259383	1.56573	5.58149e-05	0.000500397	3.12182
5842			N-Acetyl-L-aspartate	3.59029	285.572	176.147			0.253131	0.0180445	1.78416	0.000713481	0.0028126	14.0281
5846			Imazalil nitrate	-13.9141	285.392	361.195			0.0123966	0.0016531	1.32848	4.27258e-05	0.000419233	7.499
5877			Bortezomib	0.858444	283.855	385.245			0.0122582	0.00297093	1.10239	0.00149295	0.00473939	4.12606
5889			Pyrrolnitrin	-24.545	283.043	258.074			0.00158019	0.0741006	1.58159	9.79739e-05	0.000699369	0.0213249
5924			Chloranocryl	-1.88435	280.47	231.097			0.162621	0.0262122	1.53743	6.70606e-05	0.000559713	6.20403
5948			Nitrofen	12.7634	279.932	285.106			0.087478	0.00627064	1.63084	0.00537746	0.0119181	13.9504
5949			CDP-N-methylethanolamine	-9.64581	279.835	461.274			0.154642	0.00824834	1.80321	1.71779e-06	4.42784e-05	18.7483
5983			Adenosine 5-O-(3-thiotriphophate)	10.2048	279.065	524.259			0.0618641	0.00191007	1.49155	0.00439203	0.0102238	32.3884
6063			Thioguanosine 5'-diphosphate	-19.8982	276.206	460.264			0.0162765	7.26476e-05	1.75929	0.00096944	0.00349009	224.048
6070			Chlorfenprop-methyl	-6.20193	275.01	234.097			0.0119825	0.00245442	1.16152	0.000698645	0.00277146	4.88201
6074			Tetrabromophenol blue	-18.3409	274.486	986.534			0.00318793	1.48146e-05	1.80791	0.00202078	0.00590076	215.188
6089			6-Phospho-2-dehydro-D-glucote	-10.9013	273.651	275.124			0.027997	0.005066	1.55387	0.00690978	0.0143554	5.52645
6118			Flurochloridone	-13.755	272.733	313.118			0.0103398	0.0126277	1.12806	0.0403132	0.0543277	0.818823
6143			1-Hydroxy-2-methyl-2-butenyl 4-diphosphate	7.72685	271.94	263.101			0.0121932	0.00934119	1.25264	0.0180237	0.0292902	1.30531
6146			4-Nitrophenyl sulfate	6.04794	271.937	220.181			0.001092	0.00876976	1.45435	2.03505e-05	0.000254021	0.124519
6165			D-Erythritol 4-phosphate	-22.5692	271.871	203.102			0.059916	0.0298884	1.48114	0.00235221	0.00657265	2.00466
6214			Nitrosylsulfuric acid	-20.0708	268.945	128.082			0.196899	0.135175	1.33768	0.014538	0.0250021	1.45663
6229			2-(Formamido)-N1-(5'-phosphoribosyl)acetamidine	-5.15416	268.353	314.207			0.00202647	0.000300809	1.38507	1.27487e-05	0.000182896	6.73672
6262			TG(20:4(5Z,8Z,11Z,14Z)/24:1(15Z)/20:4(5Z,8Z,11Z,14Z))	7.78243	267.074	1014.62			0.000375851	1.48146e-05	1.52751	0.0115146	0.0209584	25.3704
6293			N-Acetyl-L-aspartate	2.56863	265.613	176.147			0.290961	0.0456184	1.78725	0.000484734	0.00216502	6.37815
6301			Oxamate	-23.7387	265.289	90.0553			0.208063	0.112905	1.59515	0.00479529	0.0109318	1.84282
6320			(S)-Malate	-23.0837	264.718	135.092			0.166636	0.11898	1.36528	0.00542859	0.0120021	1.40054
6398			Nitrofen	20.6496	258.768	285.108			0.124805	0.0119858	1.77913	0.0038198	0.00923126	10.4127
6416			4'-O-methyl-(-)-epicatechin-3'-O-beta-glucuronide	-23.1595	257.899	495.441			0.00121224	0.00325229	1.42285	0.00552439	0.0121584	0.372734
6424			SWEP	16.9022	257.278	221.064			0.00368817	0.00180898	1.44969	0.000571408	0.00240015	2.03881
6447			CDP-N-methylethanolamine	-10.661	255.987	461.273			0.00398379	6.47738e-05	1.69511	0.0207202	0.0326505	61.5031
6455			Pseudohypericin	13.4359	255.81	521.457			0.00375257	0.00945964	1.56508	0.000495375	0.00219494	0.396693
6456			11-O-Demethylpradimicinone I	23.4688	255.792	536.476			0.00113495	8.99302e-05	1.57689	0.0298423	0.0433484	12.6203
6480			TG(14:1(9Z)/22:6(4Z,7Z,10Z,13Z,16Z,19Z)/24:1(15Z))	23.9052	255.026	960.565			7.52795e-05	0.00109025	1.62716	0.00392814	0.00941627	0.0690477
6487			1,4-Bis(chloromethoxymethyl)benzene	-7.25901	254.935	236.113			0.10875	0.208607	1.46748	0.00421731	0.00991538	0.521317
6489			Diclofenac acyl glucuronide	-8.79895	254.921	473.276			0.0125909	0.00282036	1.47259	4.75232e-05	0.000450702	4.46431
6492			Adenosine 5-O-(3-thiotriphophate)	9.17332	254.866	524.259			0.0201948	0.00128165	1.74148	1.88864e-10	7.96613e-08	15.7569
6498			Pyrrolnitrin	-10.2872	254.709	258.077			0.0109291	0.00449897	1.56577	0.000141084	0.000906159	2.42925
6506			Pradimicinone I	3.09199	254.572	550.491			0.0023579	0.0143278	1.72138	0.000407812	0.00193358	0.164568
6509			TG(18:0/22:4(7Z,10Z,13Z,16Z)/22:5(4Z,7Z,10Z,13Z,16Z))	6.81979	254.536	986.587			0.00637839	0.00159906	1.39882	0.00167355	0.00513564	3.98883
6512			Apigenin 7-O-[beta-D-apiosyl-(1->2)-beta-D-glucoside]	19.9825	254.505	565.511			0.0132821	0.00489637	1.47974	0.0017332	0.0052694	2.71264
6517			TG(16:1(9Z)/22:6(4Z,7Z,10Z,13Z,16Z,19Z)/24:1(15Z))	-2.28099	254.484	988.594			0.00162138	0.0051164	1.53145	1.19316e-05	0.000174254	0.316898
6538			p-Chloromercuribenzoate	-8.88094	253.93	358.161			0.00117519	0.000216512	1.31543	0.0132539	0.0233031	5.42783
6552			Acetyl citrate	-9.4852	253.517	233.149			0.00945548	0.00672489	1.3444	0.00297409	0.00771146	1.40604
6554			Maysin 3'-methyl ether	-2.17174	253.4	591.535			0.0152421	0.00140068	1.60482	0.0195915	0.0312582	10.882
6563			Arsenobetaine	-6.015	253.243	179.067			1.48861e-05	0.0186306	1.8242	1.41863e-06	3.86381e-05	0.000799015
6569			2-amino-4-({1-[(carboxymethyl)-C-hydroxycarbonimidoyl]-2-({2,4-dihydroxy-5-[(2E)-3-(4-hydroxyphenyl)prop-2-enoyl]-3,6-dioxocyclohexa-1,4-dien-1-yl}sulfanyl)ethyl}-C-hydroxycarbonimidoyl)butanoic acid	-15.7778	253.002	592.538			0.00452566	0.000111155	1.60198	0.0341055	0.0479705	40.7148
6582			Oxalosuccite	-23.1503	251.873	191.11			0.392436	0.0341804	1.77593	0.00134817	0.00440189	11.4813
6631			Vinclozolin	-24.6466	249.216	287.111			0.0134037	0.00983198	1.58572	0.000304529	0.00157396	1.36328
6639			Bromacil	-17.2454	248.791	262.118			0.0120626	0.0330925	1.15567	0.0242499	0.0368389	0.364512
6651			Oxamate	-24.2666	248.407	90.0552			0.112894	0.0596946	1.66538	0.00132656	0.00434988	1.89119
6657			Chlorobenzilate	5.99674	248.185	326.196			0.0126414	0.00826468	1.61714	7.471e-05	0.00059559	1.52956
6666			3-(Imidazol-4-yl)-2-oxopropyl phosphate	5.38006	247.889	221.128			0.0147057	0.00870933	1.52063	0.000514275	0.00224703	1.6885
6680			2-O-beta-D-Glucopyranuronosyl-D-mannose	-3.77943	246.885	357.286			0.031481	0.0502951	1.30614	0.00932585	0.017944	0.625927
6690			Sodium hexafluorosilicate	14.8001	246.296	189.066			0.0173168	0.0120427	1.5469	0.000663685	0.00267243	1.43795
6699			Trifluoromethanesulfonic acid	14.3751	245.255	151.086			0.324793	0.157354	1.64097	0.00348996	0.00864898	2.06409
6706			Flurochloridone	-13.1687	244.705	313.118			0.00725527	0.00283653	1.61894	2.92366e-05	0.000321068	2.5578
6714			TG(15:0/22:1(13Z)/o-18:0)	-12.3874	244.3	890.525			0.00518057	6.1686e-05	1.74526	0.000356068	0.00176116	83.9829
6722			Ethanolamine phosphate	-8.93251	243.905	142.069			0.0955553	0.0694391	1.10392	0.0377941	0.0517748	1.3761
6754			Diclofenac acyl glucuronide	-8.36661	242.318	473.276			0.0249205	0.0166688	1.14573	0.0148051	0.0253464	1.49504
6760			Quercetin 3-sulfate	-12.7904	241.857	383.301			0.00305761	0.00531959	1.24384	0.0132272	0.0232669	0.574782
6763			2,4-Dinitroaniline	22.2596	241.728	184.133			0.0138334	0.00855825	1.51143	0.000347559	0.00173138	1.61638
6782			2,3,6-Trihydroxypyridine	11.7197	240.574	128.107			0.0398442	0.034586	1.10514	0.0395493	0.0535594	1.15203
6783			TG(14:0/16:0/24:1(15Z))	-10.5265	240.574	890.483			0.00665146	6.43674e-05	1.75474	1.20164e-05	0.000175106	103.336
6794			Lead nitrate	2.19078	239.984	332.218			0.00303245	0.000487741	1.41838	0.00024661	0.00134784	6.21734
6796			Trinitrotoluene	16.8075	239.98	228.142			0.00264414	0.0153745	1.69835	0.000187958	0.00111355	0.171982
6801			2-Furylmercury chloride	-7.43328	239.89	304.114			0.00649824	0.000680873	1.34917	0.0281335	0.0414097	9.54399
6806			Nitrofen	18.9723	239.519	285.108			0.0569117	0.0170943	1.62138	0.00629759	0.0133925	3.32928
6815			O-Phospho-L-serine	-20.9935	239.06	186.076			0.11955	0.0682804	1.54561	0.000155051	0.000971519	1.75087
6819			2,5-Furandicarboxylate	-21.1551	238.93	157.097			0.136053	0.229744	1.50235	0.00926252	0.0178563	0.592196
6849			Clomeprop	8.76255	236.851	325.212			0.00424037	0.00291533	1.16464	0.0218591	0.0340208	1.4545
6871			Phosacetim	14.4321	235.641	376.223			0.0088581	0.00033704	1.60407	0.00176932	0.00535117	26.2821
6895			Sodium L-ascorbic acid 2-phosphate	6.3647	234.689	326.083			0.0165509	0.004258	1.73882	0.000219873	0.00124467	3.88702
6908			[5-(Aminomethyl)furan-3-yl]methyl diphosphate	-4.31917	234.095	288.107			0.00370033	0.00162032	1.27692	0.000892595	0.00329932	2.2837
6909			Cyanidin	5.23409	234.044	288.253			0.0401874	0.0337955	1.39325	0.00341787	0.00852085	1.18913
6931			N'-Phosphoguanidinoethyl methyl phosphate	22.8627	233.803	278.123			0.00713525	0.00328914	1.09473	0.014567	0.0250396	2.16934
6934			Iodofenphos	-17.0729	233.802	413.997			0.0174478	1.48146e-05	1.82347	6.5099e-05	0.000549963	1177.75
6950			Boscalid	-22.1878	233.768	344.206			0.00381355	0.000906731	1.55907	0.000907819	0.00333792	4.20583
6960			Oxamate	-23.4858	233.684	90.0553			0.155957	0.085471	1.66035	0.00354047	0.00874001	1.82468
6977			Niclosamide	-19.6269	233.446	328.121			0.132336	0.0709985	1.17798	0.0175994	0.0287916	1.86392
6979			Isocil	-19.2624	233.41	248.092			0.0108145	0.00667571	1.54228	0.000595281	0.00247282	1.61998
6980			Vinclozolin	18.1614	233.401	287.123			0.0350138	0.0236351	1.4587	0.00379544	0.00918924	1.48143
6990			Ifosfamide	-5.87996	233.017	262.092			0.00905846	0.00514949	1.10203	0.0213236	0.0333807	1.7591
7011			4-Amino-5-hydroxymethyl-2-methylpyrimidine diphosphate	1.42919	232.937	300.123			0.00535301	0.00047325	1.45451	0.00150498	0.00476662	11.3112
7023			Methylmercury chloride	6.79023	232.881	252.086			0.871396	0.168175	1.75773	0.000612903	0.00252544	5.18147
7039			Benoxacor	-2.98536	232.054	261.123			0.0703948	0.0161471	1.56616	0.00264733	0.007124	4.3596
7089			Chlomethoxyfen	17.2286	227.719	315.134			0.00582552	0.00106087	1.22484	0.00212794	0.00612452	5.49128
7138			Threote	-24.7652	225.664	137.107			0.0556363	0.0366887	1.33365	0.00516272	0.0115607	1.51644
7140			Chlorfenprop-methyl	-6.33787	225.126	234.097			0.0924787	0.00287645	1.49701	0.0156925	0.0264676	32.1503
7180			2,5-Furandicarboxylate	-20.7927	223.311	157.097			0.210765	0.315324	1.28799	0.00517662	0.0115841	0.668407
7198			6-Demethylsterigmatocystin	-22.7502	222.389	311.258			0.000941797	0.015877	1.44454	0.000534985	0.00230272	0.0593181
7209			Primisulfuron	11.9726	221.541	455.323			0.0129638	0.00304396	1.10341	3.16405e-05	0.000339233	4.25884
7228			3'-phosphonato-5'-adenylyl Sulfate(4-)	4.90301	220.699	504.24			0.00158782	0.00723355	1.54179	7.51747e-05	0.000597666	0.219507
7230			N-Glycoloyl-neuramite	1.48145	220.667	326.277			0.0168758	0.0490603	1.54767	0.000256144	0.00138372	0.34398
7242			Carfentrazone	24.1931	219.792	385.155			0.00555778	0.0089537	1.47499	0.00051926	0.00226053	0.620724
7249			Phosacetim	15.109	219.727	376.223			0.0151684	0.00100289	1.47675	0.00281283	0.00741866	15.1246
7300			Niclosamide	-19.0405	217.042	328.121			0.222275	0.556837	1.63422	4.69615e-05	0.000447127	0.399174
7303			3-Bromo-tyrosine	-20.2603	216.325	261.087			0.0716746	0.0102058	1.62301	0.00451368	0.010435	7.02293
7371			Tolclofos-methyl	-3.69861	211.642	302.133			0.00199336	0.0166497	1.31067	7.17446e-05	0.00058207	0.119724
7409			Furilazole	-20.2624	209.114	279.134			0.386452	0.201188	1.54631	0.000743344	0.00289807	1.92085
7410			Diclofec	-9.08556	209.029	297.153			0.00681783	0.00373635	1.20531	0.0132372	0.0232805	1.82473
7412			5-Phosphoribosylamine	19.0169	208.83	230.137			0.0439208	0.00329463	1.35595	0.00323506	0.00819322	13.331
7424			N'-Phosphoguanidinoethyl methyl phosphate	24.6856	208.309	278.124			0.221465	0.0113392	1.74077	0.00146621	0.00467841	19.5309
7440			4-Bromophenylthiourea	-10.4047	207.452	232.118			0.144316	0.212946	1.12004	0.0404158	0.0544304	0.677711
7447			Thioxanthine monophosphate	-19.8338	207.168	263.142			0.0146785	0.00931837	1.4223	0.00257658	0.00699557	1.57522
7472			Asparenomycin A	-19.0552	205.798	341.352			0.00121264	8.73839e-05	1.61034	0.00519296	0.0116115	13.8771
7511			Apraclonidine	-14.3156	203.978	246.112			0.0587305	0.174525	1.49133	0.0130678	0.0230505	0.336517
7517			Lulicozole	-1.57679	203.903	355.284			0.148853	0.0264919	1.79793	5.01726e-09	7.2336e-07	5.61883
7543			3,4,5-trihydroxy-6-(4-hydroxy-1H-indole-3-carbonyloxy)oxane-2-carboxylic acid	-15.0232	202.379	354.285			0.135461	0.122937	1.1453	0.0336118	0.0474503	1.10187
7553			4-(Cytidine 5'-diphospho)-2-C-methyl-D-erythritol	8.0839	202.21	522.319			0.0544749	0.0062482	1.77444	1.05581e-05	0.00015992	8.7185
7556			Trimethylselenonium	0.376803	202.093	125.071			0.28117	0.189867	1.66469	2.94076e-05	0.000322361	1.48088
7619			Vinclozolin	18.7751	199.578	287.123			0.03724	0.0146442	1.54377	0.010173	0.0191156	2.54298
7711			D-Erythrose 4-phosphate	-20.9178	196.575	201.087			0.0639454	0.0140646	1.00774	0.0496089	0.0631122	4.54657
7768			Isopentenyl diphosphate	-24.0384	195.608	247.093			0.0361914	0.0135883	1.06186	0.0143777	0.0247942	2.66342
7785			Flurochloridone	-13.1597	195.32	313.118			0.00839139	0.00484777	1.1521	0.0213749	0.0334423	1.73098
7792			Riccionidin A	5.87392	195.252	286.237			0.000310739	0.00527355	1.61548	0.0065401	0.0137778	0.0589241
7804			Clomeprop	9.46674	195.046	325.212			0.0202636	0.0136118	1.27118	0.0141531	0.0245007	1.48868
7867			L-Ascorbate 6-phosphate	6.99952	193.612	257.113			0.044156	0.0237919	1.63265	1.51877e-05	0.000207921	1.85592
7883			Alendronic acid	15.8531	193.11	250.107			0.46279	0.663225	1.30943	0.00844056	0.016687	0.697789
7912			3,5-Dinitrosalicylic acid	-22.1828	192.117	229.118			0.143692	0.219	1.2697	0.0163945	0.0273385	0.656126
7925			D-Fructose 6-phosphate	4.22313	191.815	261.144			0.0418975	0.00284858	1.22624	0.028672	0.0420262	14.7082
7935			Brimonidine	24.6397	191.627	293.149			0.000906147	0.008862	1.2607	0.0437127	0.0576585	0.102251
7942			3,4,5-trihydroxy-6-(1-oxo-1H-isochromene-3-carbonyloxy)oxane-2-carboxylic acid	-2.8135	191.374	367.284			0.00213683	0.0230059	1.72521	3.36199e-10	1.19187e-07	0.0928817
7945			4-Bromophenylthiourea	-10.2408	191.222	232.118			0.243749	0.44105	1.61866	0.000253726	0.0013747	0.552656
7972			Ifosfamide	-5.3107	190.65	262.092			0.00692372	0.0155565	1.15978	0.0323553	0.0461089	0.445068
8012			(2R)-O-Phospho-3-sulfolactate	14.4187	189.734	251.132			0.0501283	0.0718681	1.19293	0.0208238	0.0327765	0.697504
8019			D-Ribose 5-diphosphate	17.9709	189.563	311.103			0.0238613	0.00719359	1.35857	0.0240597	0.0366115	3.31702
8028			3-Phospho-D-glycerate	-23.1908	189.277	187.06			0.0374088	0.115607	1.59245	0.000580654	0.00242849	0.323585
8037			Clorgyline	11.5719	189.116	273.181			0.00548786	0.000992207	1.41069	0.000857509	0.00320879	5.53096
8064			2,6-Dichloro-4'-biphenylol	13.1318	188.041	240.108			0.0406587	0.146685	1.68974	0.000494835	0.00219344	0.277183
8081			Paspalicine	15.5296	187.576	418.554			0.0215198	0.0119445	1.13049	0.017115	0.0282141	1.80164
8123			3,4,5-trihydroxy-6-({3-[3-methoxy-4-(sulfooxy)phenyl]prop-2-enoyl}oxy)oxane-2-carboxylic acid	2.90583	186.089	451.379			0.000293335	0.00321593	1.47763	0.0100692	0.0189691	0.091213
8158			4-Amino-5-hydroxymethyl-2-methylpyrimidine diphosphate	2.38932	184.709	300.123			0.0604315	0.0114571	1.68771	0.000641081	0.00260784	5.2746
8159			Cyanotriphenylborate	5.33543	184.692	292.139			0.0250458	0.00214647	1.36033	0.00200382	0.00586475	11.6684
8164			(R)-5-Diphosphomevalote	19.9412	184.347	309.13			0.0232079	0.0165154	1.22496	0.01547	0.0261896	1.40522
8171			Plantagoside	22.7596	184.025	467.41			0.000762731	0.0627028	1.61769	3.18669e-05	0.000340929	0.0121642
8189			1-O,2-O,6-O-Trigalloyl-beta-D-glucose	-17.1961	182.291	637.465			0.157489	0.394859	1.41871	0.00885509	0.0172841	0.398849
8196			4'-O-methyl-(-)-epicatechin-3'-O-beta-glucuronide	-22.005	181.977	495.442			0.121433	0.308342	1.533	0.01229	0.0219842	0.393827
8210			Aurantio-obtusin beta-D-glucoside	-22.6331	180.892	493.426			0.00454472	0.0676713	1.76793	0.000985506	0.00352872	0.0671588
8211			1,26-Dicaffeoylhexacosanediol	0.729422	180.743	723.998			0.0507435	0.0212401	1.60053	6.38542e-06	0.000114307	2.38904
8212			Corilagin	-18.6101	180.728	635.448			0.00470926	0.086155	1.38498	0.000155797	0.000974919	0.0546603
8214			2,2',3,3',4',5,6'-Heptabromodiphenyl ether	13.2491	180.461	723.496			0.0670212	0.0297315	1.46678	0.000848407	0.00318493	2.25422
8229			5-Phosphoribostamycin	24.5867	179.217	535.473			0.281993	0.499303	1.63361	0.000245321	0.00134292	0.564774
8231			11-O-Demethylpradimicinone I	24.5535	178.999	536.476			0.109413	0.235158	1.67224	0.00134059	0.0043837	0.465273
8237			Pseudohypericin	14.5138	178.425	521.457			0.114899	0.443186	1.70521	0.00452698	0.0104579	0.259257
8250			Vicianose	-13.4364	177.392	313.274			0.0603678	0.0769683	1.37052	0.00760594	0.015437	0.78432
8266			Puerarin xyloside	-21.9915	176.925	549.488			0.308716	0.896348	1.78322	1.92914e-05	0.00024524	0.344415
8271			Pradimicinone I	4.81776	176.669	550.492			0.122119	0.360195	1.76294	4.10193e-07	1.52682e-05	0.339037
8278			Agrocin 84	7.45687	176.379	703.512			0.0364769	0.0669833	1.22809	0.0108865	0.0201074	0.544566
8290			[2,6-dihydroxy-4-({[3-hydroxy-6-(hydroxymethyl)-2,5-bis(3,4,5-trihydroxybenzoyloxy)oxan-4-yl]oxy}carbonyl)phenyl]oxidanesulfonic acid	-14.2468	175.504	717.527			0.97668	0.583391	1.732	7.09698e-07	2.33122e-05	1.67414
8295			Maysin 3'-methyl ether	-1.05626	175.158	591.536			0.182691	0.0648346	1.14423	0.000820787	0.0031116	2.8178
8298			Luteoskyrin	15.3975	175.053	575.505			0.301624	0.179514	1.55229	7.55703e-05	0.000599424	1.68023
8302			2-amino-4-({1-[(carboxymethyl)-C-hydroxycarbonimidoyl]-2-({2,4-dihydroxy-5-[(2E)-3-(4-hydroxyphenyl)prop-2-enoyl]-3,6-dioxocyclohexa-1,4-dien-1-yl}sulfanyl)ethyl}-C-hydroxycarbonimidoyl)butanoic acid	-14.1156	175.006	592.539			0.0709097	0.0263562	1.5141	0.000175748	0.00106269	2.69044
8310			Kolaflavanone	-5.3211	174.432	589.519			0.00798449	0.134548	1.78353	3.91906e-07	1.48823e-05	0.0593429
8315			Amaroswerin	-20.0393	174.161	603.535			0.126166	0.0491972	1.66204	5.69969e-05	0.000507042	2.56451
8336			L-Selenocysteine	1.13378	173.296	169.061			0.0377381	0.0302795	1.09822	0.0429658	0.0569389	1.24633
8346			Fezaflor	-9.24505	172.669	376.133			0.0143908	0.00612892	1.4122	0.0111648	0.0204875	2.34801
8350			dTDP-4-acetamido-4,6-dideoxy-D-glucose	-10.8785	172.526	590.382			0.000248117	0.0124906	1.61823	0.00350165	0.00867007	0.0198642
8354			6-Demethylsterigmatocystin	-22.5571	172.245	311.258			0.00816275	0.0273955	1.67508	0.00103278	0.00364003	0.297959
8362			Melizame	-7.42756	171.597	179.154			0.0118294	0.00517417	1.21011	0.0237063	0.0361871	2.28624
8365			2-Phosphinomethylmalate	21.4704	171.547	213.106			0.117709	0.0588592	1.22092	0.00261247	0.007061	1.99985
8366			Methazole	21.4659	171.522	262.074			0.0421308	0.019296	1.55263	0.000402549	0.00191669	2.18339
8375			Methaneselenol	-15.1691	170.991	96.0083			0.0347213	0.0529984	1.76086	1.36583e-07	8.17971e-06	0.655138
8385			2,6-Dichlorophenol-4-(1,4-phthoquinone imine)	10.958	170.331	321.181			0.00161307	0.00639303	1.69417	0.00640655	0.0135665	0.252317
8401			Nitrosylsulfuric acid	-18.4764	169.942	128.082			0.00435005	0.0144065	1.10602	0.00406874	0.00965496	0.301951
8403			Trifluoromethanesulfonic acid	-23.6675	169.844	151.081			0.0163957	0.0250547	1.25067	0.00926474	0.0178594	0.654394
8475			2,6-Dichloro-4'-biphenylol	12.5955	165.69	240.108			0.433836	1.63583	1.49106	0.0304329	0.0440067	0.265209
8477			3-Phospho-D-glycerate	-24.0269	165.654	187.06			0.266338	0.907023	1.68003	0.00320709	0.00814218	0.29364
8498			Ditalimfos	-1.26278	164.992	300.289			0.00946683	0.0206461	1.20346	0.0305369	0.0441221	0.458529
8502			Cyanotriphenylborate	4.92791	164.834	292.139			0.00971357	0.00573369	1.50332	0.000617997	0.0025405	1.69412
8539			Formothion	16.8837	164.111	258.279			0.0243302	0.045215	1.22054	0.0386872	0.052686	0.538101
8542			Flaviolin	0.326488	164.005	207.159			0.00904479	0.00261345	1.16268	0.0171814	0.0282938	3.46086
8553			Daphnoretin	8.97413	163.904	353.305			0.00462823	0.00156867	1.00971	0.00345353	0.00858357	2.95041
8557			4-Bromophenylthiourea	-9.95014	163.894	232.118			0.387583	0.821496	1.53433	0.00100862	0.00358358	0.471801
8642			Pyruvate	21.3332	162.183	89.0713			0.00380488	0.00133488	1.55726	3.32708e-05	0.000351286	2.85035
8723			5-Sulfoxymethylfurfural	24.2966	158.577	207.185			0.00806623	0.00581337	1.12539	0.0340178	0.0478784	1.38753
8725			Flutriafol	24.1271	158.468	302.305			0.00371281	0.0115793	1.33416	0.0250538	0.0377911	0.320643
8727			Carboxyphosphamide	20.9875	158.232	294.098			0.0177234	0.00504074	1.6999	0.00179022	0.0053981	3.51603
8748			O-Phospho-4-hydroxy-L-threonine	-19.7233	156.819	216.102			0.0703828	0.0238514	1.45569	0.00103327	0.00364116	2.95088
8807			Phosphoenolpyruvate	-0.0722376	153.335	169.049			0.0138138	0.00474531	1.01676	0.0106707	0.0198092	2.91104
8815			Ifosfamide	6.79867	152.548	262.095			0.0655476	0.034955	1.68896	0.000447965	0.00205783	1.8752
8820			3-Phospho-D-glycerate	-24.4759	152.477	187.06			0.169306	0.741742	1.71162	0.000878491	0.00326319	0.228255
8825			2,6-Dichloro-4'-biphenylol	11.0099	152.458	240.107			0.260613	1.05969	1.70331	0.000817903	0.00310386	0.245933
8846			Oxicozole	-14.6787	151.625	430.128			0.00720587	0.0122101	1.49307	0.000662902	0.00267021	0.590159
8925			Captafol	1.86759	148.97	350.069			0.00568781	0.000913326	1.34102	5.87821e-05	0.000516885	6.22758
8930			D-Erythrose 4-phosphate	-21.7521	148.167	201.087			0.0571811	0.0290664	1.73802	0.000293098	0.00153014	1.96726
8976			4-Hydroxycyclophosphamide	-0.468576	146.388	278.093			0.0322637	0.0179672	1.22827	0.0225456	0.0348305	1.7957
9015			unsym-Bis(4'-chlorophenyl)ethylene	3.1209	145.093	250.143			0.38414	1.0065	1.67142	0.000107087	0.00074226	0.38166
9017			Reduced 2,6-Dichlorophenolindophenol	-11.7779	145.09	271.115			0.0138399	0.00582436	1.76309	6.30507e-08	4.73715e-06	2.37622
9054			Sodium L-ascorbic acid 2-phosphate	0.768923	143.783	326.081			0.0243809	0.00183448	1.7167	0.00260751	0.00705198	13.2903
9067			6-Phospho-2-dehydro-D-glucote	-10.9061	142.927	275.124			0.00941036	0.0161536	1.08465	0.0271884	0.0403152	0.582553
9082			(2R)-O-Phospho-3-sulfolactate	13.3419	142.069	251.132			0.0388291	0.121831	1.56386	0.00452341	0.0104518	0.318713
9131			Cyclic 2,3-bisphospho-D-glycerate	-4.37629	140.321	249.028			0.00137324	1.48146e-05	1.80271	0.0010976	0.00379193	92.6954
9135			Bromofos	23.1703	140.317	367.012			0.00451075	0.0010559	1.15665	0.000785452	0.00301566	4.27195
9189			Tetrangulol	-0.94081	138.488	305.303			0.0464129	0.0366277	1.11618	0.0419245	0.0559243	1.26715
9190			Chloranocryl	-1.34413	138.143	231.098			0.0186378	0.00649636	1.67445	6.79413e-05	0.000564014	2.86896
9215			Stearyltrimethylammonium chloride	21.0153	136.811	349.064			0.00558114	0.000199936	1.62961	0.0141444	0.0244892	27.9147
9230			Monobromobisphenol A	-13.6916	135.511	308.185			0.00583961	0.00886117	1.4433	0.00124054	0.00414447	0.659011
9245			D-Ribose 5-phosphate	-19.4336	134.619	231.113			0.0333544	0.0102376	1.62304	0.00256513	0.00697456	3.25802
9293			3-(Phosphoacetylamido)-L-alanine	11.2541	130.511	243.134			0.00648094	0.0033165	1.32925	0.00818162	0.0163062	1.95415
9300			D-Erythrose 4-phosphate	-20.6626	129.72	201.087			0.0498289	0.0335693	1.26715	0.0147391	0.0252616	1.48436
9309			4-Hydroxycyclophosphamide	-1.08802	128.91	278.092			0.0311836	0.0126304	1.58923	0.00324137	0.00820472	2.46894
9313			Glyphosate-monoammonium	-18.4391	128.842	187.107			0.131054	0.0570582	1.59599	0.000946188	0.00343342	2.29684
9341			Vinclozolin	18.8799	127.141	287.123			0.0604346	0.0197117	1.44353	0.0012583	0.00418679	3.06592
9360			4-Ketocyclophosphamide	-5.82449	125.407	276.075			0.00638602	0.00408906	1.25805	0.0165323	0.0275075	1.56173
9381			Methazole	21.0927	124.307	262.074			0.0504071	0.955847	1.78986	0.00161912	0.00501903	0.0527356
9401			Eudistomin N	9.67599	123.684	248.1			0.0580916	0.125333	1.30672	0.0144742	0.0249195	0.463498
9404			Dichlormid	-2.30267	123.674	209.092			0.524989	0.462474	1.06345	0.0482213	0.0618639	1.13518
9408			Trimethylselenonium	-0.0317061	123.667	125.071			0.363476	0.257762	1.33017	0.0128629	0.0227705	1.41012
9422			2-Phosphinomethylmalate	19.8548	123.51	213.106			0.453265	0.180941	1.67771	0.00110207	0.0038024	2.50505
9427			2-Amino-5,6-dichloro-3,4,-dihydroquinazoline	-10.1057	122.923	217.072			0.00509789	0.00396056	1.59405	0.000113362	0.000770378	1.28716
9448			N'-Phosphoguanidinoethyl methyl phosphate	23.7799	122.023	278.123			0.0411153	0.0123645	1.22706	0.0371547	0.0511157	3.32527
9451			3',5'-Cyclic IMP	10.2029	121.931	331.201			0.0102302	0.023345	1.36451	0.00395328	0.00945879	0.438219
9452			Trifluoromethanesulfonic acid	-23.5178	121.929	151.081			0.025298	0.0179102	1.17748	0.0104766	0.0195398	1.41249
9465			Nitrofen	-15.0418	121.071	285.098			0.0154039	0.00932992	1.44518	0.00117077	0.00397487	1.65103
9467			2-Chloroticlopidine	-18.2251	120.975	299.233			0.02083	0.0339308	1.66955	1.83503e-05	0.00023716	0.613898
9492			O-Phospho-4-hydroxy-L-threonine	16.4469	118.552	216.109			0.044024	0.0234458	1.17837	0.048945	0.0625176	1.87769
9514			DCEBIO	-18.5125	116.737	232.082			0.0413846	0.0137798	1.46892	0.000525058	0.00227611	3.00329
9515			Hydroxysenkirkine	22.9185	116.722	383.444			0.0296534	0.0188123	1.19245	0.0217767	0.0339227	1.57628
9531			2-Oxo-4-phosphonobutanoate	3.15538	115.513	183.076			0.0254912	0.0159095	1.22075	0.0457775	0.0596135	1.60226
9558			Chlomethoxyfen	18.1169	113.22	315.134			0.00740201	0.0242821	1.5386	7.28393e-05	0.000587116	0.304834
9559			D-Erythritol 4-phosphate	-22.8999	113.166	203.102			0.0252131	0.0175192	1.13078	0.0350104	0.0489141	1.43917
9576			Streptidine 6-phosphate	15.7018	112.454	343.259			0.00175547	0.00364078	1.33248	0.00957874	0.0182908	0.482168
9598			4,4'-Methylene-bis-(2-chloroaniline)	14.9341	111.567	268.165			0.0396165	0.00793567	1.69515	0.00195913	0.00576905	4.9922
9634			Thioxanthine monophosphate	10.7168	110.612	263.15			0.00364853	0.00827603	1.59427	0.000457707	0.00208682	0.440855
9642			Monobromobisphenol A	-14.1353	110.384	308.185			0.0157013	0.0287838	1.56173	0.00100495	0.00357492	0.545491
9646			Disodium malate	-4.72231	110.059	179.058			0.0824834	0.0619206	1.57843	0.000258639	0.00139297	1.33208
9673			Fosetyl	-7.12877	107.909	111.055			0.501359	0.306993	1.21343	0.0179256	0.0291755	1.63313
9677			Pyrrolnitrin	-15.8848	107.635	258.076			0.0228327	0.0122689	1.71045	8.70865e-07	2.71438e-05	1.86102
9690			Benoxacor	10.155	107.132	261.126			0.0113011	0.0187252	1.11387	0.0151716	0.0258135	0.603524
9716			L-3,4-Dihydroxybutan-2-one 4-phosphate	1.58378	105.703	185.092			0.245285	0.183744	1.23037	0.0202945	0.0321294	1.33493
9736			Chloramphenicol	23.0122	105.069	324.144			0.00287957	0.0105242	1.70851	1.2003e-05	0.000174971	0.273614
9743			Prolyl-Gamma-glutamate	-14.7809	104.462	244.263			0.0147235	0.0239402	1.29133	0.0116196	0.0210982	0.61501
9748			Methyl 2-propenyl selenide	-12.882	104.305	136.076			0.659605	0.327928	1.62828	0.000147539	0.000936766	2.01143
9753			3-(Phosphoacetylamido)-L-alanine	11.5454	103.929	243.134			0.00674168	0.00506961	1.18982	0.0246244	0.0372841	1.32982
9756			DHAP(6:0)	10.6697	103.891	269.211			0.00704567	0.00209053	1.02367	0.00603656	0.0129706	3.37027
9781			Rabeprazole sodium	22.7002	102.643	382.44			0.0178191	0.010875	1.26802	0.0107862	0.0199692	1.63855
9807			Sipoyltartrote	3.25357	101.806	327.264			0.0281097	0.0383905	1.39174	0.0164306	0.0273829	0.732205
9831			Vinclozolin	18.9735	100.594	287.124			0.026659	0.0170985	1.09508	0.0110421	0.0203205	1.55914
9851			CMP-N-acetylneuramite	12.617	99.5891	615.466			0.000689569	0.00580258	1.42633	0.000508742	0.00223193	0.118838
9857			O-Phospho-L-serine	-20.466	99.5071	186.076			0.221688	0.158919	1.72057	5.58855e-06	0.000104281	1.39498
9882			Phosfolan	-8.78861	98.1634	256.3			0.0148632	0.0175924	1.04774	0.0479619	0.0616282	0.844861
9897			Gemcitabine triphosphate	-2.52594	97.3446	504.144			0.00985967	0.015998	1.17866	0.00913336	0.0176765	0.616308
9944			Nornitrogen mustard	-3.78782	95.8367	143.034			0.0451094	0.0617495	1.29669	0.0051799	0.0115896	0.730522
9996			4-Nitro-6-oxohepta-2,4-dienedioate	-6.75292	92.1901	216.123			0.0340206	0.0209734	1.53016	0.000640038	0.00260483	1.62208
10025			Ethanolamine phosphate	-9.08929	91.1907	142.069			0.205545	0.0944305	1.68733	1.49736e-05	0.000205816	2.17668
10028			Glycerone sulfate	3.13695	90.9294	171.149			0.158839	0.139364	1.07633	0.0376079	0.0515834	1.13974
10033			C.I. Pigment Blue 63	2.08795	90.7973	450.379			0.0105201	0.0248686	1.25755	0.0433616	0.0573211	0.42303
10036			(1S,3R)-3-(2,2-Dichloroethenyl)-2,2-dimethylcyclopropanecarboxylate	-5.15554	90.7314	210.076			0.0179847	0.0119949	1.51157	0.00386857	0.00931492	1.49936
10052			[2,6-dihydroxy-4-({[3-hydroxy-6-(hydroxymethyl)-2,5-bis(3,4,5-trihydroxybenzoyloxy)oxan-4-yl]oxy}carbonyl)phenyl]oxidanesulfonic acid	-5.51099	90.2524	717.533			0.00893869	0.0110533	1.05781	0.0467549	0.0605216	0.808692
10057			Phenolic phosphate	-3.32294	90.0738	175.098			0.0259567	0.0193711	1.63803	9.14901e-05	0.000667358	1.33997
10067			L-Ascorbate 6-phosphate	6.92508	89.5122	257.113			0.0205583	0.0126597	1.1803	0.00311334	0.00796925	1.62392
10068			Antirrhinoside	-18.3962	89.4909	363.33			0.00865612	0.0237362	1.45366	0.0169364	0.0279989	0.364681
10078			11-O-Demethylpradimicinone I	23.4958	89.0556	536.476			0.00793584	0.0174086	1.31545	0.00267005	0.00716475	0.455857
10085			Stipitatote	-16.7725	88.7292	209.128			0.0124208	0.00778459	1.32948	0.00570871	0.0124552	1.59556
10086			Lettowianthine	-6.39988	88.686	318.3			0.533273	0.796707	1.11808	0.0326101	0.046383	0.669347
10087			Salviaflaside methyl ester	-2.68342	88.6217	537.488			8.02409e-05	0.0193733	1.7457	0.014426	0.0248569	0.00414183
10091			Maysin 3'-methyl ether	-1.36295	88.4363	591.536			0.706801	0.161413	1.36695	0.018187	0.0294803	4.37883
10092			Benoxacor	10.5777	88.4352	261.127			0.148544	0.467632	1.59588	0.000254287	0.00137679	0.317652
10096			2-C-Methyl-D-erythritol 2,4-cyclodiphosphate	-19.2724	88.0935	279.093			0.0378225	0.0558693	1.37416	0.0160315	0.0268898	0.676982
10101			D-Erythritol 4-phosphate	-21.9232	87.9335	203.103			0.0177818	0.00594836	1.69144	1.01026e-05	0.000155184	2.98936
10104			Pyrrolnitrin	-2.75519	87.8628	258.079			0.00572084	0.00122786	1.23212	0.000493532	0.00218979	4.65919
10105			4'-O-methyl-(-)-epicatechin-3'-O-beta-glucuronide	-22.7451	87.7998	495.441			0.0633661	0.230181	1.20417	0.00156695	0.00490502	0.275289
10111			Puerarin xyloside	-22.5593	87.5931	549.488			0.706692	1.67257	1.203	0.0404576	0.0544722	0.422519
10118			1,7-diphospho-1-epi-valienol	23.7174	87.4023	337.142			0.00165177	0.00809851	1.1829	0.00603101	0.012962	0.20396
10121			1,1-Dichloro-2,2-diphenylethane	3.68662	87.3337	252.159			0.000281109	0.00469348	1.46141	0.0492068	0.0627526	0.0598936
10130			L-3,4-Dihydroxybutan-2-one 4-phosphate	1.39391	86.9953	185.092			0.258952	0.128304	1.77647	2.48993e-07	1.17844e-05	2.01826
10155			3,4,5-trihydroxy-6-[(2,3,5-trihydroxy-6-{[(3-methoxy-3-oxopropanoyl)oxy]methyl}oxan-4-yl)oxy]oxane-2-carboxylic acid	16.096	85.6422	457.368			0.00439322	0.00233332	1.33168	0.0102845	0.0192722	1.88282
10157			({7,8,9,12,13,14,17,18,19,25,29-undecahydroxy-4,22,27-trioxo-3,23,26-trioxahexacyclo[13.10.3.1]nonacosa-5(10),6,8,11,13,15(28),16,18,20-nonaen-24-yl}methoxy)sulfonic acid	11.2367	85.601	713.515			0.038106	0.0593205	1.25135	0.0222198	0.0344477	0.642375
10165			D-Glucono-1,5-lactone 6-phosphate	6.10808	85.2324	259.129			0.00877564	0.0193134	1.4504	0.00157263	0.00491753	0.45438
10180			D-Ribitol 5-phosphate	-19.0786	84.3531	233.129			0.0183966	0.00800986	1.61576	8.67739e-05	0.000648167	2.29675
10183			Carboxyphosphamide	-16.9915	84.2209	294.087			0.0378756	0.0330795	1.2817	0.0253401	0.0381269	1.14499
10191			Capensinidin	2.6045	83.9631	346.332			0.035783	0.0744624	1.34168	0.0101723	0.0191146	0.480551
10192			Pseudohypericin	13.8276	83.9548	521.457			0.120237	0.429949	1.74682	1.14983e-06	3.31622e-05	0.279654
10195			O-Phospho-L-homoserine	23.0361	83.8656	200.111			0.0326566	0.0258658	1.28273	0.00896775	0.0174437	1.26254
10196			D-Erythrose 4-phosphate	-20.8374	83.8637	201.087			0.0434608	0.0165155	1.59149	8.83534e-07	2.74285e-05	2.63152
10209			Cobalt sulfate	-6.85616	83.364	282.108			0.0136893	0.0103974	1.27514	0.0116745	0.021171	1.31661
10218			Calcium oxalate	-15.6958	83.12	129.102			0.125946	0.22297	1.44828	0.00270538	0.00722768	0.564855
10226			Propenoyl-CoA	-2.35935	82.9818	822.587			0.0457479	0.0889697	1.44138	0.0099008	0.0187299	0.514197
10229			Amaroswerin	-21.487	82.9681	603.534			0.4979	0.265748	1.43062	0.00123884	0.00414041	1.87358
10266			Barban	12.1857	81.3895	259.111			0.00786744	0.0317199	1.60254	0.0041056	0.00971695	0.248028
10285			CGS 7181	-16.1439	80.3486	407.356			0.0161077	0.0283562	1.32277	0.0143169	0.024715	0.568049
10291			Trimethylselenonium	0.647686	80.0657	125.071			0.453051	0.211635	1.73396	7.9034e-06	0.000132424	2.14072
10321			Xanthosine 5'-phosphate	14.432	78.3107	365.218			0.0386374	0.0187546	1.3037	0.00359818	0.00884324	2.06016
10333			Miconazole	19.5557	77.9482	417.144			0.0221343	0.0189751	1.22819	0.020061	0.0318416	1.16649
10334			Riccionidin A	5.99534	77.906	286.237			0.0250557	0.0357016	1.35389	0.00559623	0.0122747	0.70181
10351			Melarsoprol	-2.47675	77.6017	399.345			0.00517606	0.0096192	1.67582	7.53074e-05	0.000598256	0.538097
10358			Dichlozoline	-17.0701	77.183	275.103			0.00394234	0.000948027	1.09789	0.0210686	0.0330733	4.15847
10380			O-Phospho-L-serine	-20.6442	76.5494	186.076			0.0478524	0.0354333	1.6399	7.27727e-05	0.000586811	1.35049
10402			Chloramphenicol 3-acetate	10.0564	75.5007	366.177			0.00750885	0.00238957	1.37422	0.00449544	0.0104035	3.14234
10451			Selenium Sulfide	19.3714	73.088	112.039			0.141375	0.0671129	1.75981	5.46121e-07	1.90279e-05	2.10653
10493			Cyanotriphenylborate	5.63669	71.1766	292.139			0.018604	0.0483834	1.61239	0.00607457	0.0130316	0.384513
10500			2,3-diketogulonate	-2.12156	70.714	192.123			0.0296168	0.0161843	1.21448	0.0221185	0.0343281	1.82997
10513			Chlomethoxyfen	17.7689	69.8727	315.134			0.00915928	0.00133932	1.28909	0.00230451	0.00647954	6.83874
10518			Diflunisal	-17.6786	69.4523	251.2			0.00217279	0.00049077	1.27796	0.000559713	0.00236841	4.4273
10528			7,8-Didemethyl-8-hydroxy-5-deazariboflavin	8.51117	69.0847	364.332			0.00681732	0.0158199	1.22861	0.0128019	0.0226868	0.430932
10541			Antirrhinoside	-19.3577	68.3966	363.329			0.123562	0.197184	1.29511	0.0147331	0.0252538	0.62663
10550			DHAP(6:0)	10.6588	67.7723	269.211			0.0116429	0.00489648	1.51664	0.0097779	0.0185603	2.37781
10558			Phthalide	-13.3947	67.6332	272.916			0.00345024	0.00716405	1.09517	0.0394843	0.0534936	0.481604
10560			{[3-(6,7-dimethoxy-2H-1,3-benzodioxol-5-yl)prop-2-en-1-yl]oxy}sulfonic acid	-12.5652	67.5712	319.303			0.662591	1.01034	1.24301	0.0226831	0.0349913	0.655808
10567			DCEBIO	-16.2498	67.2419	232.082			0.0113986	0.00266437	1.1031	7.26603e-05	0.000586296	4.27816
10574			Pyrazinoic acid	20.5372	67.0141	125.107			0.187146	0.122411	1.50438	0.000245151	0.00134227	1.52884
10575			Aplysin	-1.42184	66.9828	296.222			0.000125432	0.00735469	1.67543	0.0265058	0.0395144	0.0170547
10583			2-Hydroxyethylphosphote	21.5437	66.8042	127.058			0.140721	0.0793039	1.53135	0.000188515	0.00111583	1.77446
10606			Dopaxanthin	24.969	65.561	391.361			0.00491209	0.0151397	1.31457	0.019259	0.0308416	0.324451
10620			Trimethylselenonium	0.559901	64.5817	125.071			0.188815	0.143521	1.37354	0.00415716	0.00980775	1.31559
10638			Aucubin	-7.08725	63.9237	347.335			0.0625963	0.136771	1.41368	0.00620245	0.0132393	0.457674
10640			Capensinidin	2.6172	63.8788	346.332			0.312615	0.634727	1.35569	0.0131133	0.0231123	0.492518
10646			CMP-N-acetylneuramite	12.679	63.7046	615.466			0.00202387	0.00696175	1.05208	0.0047227	0.0108048	0.290713
10670			3-hydroxy-2-[4-hydroxy-3-(sulfooxy)phenyl]-5-sulfino-3,4-dihydro-2H-1-benzopyran-7-olate	4.25245	63.1639	418.389			0.0118314	0.0401703	1.2886	0.0342813	0.0481548	0.294531
10674			{2-methoxy-4-[(5-oxooxolan-2-yl)methyl]phenyl}oxidanesulfonic acid	3.97923	63.1375	303.308			0.218921	0.50325	1.35001	0.0118087	0.0213483	0.435014
10698			Violaceinic acid	-15.833	62.3212	374.363			0.112066	0.25848	1.2817	0.0260762	0.039006	0.433555
10707			Plantagoside	21.8208	61.8635	467.41			0.0063396	0.115733	1.76276	6.84579e-05	0.000566516	0.0547778
10717			Furilazole	-8.93552	61.5588	279.137			0.772655	2.48763	1.63167	0.00147186	0.00469132	0.310599
10721			Bromacil	16.6697	61.4655	262.127			0.0680261	0.206727	1.52327	0.000966065	0.00348192	0.329062
10736			Benoxacor	-2.36267	60.6555	261.123			0.590234	1.8666	1.6065	0.00185622	0.00554445	0.316209
10743			[2-(5,6-dihydroxy-7-methoxy-4-oxo-2-phenyl-4H-chromen-8-yl)-3,5-dihydroxyoxan-4-yl]oxidanesulfonic acid	-0.123197	60.4329	497.447			0.00644522	0.0406463	1.6147	0.0252498	0.0380211	0.158569
10744			Aurantio-obtusin beta-D-glucoside	-22.3027	60.4077	493.426			0.0179924	0.152255	1.69842	0.000816145	0.00309914	0.118173
10748			4'-O-methyl-(-)-epicatechin-3'-O-beta-glucuronide	-22.3558	60.149	495.442			0.441713	0.948328	1.54393	0.000569076	0.00239383	0.465781
10756			Deoxyviolaceinic acid	-4.06877	59.7794	358.368			0.673488	0.504413	1.2112	0.0475641	0.0612653	1.33519
10759			2,3,4,7,8,9,15,22,23,28-decahydroxy-14-(hydroxymethyl)-13,25,32,35-tetraoxaoctacyclo[14.13.3.3]pentatriaconta-1,3,5(30),6,8,10,19(24),20,22,28-decaene-12,27,31,34-tetrone	-21.2757	59.7458	711.501			0.0251394	0.0953878	1.66064	6.83166e-07	2.26436e-05	0.263549
10761			Sinigrin	-17.5106	59.7258	360.374			0.0101359	0.00067148	1.50471	1.68459e-06	4.36823e-05	15.0949
10762			Salviaflaside methyl ester	-1.3884	59.687	537.489			1.48861e-05	0.237832	1.82338	0.000571196	0.00239958	6.25909e-05
10774			({7,8,9,12,13,14,17,18,19,25,29-undecahydroxy-4,22,27-trioxo-3,23,26-trioxahexacyclo[13.10.3.1]nonacosa-5(10),6,8,11,13,15(28),16,18,20-nonaen-24-yl}methoxy)sulfonic acid	11.6291	59.3828	713.516			0.171088	0.23412	1.25477	0.0204332	0.0322997	0.73077
10793			[(5,6,12,13,14-pentahydroxy-9-oxo-11-{6,7,13,14-tetrahydroxy-3,10-dioxo-2,9-dioxatetracyclo[6.6.2.0,.0,]hexadeca-1(15),4,6,8(16),11,13-hexaen-5-yl}-3,8-dioxatricyclo[8.4.0.0,]tetradeca-1(14),10,12-trien-4-yl)methoxy]sulfonic acid	-2.2032	59.0286	695.486			0.144018	0.201489	1.43276	0.00274977	0.00730598	0.714768
10798			Molybdopterin guanine dinucleotide	-21.0803	59.0003	739.533			0.245064	0.668079	1.68852	7.32589e-06	0.000125786	0.366818
10805			Sulfoacetate	14.5778	58.9511	141.125			0.0354269	0.0258596	1.36107	0.00403449	0.00959707	1.36997
10806			2-amino-4-({1-[(carboxymethyl)-C-hydroxycarbonimidoyl]-2-({2,4-dihydroxy-5-[(2E)-3-(4-hydroxyphenyl)prop-2-enoyl]-3,6-dioxocyclohexa-1,4-dien-1-yl}sulfanyl)ethyl}-C-hydroxycarbonimidoyl)butanoic acid	-15.5455	58.9459	592.538			1.59359	0.497845	1.80051	1.1487e-05	0.000169728	3.20099
10812			Genipin 1-beta-gentiobioside	-20.045	58.8794	551.503			2.98757	3.82478	1.25042	0.0119616	0.021549	0.78111
10821			Apigenin 7-O-[beta-D-apiosyl-(1->2)-beta-D-glucoside]	19.3988	58.7911	565.51			1.62408	1.35649	1.12798	0.0356607	0.0495845	1.19727
10827			CDP-ethanolamine	-2.03634	58.7412	447.251			0.00280051	0.0149106	1.65091	2.21324e-06	5.2593e-05	0.18782
10828			Luteoskyrin	12.5035	58.7323	575.503			2.60178	2.21974	1.25439	0.0162695	0.0271846	1.17211
10832			5-Phosphoribostamycin	24.2191	58.6081	535.473			0.597326	1.00848	1.69239	1.27746e-05	0.000183169	0.592306
10838			Pradimicinone I	4.22033	58.4785	550.492			1.19922	3.73121	1.77118	1.01461e-07	6.65606e-06	0.321401
10839			Amaroswerin	-21.036	58.4044	603.535			2.96239	1.9285	1.52171	0.000350932	0.00174323	1.53611
10840			Pseudohypericin	14.1074	58.3808	521.457			0.467796	1.55881	1.78554	4.16601e-09	6.70428e-07	0.300097
10841			Methazole	-16.305	58.3585	262.065			0.0185395	0.068414	1.54293	0.00833621	0.0165343	0.270989
10844			Cliomide	-9.28831	58.3011	433.271			0.0150766	0.000648897	1.55931	0.000976091	0.00350613	23.2342
10847			Daphnoretin	8.24059	58.1911	353.305			0.103902	0.0180381	1.78333	4.31837e-06	8.66082e-05	5.76017
10850			4-(4-Hydroxyphenyl)-2-butanone O-[2,6-digalloylglucoside]	13.5082	58.1494	631.566			0.0548245	0.004452	1.67409	0.00275527	0.0073156	12.3146
10855			Kolaflavanone	-6.14234	58.049	589.519			0.260168	0.567232	1.63555	2.14996e-05	0.000263196	0.458663
10860			Proanthocyanidin A2	13.9579	57.9756	577.52			1.67754	3.84028	1.74161	8.62484e-07	2.69543e-05	0.436828
10871			Ethacrynic acid	-15.5571	57.3772	304.141			0.743647	0.324756	1.60998	0.000343681	0.00171766	2.28987
10885			M1	-1.31792	57.1866	305.133			0.210961	0.0851417	1.57271	0.00106233	0.00370828	2.47776
10895			4-Oxoproline	10.4128	56.6315	130.123			0.0232593	0.0143231	1.20543	0.00557105	0.0122341	1.6239
10904			Aminomalote	-21.2146	56.4384	120.081			0.0604176	0.152916	1.44899	0.000501332	0.00221151	0.395103
10911			3-Carboxy-cis,cis-mucote	-19.3384	56.3206	187.123			0.025003	0.0112445	1.22293	0.0446266	0.05853	2.22357
10913			D-Erythroascorbic acid 1'-a-D-glucoside	24.532	56.2637	309.254			0.00847945	0.000547757	1.5751	0.0141529	0.0245005	15.4803
10917			Isocil	-19.188	55.8357	248.092			0.0138489	0.00253221	1.17605	0.00642686	0.0135988	5.46911
10936			Sodium citrate	2.03055	55.4595	295.107			0.00287299	0.00899762	1.13272	0.00641044	0.0135727	0.319306
11011			Fosetyl	-6.39108	53.7689	111.055			0.0735747	0.118075	1.10633	0.0444747	0.0583859	0.623117
11023			Sodium L-ascorbic acid 2-phosphate	1.51458	53.6217	326.081			0.0173305	0.00315488	1.20247	0.000605113	0.00250229	5.49324
11027			Anagrelide	-12.7864	53.5947	257.092			0.0137539	0.00311356	1.75338	0.000863198	0.00322362	4.41742
11030			PE-NMe(11D5/13D5)	24.1064	53.5794	923.309			0.00295167	0.00396825	1.34307	0.00675697	0.0141163	0.743821
11032			{2-[5,7-dihydroxy-2-(3-methoxyphenyl)-4-oxo-4H-chromen-6-yl]-3-hydroxy-6-methyl-5-oxooxan-4-yl}oxidanesulfonic acid	-0.131088	53.5724	509.457			0.00222407	0.0549162	1.80426	8.19498e-08	5.74256e-06	0.0404993
11063			Dide-O-methyl-4-O-alpha-D-glucopyranosylsimmondsin	-10.8094	52.7033	510.46			0.000127614	0.0167054	1.73724	1.94108e-05	0.000246245	0.00763911
11088			11-O-Demethylpradimicinone I	24.5644	52.0347	536.476			0.123995	0.224307	1.68624	2.7815e-05	0.000310193	0.552794
11103			Vinclozolin	-16.227	51.234	287.113			0.00935868	0.0049173	1.12289	0.0282758	0.0415731	1.90322
11117			Perfluorohexane sulfonic acid	-2.33102	50.9903	401.121			0.0192635	0.0265876	1.26725	0.0147282	0.0252475	0.724531
11132			NMNH	17.8466	50.2347	337.248			0.0053753	0.000707708	1.41393	0.00385707	0.00929525	7.59537
11150			3-Oxopropionyl-CoA	-8.94282	49.4505	838.581			0.0643052	0.107472	1.10766	0.0286539	0.0420056	0.598343
11164			Urea-1-carboxylate	19.6297	49.317	105.074			0.246113	0.445227	1.18508	0.0173252	0.0284657	0.55278
11177			Pydanon	15.6971	48.6146	189.148			0.0172789	0.0133064	1.18794	0.0295086	0.0429739	1.29855
11203			4-Bromophenylthiourea	-10.5084	47.657	232.118			0.0239489	0.00714879	1.72939	0.000368469	0.00180383	3.35006
11205			3-(2-Carboxyethenyl)-cis,cis-mucote	19.5432	47.6235	213.168			0.091626	0.0146653	1.5786	0.00793585	0.0159389	6.24782
11250			Monobromobisphenol A	13.0138	45.1998	308.194			0.0149053	0.0105483	1.11294	0.0446432	0.0585458	1.41306
11253			Trimethylselenonium	0.527944	45.14	125.071			0.310247	0.117547	1.43945	0.0156181	0.0263748	2.63934
11255			IMP	7.92987	45.0451	349.216			0.00444651	0.0132669	1.33467	0.0367675	0.0507171	0.335159
11330			CDP-choline	7.90439	41.1574	489.335			0.0241165	0.00221366	1.30239	0.000711965	0.00280842	10.8944
11374			2-amino-4-({1-[(carboxymethyl)-C-hydroxycarbonimidoyl]-2-({2,4-dihydroxy-5-[(2E)-3-(4-hydroxyphenyl)prop-2-enoyl]-3,6-dioxocyclohexa-1,4-dien-1-yl}sulfanyl)ethyl}-C-hydroxycarbonimidoyl)butanoic acid	-15.6797	39.1494	592.538			1.29711	0.408679	1.70498	0.00124185	0.0041476	3.1739
11376			Dehydroascorbide(1-)	12.8374	39.0989	174.11			0.0520024	0.0164879	1.47827	0.000688731	0.00274367	3.15397
11392			Maysin 3'-methyl ether	-2.04194	39.0126	591.535			2.86779	0.912227	1.6962	0.000864662	0.00322742	3.14372
11396			4-(4-Hydroxyphenyl)-2-butanone O-[2,6-digalloylglucoside]	13.5278	38.9906	631.566			0.0577518	0.00192294	1.47228	6.20829e-06	0.000112144	30.0331
11420			Pradimicinone I	4.03882	38.9545	550.492			0.926913	2.72888	1.75818	5.04579e-05	0.000468934	0.339668
11421			Apigenin 7-O-[beta-D-apiosyl-(1->2)-beta-D-glucoside]	19.9966	38.9545	565.511			1.21039	0.986339	1.36783	0.0038583	0.00929735	1.22716
11434			Molybdopterin guanine dinucleotide	-21.2481	38.9388	739.533			0.145839	0.455519	1.67855	0.000709805	0.00280245	0.32016
11435			Puerarin xyloside	-22.3495	38.9387	549.488			2.47468	7.25267	1.74667	0.000114876	0.000776997	0.34121
11439			Proanthocyanidin A2	13.9195	38.9195	577.52			1.15179	2.84169	1.57205	0.00027465	0.00145752	0.40532
11442			Genipin 1-beta-gentiobioside	-19.9276	38.9161	551.503			1.86734	2.27835	1.24706	0.0108186	0.0200139	0.819601
11458			2,3,4,7,8,9,15,22,23,28-decahydroxy-14-(hydroxymethyl)-13,25,32,35-tetraoxaoctacyclo[14.13.3.3]pentatriaconta-1,3,5(30),6,8,10,19(24),20,22,28-decaene-12,27,31,34-tetrone	-21.4711	38.5782	711.501			0.00893177	0.0511965	1.72158	8.56585e-08	5.92566e-06	0.17446
11465			[(5,6,12,13,14-pentahydroxy-9-oxo-11-{6,7,13,14-tetrahydroxy-3,10-dioxo-2,9-dioxatetracyclo[6.6.2.0,.0,]hexadeca-1(15),4,6,8(16),11,13-hexaen-5-yl}-3,8-dioxatricyclo[8.4.0.0,]tetradeca-1(14),10,12-trien-4-yl)methoxy]sulfonic acid	-2.40005	38.2398	695.486			0.068738	0.0977357	1.45976	0.00226834	0.00640816	0.703305
11468			5-Phosphoribostamycin	24.3607	38.2341	535.473			0.32962	0.565788	1.7312	1.552e-06	4.12297e-05	0.582585
11470			Pseudohypericin	14.1998	38.2166	521.457			0.276329	0.940647	1.78896	6.47047e-09	8.61851e-07	0.293765
11472			Kolaflavanone	-6.24052	38.2046	589.519			0.211963	0.479536	1.4585	0.00330605	0.00832168	0.442017
11476			({7,8,9,12,13,14,17,18,19,25,29-undecahydroxy-4,22,27-trioxo-3,23,26-trioxahexacyclo[13.10.3.1]nonacosa-5(10),6,8,11,13,15(28),16,18,20-nonaen-24-yl}methoxy)sulfonic acid	11.5365	38.189	713.515			0.0791726	0.115852	1.40632	0.00450324	0.010417	0.683393
11478			4'-O-methyl-(-)-epicatechin-3'-O-beta-glucuronide	-22.2902	38.1667	495.442			0.129601	0.34275	1.6779	1.04493e-05	0.00015874	0.37812
11487			{2-[5,7-dihydroxy-2-(3-methoxyphenyl)-4-oxo-4H-chromen-6-yl]-3-hydroxy-6-methyl-5-oxooxan-4-yl}oxidanesulfonic acid	-0.484093	38.137	509.457			0.0015256	0.0446636	1.50564	7.43241e-11	4.17991e-08	0.0341577
11489			Iridin	17.379	38.1349	523.472			1.59563	2.21719	1.49287	0.00101701	0.00360329	0.719664
11492			Apholate	-1.4194	38.129	388.307			0.0320313	0.00483654	1.60323	0.0026756	0.00717468	6.62277
11500			Salviaflaside methyl ester	-1.18731	38.1149	537.489			0.00542142	0.107253	1.40853	0.00015479	0.000970326	0.0505481
11501			Aurantio-obtusin beta-D-glucoside	-22.7651	38.1146	493.426			0.00404679	0.0596971	1.39155	3.79098e-09	6.42994e-07	0.0677888
11502			Coumaphos anti-dimer	-15.5846	38.113	726.527			0.00114732	0.0117528	1.53321	0.0280353	0.0412967	0.0976211
11520			9-Carboxymethoxymethylguanine	0.40836	37.3875	240.196			0.0687298	0.0221718	1.5479	0.0118457	0.021397	3.09987
11552			Lamivudine-monophosphate	-18.2968	36.4405	310.238			0.0962614	0.0450985	1.30943	0.0116493	0.0211376	2.13447
11572			Dinitramine	-16.8562	35.5855	323.242			0.0261365	0.0188183	1.04227	0.0469189	0.0606729	1.38889
11574			Dyphylline	3.88534	35.5774	255.251			0.00106434	0.0144336	1.59733	4.00492e-05	0.00040074	0.0737406
11589			2'-Deoxy-5-hydroxymethylcytidine-5'-diphosphate	22.3607	35.5347	418.22			0.0468541	0.025215	1.15335	0.0451761	0.0590492	1.85818
11591			Prodiamine	21.9616	35.5328	351.309			0.0632418	0.0194653	1.25842	0.0273081	0.0404547	3.24894
11612			Ditalimfos	-1.55395	35.4873	300.289			0.0337474	0.0848243	1.32844	0.000542048	0.00232171	0.39785
11649			Taxiphyllin	-15.7916	34.6631	312.29			0.0994093	0.0787646	1.24961	0.0176182	0.0288138	1.26211
11663			(5,6,7-trihydroxy-4-oxo-2-phenyl-3,4-dihydro-2H-1-benzopyran-3-yl)oxidanesulfonic acid	4.65601	34.6388	369.319			0.0504135	0.0189083	1.29145	0.0282555	0.0415499	2.6662
11744			2-{[hydroxy({3,4,8,9,10-pentahydroxy-6-oxo-6H-benzo[c]chromen-1-yl})methylidene]amino}acetic acid	-8.25732	32.9649	378.265			0.0403233	0.02398	1.33173	0.0360111	0.0499431	1.68153
11750			{2-methoxy-4-[(5-oxooxolan-2-yl)methyl]phenyl}oxidanesulfonic acid	-9.94295	32.9465	303.304			0.0331714	0.00687601	1.34306	0.0462195	0.0600255	4.82422
11752			(5,6-dihydroxy-7-methoxy-2,2-dimethyl-3,4-dihydro-2H-1-benzopyran-4-yl)oxidanesulfonic acid	-7.55463	32.945	321.315			0.172553	0.0407405	1.32553	0.0488378	0.0624211	4.23543
11814			Hyaluronic acid	5.42414	32.0169	426.395			0.0261436	0.0125522	1.59062	0.00037781	0.00183539	2.08279
11867			Betanin	11.4181	30.4461	551.482			0.0044797	0.00762321	1.3012	0.00429128	0.0100467	0.58764
11906			Adenylated molybdopterin	-19.1874	30.347	725.551			0.104022	0.307844	1.28219	6.81261e-06	0.000119634	0.337905
11921			dTDP-4-dimethylamino-4,6-dideoxy-5-C-methyl-L-mannose	-4.71821	30.337	590.429			0.000982474	0.00532469	1.23814	0.0215608	0.0336651	0.184513
11989			6-{[7,8,8,12,21,22-hexahydroxy-19-(hydroxymethyl)-3,6,16-trioxo-2,17,20,23-tetraoxapentacyclo[16.3.1.1tricosa-4,10,12,14-tetraen-13-yl]oxy}-3,4,5-trihydroxyoxane-2-carboxylic acid	24.477	30.2786	675.497			0.000209608	0.00450323	1.61849	0.013541	0.0236895	0.0465461
11992			2-({2-[4-(1,2-dihydroxyethyl)-5,11,12,13-tetrahydroxy-8-oxo-3,7-dioxatricyclo[7.4.0.0trideca-1(13),9,11-trien-10-yl]-3,4,8,9,10-pentahydroxy-6-oxo-6H-benzo[c]chromen-1-yl}formamido)acetic acid	16.9186	30.2759	690.51			0.000627375	0.00443259	1.40277	0.000805792	0.00307118	0.141537
12184			[2,6-dihydroxy-4-({[3-hydroxy-6-(hydroxymethyl)-2,5-bis(3,4,5-trihydroxybenzoyloxy)oxan-4-yl]oxy}carbonyl)phenyl]oxidanesulfonic acid	-23.1703	28.6221	717.521			0.00197734	0.00310183	1.0779	0.04576	0.0595971	0.637478
12186			2,5-Dichloro-4-oxohex-2-enedioate	21.9629	28.5966	228.011			1.48861e-05	0.000382351	1.53693	0.00975233	0.0185259	0.0389331
12216			PG(16:0/20:3(5Z,8Z,11Z))	-18.3127	26.1079	774.022			1.48861e-05	0.000757182	1.79754	0.00424068	0.00995698	0.0196599
12294			Atoxin a(s)	1.84021	25.108	253.216			0.00882824	0.00658421	1.09804	0.0417707	0.0557734	1.34082
12303			Alginic acid	-0.772775	25.0846	419.234			0.0131503	0.00903029	1.43131	0.0102172	0.0191778	1.45625
12310			Lorazepam	3.93644	25.0805	322.167			9.55833e-05	0.00470114	1.69397	0.000424616	0.00198654	0.020332
12336			Chlorobenzilate	14.5384	24.9974	326.199			0.00873538	0.00685854	1.17956	0.0257542	0.0386227	1.27365
12368			Endothion	10.9042	24.1564	281.245			0.0018467	0.00143336	1.1879	0.0212732	0.0333201	1.28837

## Sheet: ME20 Vs. MF20 (POS)
id	MS2 name	MS2 score	MS1 name	MS1 ppm	rt	mz	SuperClass	type	MEAN ME20	MEAN MF20	VIP	P-VALUE	Q-VALUE	FOLD CHANGE	LOG_FOLDCHANGE
2	5H-Cyclopentapyrazine	1			56.3245	119.06	Organoheterocyclic compounds	forward	0.168565	0.0806041	1.42896	1.91514e-05	0.000119814	2.09127	1.06438
4	Betaine	0.999992			245.456	118.086	Organic acids and derivatives	forward	1.93607	2.5157	1.13606	0.00499954	0.0041033	0.769596	-0.377827
5	2-Hydroxypyridine	0.999949			51.0806	96.0447	Organoheterocyclic compounds	forward	0.303522	0.232317	1.05645	0.0170381	0.0104352	1.3065	0.385705
6	2-Piperidinone	0.999917			53.7998	100.076	Organoheterocyclic compounds	forward	0.183631	0.243087	1.04961	0.0187172	0.0112092	0.755412	-0.404664
8	L-Gulose	0.999848			312.723	203.052	Organic oxygen compounds	forward	6.24265	7.65427	1.20665	0.00138107	0.0016251	0.815578	-0.294106
9	D-Proline	0.999758			334.255	116.071	Organic acids and derivatives	forward	6.395	31.4367	1.47044	0.00289449	0.00275123	0.203424	-2.29744
12	Picolinic acid	0.999564			421.784	128.071	Organoheterocyclic compounds	forward	0.464566	0.160255	1.50014	4.61315e-05	0.000197058	2.89892	1.53552
13	Uracil	0.999563			170.143	113.035	Organoheterocyclic compounds	forward	0.415484	0.216708	1.1357	0.00187183	0.00200607	1.91726	0.939043
14	Cytosine	0.999457			233.902	112.051	Organoheterocyclic compounds	forward	0.226319	0.133661	1.013	0.00558994	0.00446784	1.69323	0.759774
17	2,6-Dimethylpyrazine	0.999276			626.286	109.076	Organoheterocyclic compounds	forward	0.0256912	0.0415866	1.38501	0.000105829	0.000321014	0.617776	-0.694844
24	Niacinamide	0.998536			510.01	123.055	Organoheterocyclic compounds	forward	0.222879	0.738595	1.47791	2.22873e-07	1.12248e-05	0.30176	-1.72852
26	Ethenyl acetate	0.998498			399.452	87.0444	Organic acids and derivatives	forward	21.2711	9.39489	1.47832	2.86499e-07	1.29951e-05	2.26411	1.17894
27	gamma-Aminobutyric acid	0.998334			421.3	104.071	Organic acids and derivatives	forward	18.185	4.07785	1.51793	8.13051e-05	0.000276174	4.45946	2.15687
29	Methyl 6-O-galloyl-beta-D-glucopyranoside	0.998053			346.093	347.095	Benzenoids	forward	0.156592	0.249272	1.19903	0.00479012	0.00397618	0.628197	-0.670711
31	Yuccaol C	0.997781			475.606	543.132	Phenylpropanoids and polyketides	forward	0.0836024	0.214337	1.293	0.00048284	0.00082509	0.390052	-1.35826
32	Pipecolic acid	0.997538			330.47	130.086	Organic acids and derivatives	forward	0.265982	3.32835	1.47941	0.000364853	0.000691325	0.0799142	-3.6454
33	Benzoic acid	0.997418			323.403	123.044	Benzenoids	forward	8.23563	14.803	1.4478	1.68511e-05	0.000111407	0.556347	-0.845943
34	Phenylacetaldehyde	0.997231			323.253	121.065	Benzenoids	forward	0.762199	1.19709	1.20805	0.00230868	0.00233072	0.63671	-0.651291
35	Trigonelline	0.997203			309.075	138.055	Alkaloids and derivatives	forward	0.965767	0.172578	1.31849	0.0236284	0.0134778	5.59611	2.48443
36	Cytidine 2',3'-cyclic phosphate	0.997192			332.95	306.048	Nucleosides, nucleotides, and analogues	forward	0.0169928	0.000297823	1.42182	0.00337888	0.00307177	57.0568	5.83433
38	L-Phenylalanine	0.996901			280.645	166.086	Organic acids and derivatives	forward	173.965	341.115	1.48931	3.99724e-05	0.000180226	0.509989	-0.971463
39	6-Dimethylaminopurine	0.99652			63.3235	164.093	Organoheterocyclic compounds	forward	1.836	3.68469	1.46009	0.000499794	0.000843428	0.498278	-1.00498
42	Pyrrolidonecarboxylic acid	0.995572			322.386	130.05	Organic acids and derivatives	forward	2.71576	0.0360507	1.52051	5.19576e-06	5.79249e-05	75.3315	6.23518
43	Valdecoxib	0.995131			487.28	315.08	Benzenoids	forward	0.0515341	0.0905022	1.24155	0.00241023	0.00240646	0.569424	-0.812425
45	3,3,5-triiodo-L-thyronine-beta-D-glucuronoside	0.995023			54.6565	132.102	Organic acids and derivatives	forward	0.120737	0.163393	1.02908	0.029675	0.0161249	0.738935	-0.43648
47	1-Methyladenosine	0.994754			271.82	282.12	Nucleosides, nucleotides, and analogues	forward	0.0977593	0.00931729	1.49075	0.00385641	0.00338937	10.4922	3.39125
50	3-Methyladenine	0.993841			169.608	150.077	Organoheterocyclic compounds	forward	0.291441	1.19613	1.48844	0.000604709	0.000947478	0.243653	-2.0371
52	N-Acetylcadaverine	0.993296			356.921	145.133	Organic acids and derivatives	forward	4.39666	0.220626	1.50296	3.54033e-05	0.000169162	19.9281	4.31674
53	Xanthine	0.992917			321.033	153.041	Organoheterocyclic compounds	forward	0.0165376	1.90738	1.52994	3.04624e-05	0.000155607	0.00867035	-6.84969
54	L-Proline	0.991978			43.4117	116.071	Organic acids and derivatives	forward	0.0447187	0.0610088	1.15467	0.00702202	0.00530662	0.732988	-0.448138
56	Cyclic AMP	0.99115			279.959	330.06	Nucleosides, nucleotides, and analogues	forward	0.0320459	0.000224962	1.46539	5.47934e-05	0.000219833	142.451	7.15432
57	D-Alanyl-D-alanine	0.991088			337.023	161.092	Organic acids and derivatives	forward	9.33614	29.9937	1.47247	1.00775e-06	2.4952e-05	0.31127	-1.68376
59	N-Acetylhistidine	0.990153			327.862	198.087	Organic acids and derivatives	forward	1.76906	0.54719	1.43136	1.09709e-05	8.54554e-05	3.233	1.69287
61	N6-Methyladenosine	0.98868			172.558	282.12	Nucleosides, nucleotides, and analogues	forward	0.0537469	0.356987	1.53178	8.894e-06	7.55852e-05	0.150557	-2.73162
62	Cyclic GMP	0.988382			333.818	346.055	Nucleosides, nucleotides, and analogues	forward	0.079299	0.0270838	1.36955	0.00333357	0.00304109	2.92792	1.54987
64	Methyl acrylate	0.987834			421.736	87.0444	Organic acids and derivatives	forward	3.6754	0.608531	1.49637	2.66109e-05	0.000143668	6.0398	2.5945
66	Piperidine	0.986341			286.402	86.0968	Organoheterocyclic compounds	forward	1.03312	1.67591	1.01982	0.0384351	0.0196824	0.61645	-0.697943
69	5-Methylcytosine	0.985286			206.542	126.066	Organoheterocyclic compounds	forward	0.0582647	0.908536	1.50673	0.000219208	0.00049805	0.0641302	-3.96285
72	L-Histidinol	0.983618			393.12	142.097	Organic nitrogen compounds	forward	0.0425404	0.518062	1.36799	0.0131681	0.00852616	0.0821144	-3.60622
73	5'-Hydroxycotinine	0.983174			274.497	193.097	Organoheterocyclic compounds	forward	0.301747	0.563173	1.16345	0.00102457	0.00131595	0.535798	-0.900238
76	Solanidine	0.98257			77.5409	398.342	Lipids and lipid-like molecules	forward	0.0339863	0.0466854	1.34964	0.00189047	0.00202021	0.727987	-0.458016
77	2,5-Diethylpyrazine	0.982267			112.205	137.107	Organoheterocyclic compounds	forward	0.0510508	0.474124	1.43392	0.00474392	0.00394859	0.107674	-3.21526
78	Dictyoquinazol C	0.981802			56.4061	343.129	Organoheterocyclic compounds	forward	0.0830393	0.301519	1.28681	0.0123761	0.00812437	0.275403	-1.86038
79	3-Methylguanine	0.981667			202.356	166.072	Organoheterocyclic compounds	forward	1.89801	4.25175	1.0604	0.00938465	0.00662096	0.446406	-1.16357
80	Pantothenic acid	0.981154			237.959	220.108	Organooxygen compounds	forward	0.0329229	0.0211494	1.0402	0.0151901	0.00954843	1.55668	0.638475
83	L-Leucine	0.979783			168.936	132.102	Organic acids and derivatives	forward	0.123708	0.159685	1.34804	0.000122738	0.000350256	0.774703	-0.368285
90	O-Acetylserine	0.975998			316.177	148.06	Organic acids and derivatives	forward	0.805511	0.0259669	1.47777	0.000971124	0.00127019	31.0207	4.95516
92	o-Xylene	0.973911			35.3961	107.086	Benzenoids	forward	0.149059	0.304937	1.39447	0.00228755	0.00231515	0.488819	-1.03263
94	2-Aminoisobutyric acid	0.9735			49.3826	104.071	Organic acids and derivatives	forward	0.457606	7.25546	1.4767	0.00229651	0.0023217	0.0630707	-3.98689
99	Pantetheine 4'-phosphate	0.969084			62.5784	359.103	Organic acids and derivatives	forward	0.0441633	0.0269565	1.09829	0.0105387	0.0072065	1.63832	0.712213
100	2,3-Dihydro-5-(3-hydroxypropanoyl)-1H-pyrrolizine	0.968864			36.4791	180.102	Organoheterocyclic compounds	forward	0.338538	1.13832	1.50885	0.000118044	0.000342491	0.297402	-1.74952
103	Benzaldehyde	0.967411			280.42	107.049	Benzenoids	forward	1.51171	2.96251	1.46897	0.000222778	0.000503186	0.51028	-0.970638
104	Palmitic amide	0.966032			33.8248	256.263	Lipids and lipid-like molecules	forward	0.210291	0.153123	1.14101	0.00756339	0.00562393	1.37335	0.4577
105	2,5-Dimethyloxazole	0.965061			101.717	98.0603	Organoheterocyclic compounds	forward	0.107034	0.0645928	1.08868	0.0336878	0.0177703	1.65706	0.728629
106	Adenosine 3',5'-diphosphate	0.965032			455.115	428.037	Nucleosides, nucleotides, and analogues	forward	0.00662859	0.0325996	1.47401	2.79829e-05	0.000148074	0.203333	-2.29808
110	Phytosphingosine	0.961448			67.5701	318.299	Organic nitrogen compounds	forward	4.12372	6.41906	1.03665	0.027495	0.0151978	0.642418	-0.638415
113	N-Acetylglutamine	0.958526			322.738	189.087	Organic acids and derivatives	forward	4.91316	0.110816	1.5239	5.77824e-06	6.11967e-05	44.3362	5.47041
114	R-138727	0.955931			369.668	350.121	Benzenoids	forward	0.0652539	0.196098	1.18682	0.00697392	0.00527793	0.332762	-1.58744
117	L-Tyrosine	0.953367			323.535	182.081	Organic acids and derivatives	forward	81.1714	155.896	1.45179	7.16294e-06	6.78004e-05	0.520677	-0.94154
118	2-Isopropylphenyl methylcarbamate	0.953079			353.935	194.118	Benzenoids	forward	1.12661	1.71865	1.45137	7.46383e-06	6.90539e-05	0.655517	-0.609294
121	2-Pyrrolidineacetic acid	0.951639			351.371	130.086	Organoheterocyclic compounds	forward	0.303172	1.26823	1.48895	4.62674e-05	0.000197438	0.239052	-2.0646
122	N-methylvaline	0.951153			409.755	132.102	Organic acids and derivatives	forward	0.174669	0.264434	1.06798	0.0187986	0.0112459	0.660541	-0.59828
124	Pterin	0.950941			203.683	164.057	Organoheterocyclic compounds	forward	0.420915	1.33432	1.42159	0.00261527	0.00255659	0.315454	-1.6645
125	7-Aminomethyl-7-carbaguanine	0.94974			498.759	180.088	Organoheterocyclic compounds	forward	0.0685753	0.103827	1.37533	0.000136835	0.000373119	0.660476	-0.598423
130	N-Acetylornithine	0.944358			411.654	175.108	Organic acids and derivatives	forward	0.0218319	0.090093	1.36294	0.00713471	0.00537352	0.242327	-2.04498
134	Flumioxazin	0.936332			35.5404	355.111	Organoheterocyclic compounds	forward	0.00135425	0.173732	1.35188	9.68524e-05	0.000305094	0.00779506	-7.00322
135	Ubiquinone-2	0.935758			29.5605	319.19	Lipids and lipid-like molecules	forward	0.0348796	0.06532	1.2105	0.00320111	0.00295292	0.533981	-0.905139
136	Gonyautoxin V	0.935452			445.753	380.095	Phenylpropanoids and polyketides	forward	2.18476	6.19768	1.00358	0.00224206	0.00228167	0.352512	-1.50425
141	N-Methyl-a-aminoisobutyric acid	0.931304			710.141	118.086	Organic acids and derivatives	forward	0.343321	0.581124	1.20691	0.00327074	0.00299832	0.590787	-0.759289
142	3-Acetylpyridine	0.931063			145.946	122.06	Organooxygen compounds	forward	0.228142	0.338426	1.43979	1.31423e-05	9.58206e-05	0.674126	-0.56891
143	Protoporphyrin IX	0.93017			192.756	563.265	Organoheterocyclic compounds	forward	0.0817814	2.10476	1.53366	2.10385e-08	2.65728e-06	0.0388555	-4.68574
144	p-Cresol glucuronide	0.929899			66.0586	285.098	Organic oxygen compounds	forward	0.0943867	0.183095	1.43551	5.90019e-06	6.18406e-05	0.515505	-0.955941
146	Vinylacetylglycine	0.926431			547.872	144.065	Organic acids and derivatives	forward	0.159922	0.239384	1.41626	0.000618267	0.000959848	0.668055	-0.58196
148	(13R,14R)-8-Labdene-13,14,15-triol	0.923288			220.676	325.274	Lipids and lipid-like molecules	forward	0.111108	0.250321	1.20937	0.00547049	0.00439563	0.44386	-1.17182
150	2-Methyl-6-(1-propenyl)pyrazine	0.919622			245.21	135.092	Organoheterocyclic compounds	forward	0.597047	1.23601	1.49487	8.55386e-05	0.000284438	0.483043	-1.04978
151	(13R,14R)-7-Labdene-13,14,15-triol	0.919431			58.9532	325.274	Lipids and lipid-like molecules	forward	0.422048	0.66435	1.24976	0.00286244	0.00272943	0.63528	-0.654536
154	2-Pyrrolidinone	0.917033			399.922	86.0605	Organoheterocyclic compounds	forward	25.436	10.3295	1.46638	7.34692e-06	6.85736e-05	2.46247	1.30011
156	6-Methylquinoline	0.913791			280.415	144.081	Organoheterocyclic compounds	forward	3.12678	6.05306	1.35022	0.00816215	0.00596336	0.516562	-0.952987
158	L-trans-4-Methyl-2-pyrrolidinecarboxylic acid	0.912389			70.0546	130.086	Organic acids and derivatives	forward	0.590419	1.96147	1.50075	0.00035106	0.000674831	0.301008	-1.73213
159	5-Methylcytidine	0.909218			149.881	258.108	Nucleosides, nucleotides, and analogues	forward	0.0158044	0.0771161	1.40044	0.00390766	0.00342266	0.204943	-2.2867
160	NAD	0.908029			449.958	664.116	Nucleosides, nucleotides, and analogues	forward	0.103071	0.29953	1.50278	1.15525e-07	7.23557e-06	0.344109	-1.53906
161	Aminoadipic acid	0.906832			60.7003	162.076	Organic acids and derivatives	forward	0.0727081	0.113221	1.23684	0.0111423	0.00751051	0.642181	-0.638947
162	4-Acetylimidazo[4,5-c]pyridine	0.905953			94.7257	162.066	Organoheterocyclic compounds	forward	0.233056	0.122174	1.05119	0.0186518	0.0111797	1.90757	0.931735
164	Vanillylamine	0.903904			76.8398	154.086	Benzenoids	forward	0.0800874	0.215241	1.3013	0.000338719	0.000659667	0.372082	-1.42631
165	Acetylhomoserine	0.903277			167.861	162.076	Organic acids and derivatives	forward	0.2476	0.385346	1.46656	1.82746e-06	3.17434e-05	0.642538	-0.638146
166	N-Acetylglutamic acid	0.902333			391.587	190.071	Organic acids and derivatives	forward	0.542746	0.919951	1.24186	0.00150712	0.00172515	0.589972	-0.761281
167	Ganoderic acid K	0.900502			287.317	575.317	Lipids and lipid-like molecules	forward	0.201171	0.0448396	1.36565	0.00015236	0.000397973	4.48645	2.16557
168	N-a-Acetyl-L-arginine	0.898598			395.102	217.129	Organic acids and derivatives	forward	6.17832	0.11116	1.43716	1.12407e-05	8.67888e-05	55.5805	5.79651
176	Polyoxyethylene dioleate	0.889008			58.8885	591.535	Lipids and lipid-like molecules	forward	2.90526	1.53536	1.4462	1.19574e-05	9.02183e-05	1.89223	0.920088
178	Orcein	0.886857			344.478	501.169	Organoheterocyclic compounds	forward	0.0733185	0.310777	1.48918	0.000982046	0.00127915	0.235919	-2.08363
179	Squamolone	0.886353			239.408	129.066	Organoheterocyclic compounds	forward	0.83976	1.22444	1.40895	5.85547e-05	0.000228919	0.685832	-0.544072
182	7-(4-Hydroxy-3-methoxyphenyl)-5-methoxy-1-phenyl-3-heptanone	0.88237			31.2037	343.19	Phenylpropanoids and polyketides	forward	0.0197716	0.0517753	1.45651	0.000394749	0.000725533	0.381872	-1.38884
183	1,6-Dihydroxy-3,7-dimethoxy-2-(3-methyl-2-butenyl)-8-(3-hydroxy-3-methyl-1E-butenyl)-xanthone	0.882256			391.713	441.189	Organoheterocyclic compounds	forward	0.0519249	0.0858897	1.11147	0.0338181	0.0178239	0.604554	-0.726057
184	Uridine	0.881941			170.117	245.077	Nucleosides, nucleotides, and analogues	forward	0.110097	0.808748	1.52884	4.13507e-05	0.000183323	0.136132	-2.87692
185	PA(18:1(9Z)/18:2(9Z,12Z))	0.881371			59.5989	699.497	Lipids and lipid-like molecules	forward	0.0118039	0.0716427	1.39501	0.0101611	0.00701567	0.164761	-2.60155
187	Imidazole-4-acetaldehyde	0.877642			152.515	111.055	Organoheterocyclic compounds	forward	0.559934	1.7233	1.18861	0.016586	0.0102225	0.32492	-1.62184
188	N-Lactoyl ethanolamine	0.875788			142.921	134.081	Organonitrogen compounds	forward	0.0774953	0.33195	1.1326	0.00633723	0.00490278	0.233455	-2.09878
190	19-Hydroxycinnzeylanol 19-glucoside	0.873835			237.829	563.265	Lipids and lipid-like molecules	forward	0.000185891	0.0244743	1.43239	9.3513e-05	0.000299227	0.00759537	-7.04066
192	Argininic acid	0.867517			390.842	176.103	Organic acids and derivatives	forward	0.136749	0.304844	1.43183	2.88145e-05	0.00015066	0.448589	-1.15654
193	3-Aminobutanoic acid	0.863523			678.449	104.071	Organic acids and derivatives	forward	0.182542	0.113256	1.31141	0.000518853	0.000863505	1.61176	0.688641
196	beta-D-Glucosamine	0.859209			444.32	180.087	Organooxygen compounds	forward	0.276207	0.678924	1.1106	0.0165575	0.0102089	0.40683	-1.2975
197	Asparaginyl-Proline	0.856702			343.041	230.113	Organic acids and derivatives	forward	0.0906884	0.0543852	1.3698	0.000505653	0.000849659	1.66752	0.737704
198	5-Aminopentanamide	0.856658			85.6689	117.102	Organic acids and derivatives	forward	0.0478621	0.0844217	1.24194	0.00288063	0.00274182	0.56694	-0.818732
199	1-Methyl-1,3-cyclohexadiene	0.856389			35.6358	95.0858	Hydrocarbons	forward	0.25224	0.536523	1.21842	0.00265178	0.00258267	0.470139	-1.08884
200	O-Acetylethanolamine	0.856077			479.932	104.071	Organic acids and derivatives	forward	1.24481	0.743866	1.35092	0.00446856	0.003781	1.67343	0.742807
201	1,2,3,4,Tetrahydro-1,5,7-trimethylnapthalene	0.854207			36.3518	175.148	Benzenoids	forward	0.11329	0.336514	1.28091	0.000886215	0.00119905	0.336658	-1.57065
205	2-(Methylamino)benzoic acid	0.851689			153.326	152.07	Benzenoids	forward	1.6527	1.12054	1.11634	0.00991192	0.00689085	1.47491	0.56063
206	Prolyl-Tyrosine	0.85142			226.818	279.134	Organic acids and derivatives	forward	0.0177295	0.0253841	1.41585	2.43912e-05	0.00013615	0.698448	-0.517775
207	Prolylglycine	0.847887			340.887	173.092	Organic acids and derivatives	forward	0.143189	1.57726	1.53052	8.28403e-06	7.2865e-05	0.0907832	-3.46143
210	2,5-Dihydro-2,4,5-trimethyloxazole	0.842243			381.255	114.092	Organoheterocyclic compounds	forward	0.280629	0.165245	1.35945	0.000195121	0.000461744	1.69826	0.76406
212	AICA-riboside	0.8409			215.37	259.104	Nucleosides, nucleotides, and analogues	forward	0.000554026	0.217879	1.4326	0.000296613	0.00060479	0.00254282	-8.61936
213	Benzamide	0.837359			115.811	122.06	Benzenoids	forward	0.405474	0.317927	1.35164	0.000303978	0.000614757	1.27537	0.350911
214	4-Hydroxymandelonitrile	0.835853			115.508	150.055	Benzenoids	forward	0.360632	0.231145	1.36845	0.000212807	0.000488687	1.5602	0.641731
215	1,3-Diisopropylbenzene	0.833562			32.1026	163.148	Benzenoids	forward	0.0666292	0.393452	1.42261	0.0062207	0.00483681	0.169345	-2.56196
218	L-Glutamic acid	0.830018			407.933	148.06	Organic acids and derivatives	forward	0.0768825	4.29412	1.53385	0.000157131	0.000405197	0.0179041	-5.80356
219	2,4,5-Trimethoxybenzaldehyde	0.829882			30.3322	197.081	Benzenoids	forward	1.30537	2.70799	1.32067	0.000291432	0.000597678	0.482044	-1.05276
220	D-Glutamine	0.828189			396.663	147.076	Organic acids and derivatives	forward	0.00290344	0.405509	1.32413	0.000565686	0.000910563	0.00715999	-7.12583
221	2-Dodecanone	0.827804			58.7574	285.242	Organic oxygen compounds	forward	0.0681308	0.265927	1.43098	0.00693686	0.00525576	0.256201	-1.96465
223	N-acetyl-alpha-D-galactosamine 1-phosphate	0.823887			170.805	302.067	Organic oxygen compounds	forward	0.00250584	0.0531473	1.52367	3.66859e-05	0.000172399	0.047149	-4.40663
225	CPA(16:0/0:0)	0.82034			279.363	393.24	Lipids and lipid-like molecules	forward	0.125551	0.000257591	1.47521	0.000493784	0.00083698	487.404	8.92897
228	4-Imidazolone-5-propionic acid	0.815602			138.543	157.061	Organoheterocyclic compounds	forward	0.16315	0.224847	1.11672	0.00264767	0.00257975	0.725607	-0.46274
229	PG(16:1(9Z)/16:0)	0.811444			59.1602	721.502	Lipids and lipid-like molecules	forward	0.0725444	0.642226	1.52203	1.30584e-05	9.54317e-05	0.112958	-3.14615
230	Dityrosine	0.811167			376.663	361.139	Lignans, neolignans and related compounds	forward	0.0236753	0.0408891	1.01558	0.0131789	0.00853166	0.579013	-0.788332
231	2-Benzofurancarboxaldehyde	0.810312			323.47	147.044	Organoheterocyclic compounds	forward	3.93933	6.7697	1.31732	0.000256591	0.000548995	0.581906	-0.781141
232	1,2-Dihydro-1,1,6-trimethylnaphthalene	0.808412			33.8131	173.133	Benzenoids	forward	0.0480076	0.355106	1.12643	0.0480802	0.0234255	0.135192	-2.88692
235	PC(22:2(13Z,16Z)/14:1(9Z))	0.806856			29.5569	784.587	Lipids and lipid-like molecules	forward	0.01613	0.0388849	1.26753	0.000569395	0.000914158	0.414814	-1.26946
237	Canescein	0.806054			349.785	567.275	Lipids and lipid-like molecules	forward	0.0848634	0.0236812	1.27114	0.000293585	0.000600643	3.58357	1.8414
238	DHBOA-Glc	0.804389			379.829	344.092	Organic oxygen compounds	forward	0.0144879	0.0247647	1.19832	0.0201944	0.0118881	0.585024	-0.773432
239	Ophthalmic acid	0.802293			409.17	290.135	Organic acids and derivatives	forward	0.000160057	0.0348573	1.46412	0.00291603	0.0027658	0.00459178	-7.76673
240	Tyramine	0.802141			254.981	138.091	Benzenoids	forward	0.233501	0.333526	1.29553	0.00131765	0.00157262	0.700098	-0.514371
241	Pyridoxamine	0.797565			359.618	169.097	Organoheterocyclic compounds	forward	0.0881633	0.141699	1.01683	0.00799963	0.0058724	0.622189	-0.684576
242	Cohibin A	0.796283			254.341	549.488	Lipids and lipid-like molecules	forward	0.0122234	0.0262316	1.38803	0.000340336	0.000661676	0.465979	-1.10166
243	5-Amino-2-oxopentanoic acid	0.795366			319.358	132.066	Organic acids and derivatives	forward	0.138006	0.30213	1.30247	0.00939233	0.00662495	0.456777	-1.13044
245	N-Ribosylhistidine	0.793326			148.971	288.119	Organic acids and derivatives	forward	0.00273902	0.316065	1.53306	1.77506e-06	3.14101e-05	0.00866601	-6.85042
248	6-Chloro-N-(1-methylethyl)-1,3,5-triazine-2,4-diamine	0.78799			282.175	188.068	Organoheterocyclic compounds	forward	1.04095	3.31207	1.29991	0.000206876	0.000479831	0.31429	-1.66983
249	Erysothiopine	0.786928			32.9466	408.107	Alkaloids and derivatives	forward	0.0809524	0.0480262	1.39826	3.99546e-05	0.000180186	1.68559	0.753251
250	Methylimidazoleacetic acid	0.785736			242.799	141.066	Organoheterocyclic compounds	forward	0.753551	2.11412	1.40253	0.00332263	0.00303366	0.356438	-1.48828
253	Millefin	0.781998			482.908	351.178	Lipids and lipid-like molecules	forward	0.039349	0.0748173	1.27006	0.0231641	0.013264	0.525934	-0.927045
254	1,4-Dideoxy-1,4-imino-D-ribitol	0.781406			113.102	134.081	Organoheterocyclic compounds	forward	0.0631558	0.195788	1.44888	7.08264e-06	6.7456e-05	0.322572	-1.63231
255	PE(20:2(11Z,14Z)/15:0)	0.779867			174.647	730.54	Lipids and lipid-like molecules	forward	0.047901	0.593847	1.5275	2.17466e-05	0.000128277	0.0806623	-3.63196
260	Ethyl beta-D-glucopyranoside	0.772641			220.644	209.103	Organic oxygen compounds	forward	1.61711	2.29143	1.08067	0.0168558	0.0103497	0.705723	-0.502826
262	S-Lactoylglutathione	0.769724			403.72	380.112	Organic acids and derivatives	forward	0.000795366	0.172001	1.37891	0.0118302	0.0078559	0.0046242	-7.75658
264	Tromethamine	0.767859			137.705	122.081	Organic compounds	forward	0.164508	0.224249	1.04236	0.014237	0.00907256	0.733594	-0.446947
267	Cohibin B	0.765626			57.8707	549.488	Lipids and lipid-like molecules	forward	1.35959	12.0197	1.5206	0.000186288	0.000448008	0.113114	-3.14415
269	Aspartyl-Isoleucine	0.765018			444.875	247.129	Organic acids and derivatives	forward	0.31059	6.1784	1.50432	0.000446526	0.000784226	0.0502704	-4.31415
271	2-Phenylacetamide	0.763488			323.331	136.076	Benzenoids	forward	23.3468	38.0928	1.31171	0.000248774	0.00053884	0.612894	-0.706291
273	Gynocardin	0.758286			356.232	304.101	Organooxygen compounds	forward	0.0396954	0.107362	1.01317	0.00148998	0.00171186	0.369735	-1.43544
275	Demethylated antipyrine	0.755665			57.0964	175.086	Organoheterocyclic compounds	forward	0.174789	0.112284	1.0678	0.0204096	0.0119862	1.55666	0.638453
276	Indole	0.754609			280.398	118.065	Organoheterocyclic compounds	forward	3.87275	7.0752	1.44326	2.72526e-05	0.000145751	0.547369	-0.869414
277	1-Kestose	0.754591			475.518	527.159	Organic oxygen compounds	forward	0.400656	0.817007	1.31025	0.00878415	0.00630369	0.490395	-1.02798
279	PE(16:0/18:2(9Z,12Z))	0.750296			175.587	716.523	Lipids and lipid-like molecules	forward	0.411761	1.77382	1.47629	0.00122746	0.00149534	0.232132	-2.10698
284	1-(Hydroxymethyl)-5,5-dimethyl-2,4-imidazolidinedione	0.744595			371.968	159.076	Organoheterocyclic compounds	forward	0.0966996	0.291046	1.50202	4.4313e-05	0.000191899	0.332248	-1.58967
285	5-Hydroxykynurenamine	0.743517			104.221	181.097	Organic oxygen compounds	forward	0.412708	1.85352e-05	1.53933	0.00069289	0.00102616	22266.2	14.4426
287	(R)-2-Hydroxysterculic acid	0.741633			38.943	311.258	Lipids and lipid-like molecules	forward	0.0229205	0.252338	1.47613	2.39474e-05	0.000134731	0.0908327	-3.46064
289	b-D-Glucuronopyranosyl-(1->3)-a-D-galacturonopyranosyl-(1->2)-L-rhamnose	0.740353			345.381	517.143	Organic oxygen compounds	forward	0.00230513	0.00944916	1.10118	0.0456984	0.0225321	0.243951	-2.03534
292	Diepomuricanin A	0.737011			176.024	547.473	Lipids and lipid-like molecules	forward	0.00093474	0.14683	1.35731	0.00270693	0.0026217	0.00636612	-7.29537
294	DG(18:2(9Z,12Z)/15:0/0:0)	0.733613			74.8338	579.498	Lipids and lipid-like molecules	forward	0.00179025	0.011748	1.33256	0.0106292	0.00725261	0.152388	-2.71418
296	Momilactone B	0.728285			30.3167	331.19	Organoheterocyclic compounds	forward	0.0868928	0.161137	1.20995	0.00252118	0.00248849	0.53925	-0.890975
299	Norsanguinarine	0.723492			287.185	334.111	Organoheterocyclic compounds	forward	0.124531	0.00345177	1.2495	7.58954e-05	0.000265947	36.0776	5.17303
300	Pseudoionone	0.719968			37.1236	193.159	Lipids and lipid-like molecules	forward	0.143054	0.362001	1.17992	0.00484918	0.00401123	0.395175	-1.33944
303	Ethyl vanillin isobutyrate	0.717639			30.3188	237.112	Benzenoids	forward	0.105626	0.211773	1.29006	0.000689945	0.00102347	0.49877	-1.00355
306	PG(18:2(9Z,12Z)/16:0)	0.710519			58.6159	747.517	Lipids and lipid-like molecules	forward	0.0338866	0.18366	1.43806	0.000722444	0.00105268	0.184507	-2.43825
307	Glucosylgalactosyl hydroxylysine	0.710059			488.886	487.215	Lipids and lipid-like molecules	forward	0.010762	0.0190536	1.2351	0.00395922	0.00345591	0.564829	-0.824113
308	Stachyose	0.705531			512.101	689.211	Organic oxygen compounds	forward	0.0244214	0.00102634	1.43822	0.0121568	0.00801727	23.7948	4.57257
309	N-Carboxyacetyl-D-phenylalanine	0.705205			119.28	252.087	Organic acids and derivatives	forward	0.135845	1.26553	1.45056	0.00581483	0.00460173	0.107343	-3.2197
310	2-trans-6-cis-Dodecadienal	0.704158			32.9637	181.159	Organic oxygen compounds	forward	0.0138182	0.16928	1.33179	0.0135727	0.00873307	0.0816293	-3.61477
311	Acetyl-CoA	0.703442			427.943	810.133	Lipids and lipid-like molecules	forward	0.071939	0.15026	1.21385	0.016215	0.0100459	0.478765	-1.06261
314	1-Methyl-2-propylbenzene	0.702586			30.3675	135.117	Benzenoids	forward	0.0340378	0.0966089	1.45589	1.55465e-06	2.98597e-05	0.352325	-1.50502
316	FAD	0.694062			404.563	786.165	Nucleosides, nucleotides, and analogues	forward	0.00325655	0.0208593	1.44169	1.0322e-07	6.74821e-06	0.15612	-2.67927
317	xi-3-(4-Isopropylphenyl)-2-methylpropanal	0.693212			32.9754	191.143	Lipids and lipid-like molecules	forward	0.0135336	0.326654	1.39438	0.0121179	0.00799815	0.0414311	-4.59314
318	Dihydrowyerol	0.692832			30.3231	263.128	Lipids and lipid-like molecules	forward	0.0831898	0.159935	1.24893	0.00187616	0.00200936	0.520146	-0.94301
320	3-Hydroxyanthranilic acid	0.684586			392.527	154.05	Benzenoids	forward	0.291186	0.0728752	1.46213	0.000241297	0.000528888	3.99567	1.99844
322	PG(18:3(6Z,9Z,12Z)/16:1(9Z))	0.681351			39.8312	743.484	Lipids and lipid-like molecules	forward	0.00229228	0.0496487	1.18593	0.00135845	0.00160655	0.04617	-4.4369
324	1-Deoxy-D-glucitol	0.677567			124.353	167.093	Organic oxygen compounds	forward	0.361532	0.589745	1.3517	0.000166392	0.000419446	0.61303	-0.705969
326	Mesalazine	0.676205			323.594	154.05	Benzenoids	forward	1.65687	0.531813	1.52989	2.42791e-10	7.49749e-08	3.11552	1.63947
327	DG(20:3(8Z,11Z,14Z)/16:0/0:0)	0.675125			68.7308	619.53	Lipids and lipid-like molecules	forward	1.26772e-05	0.0151112	1.52981	0.00460428	0.00386429	0.000838932	-10.2192
333	Glycineamideribotide	0.653909			113.165	287.07	Nucleosides, nucleotides, and analogues	forward	0.060593	0.204883	1.41945	2.74582e-05	0.00014641	0.295745	-1.75757
335	4-Hydroxyproline galactoside	0.650621			315.846	294.118	Lipids and lipid-like molecules	forward	0.285819	0.0308932	1.46882	0.00640933	0.00494366	9.25185	3.20974
337	L-Cyclo(alanylglycyl)	0.649454			392.563	129.066	Organoheterocyclic compounds	forward	0.230404	0.91429	1.49852	0.000310243	0.000623109	0.252003	-1.98849
338	Oxidized glutathione	0.644151			502.763	613.16	Organic acids and derivatives	forward	0.00138585	0.0794499	1.47884	0.00111885	0.0013997	0.0174431	-5.8412
340	D-N-(Carboxyacetyl)alanine	0.64045			398.594	176.055	Organic acids and derivatives	forward	0.0203867	0.0780621	1.475	1.23493e-06	2.70802e-05	0.26116	-1.937
342	N-Cyclopropyl-trans-2-cis-6-nonadienamide	0.633492			595.395	194.154	Lipids and lipid-like molecules	forward	0.43932	0.634115	1.41084	4.98631e-05	0.000207221	0.692807	-0.529474
344	NADP	0.631635			502.369	744.083	Nucleosides, nucleotides, and analogues	forward	0.00614485	0.0468897	1.51018	7.52711e-05	0.000264725	0.131049	-2.93182
345	Benzofuran	0.62967			323.478	119.049	Organoheterocyclic compounds	forward	4.09013	6.54071	1.33988	0.00018573	0.000447243	0.625334	-0.677302
346	PE(22:2(13Z,16Z)/15:0)	0.628725			172.757	758.571	Lipids and lipid-like molecules	forward	0.0113475	0.0563584	1.50332	8.13556e-08	5.87418e-06	0.201346	-2.31225
347	PG(16:0/20:4(5Z,8Z,11Z,14Z))	0.625994			39.8319	771.514	Lipids and lipid-like molecules	forward	1.26772e-05	0.001617	1.33944	0.00885997	0.00634435	0.00783997	-6.99494
355	PE(14:1(9Z)/14:0)	0.60809			180.725	634.445	Lipids and lipid-like molecules	forward	0.0254184	0.589864	1.5218	1.4583e-05	0.000102221	0.0430921	-4.53643
357	PE(15:0/14:1(9Z))	0.606473			181.262	648.46	Lipids and lipid-like molecules	forward	0.00463166	0.410242	1.32266	1.18164e-05	8.95559e-05	0.0112901	-6.4688
361	Glutaminyl-Gamma-glutamate	0.599447			438.597	275.135	Organic acids and derivatives	forward	0.173576	8.3157	1.5256	0.000227829	0.000510349	0.0208733	-5.5822
362	N-Acetyllactosamine	0.598487			361.309	384.15	Organic oxygen compounds	forward	0.0089557	0.214297	1.48529	0.00561147	0.00448077	0.0417911	-4.58066
363	L-Lysine	0.597647			554.553	147.113	Organic acids and derivatives	forward	0.0297626	0.472226	1.49373	0.00142043	0.00165694	0.0630263	-3.9879
364	Caffeoylcycloartenol	0.597583			30.3297	589.426	Lipids and lipid-like molecules	forward	0.0180802	0.0554817	1.44183	5.15812e-06	5.77016e-05	0.325876	-1.61761
366	Sorbitol-6-phosphate	0.59544			474.996	263.053	Organic oxygen compounds	forward	0.053348	1.56254	1.53554	3.42052e-06	4.54221e-05	0.0341418	-4.87232
367	6-(alpha-D-Glucosaminyl)-1D-myo-inositol	0.594658			502.404	342.14	Organic oxygen compounds	forward	0.12932	0.365474	1.16832	0.00562529	0.00448906	0.35384	-1.49883
368	N-Carboxyethyl-g-aminobutyric acid	0.588134			361.735	176.092	Organic acids and derivatives	forward	6.07095	1.0821	1.31417	0.0150912	0.00949965	5.61033	2.48809
369	Phlorisobutyrophenone 2-glucoside	0.586602			90.8242	359.135	Organic oxygen compounds	forward	0.0430326	0.147008	1.49855	3.14345e-05	0.00015842	0.292723	-1.77239
370	2-Azetidinecarboxylic acid	0.585776			408.108	102.055	Organic acids and derivatives	forward	0.0632942	0.260338	1.4867	0.000867898	0.0011834	0.243123	-2.04024
371	Furcelleran	0.583715			255.427	478.198	Phenylpropanoids and polyketides	forward	0.0281454	1.85352e-05	1.53326	0.00404141	0.00350975	1518.49	10.5684
372	LysoPE(16:1(9Z)/0:0)	0.582223			222.421	452.277	Lipids and lipid-like molecules	forward	0.00162516	0.0156976	1.14623	0.000549246	0.0008944	0.103529	-3.27189
373	PA(16:0/18:2(9Z,12Z))	0.580629			30.293	673.484	Lipids and lipid-like molecules	forward	0.00105153	0.0370592	1.27477	0.00262769	0.00256549	0.0283743	-5.13927
376	2-Hydroxycinnamic acid	0.578148			323.214	165.054	Phenylpropanoids and polyketides	forward	18.7175	33.6751	1.40675	2.95723e-05	0.000152964	0.555825	-0.847298
380	PE(20:1(11Z)/15:0)	0.568666			175.016	732.554	Lipids and lipid-like molecules	forward	1.07402	0.618679	1.31143	0.00655894	0.0050285	1.73598	0.795753
381	N6-Galacturonyl-L-lysine	0.566025			339.828	323.145	Organic oxygen compounds	forward	0.132319	0.489161	1.39417	0.00303194	0.00284314	0.270502	-1.88629
382	Trimethylaminoacetone	0.565844			63.2252	116.107	Organic oxygen compounds	forward	0.0474625	0.86136	1.52965	0.000293892	0.000601065	0.0551018	-4.18176
383	Sulfolithocholylglycine	0.563863			367.397	514.288	Lipids and lipid-like molecules	forward	0.0588534	0.0195523	1.33547	0.000595681	0.000939113	3.01005	1.58979
385	Indole-3-methyl acetate	0.557395			280.38	190.086	Organoheterocyclic compounds	forward	1.10219	2.27035	1.37145	0.00883555	0.00633127	0.485471	-1.04254
386	Epidermin	0.556544			354.621	262.128	Organic oxygen compounds	forward	0.123137	0.456784	1.31889	0.000231505	0.000515491	0.269573	-1.89125
387	PE(22:4(7Z,10Z,13Z,16Z)/15:0)	0.556046			173.422	754.535	Lipids and lipid-like molecules	forward	0.011328	0.00196556	1.03384	0.00109439	0.00137801	5.76324	2.52688
388	L-cis-3-Amino-2-pyrrolidinecarboxylic acid	0.555932			389.847	131.081	Organic acids and derivatives	forward	1.93928	0.638797	1.39384	8.68506e-05	0.00028695	3.03583	1.60209
389	PE(18:2(9Z,12Z)/15:0)	0.554089			176.166	702.507	Lipids and lipid-like molecules	forward	0.0514041	0.416868	1.49508	0.000864984	0.00118089	0.12331	-3.01964
391	Ethyl glucuronide	0.55065			166.513	245.063	Organic oxygen compounds	forward	0.194703	1.26174	1.51069	0.000430877	0.000766395	0.154313	-2.69607
392	Benzyl methyl sulfide	0.548546			33.792	128.107	Benzenoids	forward	0.0147681	0.0647371	1.33853	0.00950092	0.00668116	0.228125	-2.1321
393	3,4-Dihydro-2H-1-benzopyran-2-one	0.548208			280.081	149.06	Phenylpropanoids and polyketides	forward	1.42535	2.92505	1.45888	6.05785e-06	6.26537e-05	0.487291	-1.03714
394	5'-Hydroxy-3'-methoxysativan	0.546594			293.714	333.133	Phenylpropanoids and polyketides	forward	0.0212834	0.0443161	1.32589	8.36292e-05	0.000280723	0.480262	-1.05811
397	3-Aminopropionaldehyde	0.538624			101.156	74.0605	Organic oxygen compounds	forward	3.72848	1.47078	1.29175	0.00953882	0.0067007	2.53503	1.342
402	PG(16:1(9Z)/18:0)	0.520404			38.5603	749.533	Lipids and lipid-like molecules	forward	0.0110162	0.113746	1.38712	0.00102727	0.00131837	0.0968493	-3.36812
403	Pyrohyperforin	0.507167			29.6342	535.378	Lipids and lipid-like molecules	forward	0.0830808	0.14125	1.08272	0.013624	0.00875953	0.588183	-0.765663
404	PA(P-16:0e/18:2(9Z,12Z))	0.505608			30.3376	657.489	Lipids and lipid-like molecules	forward	0.0174707	0.190598	1.52358	4.65544e-05	0.000198238	0.0916626	-3.44752
405	2-(Ethylamino)-4,5-dihydroxybenzamide	0.504666			389.979	197.092	Benzenoids	forward	0.272152	0.0510415	1.08033	0.0282065	0.0155036	5.33198	2.41467
406	PE(P-16:0e/16:0)	0.498884			30.3318	676.531	Lipids and lipid-like molecules	forward	0.177897	0.311257	1.34797	0.000199441	0.000468475	0.571543	-0.807066
407	PE(16:0/16:1(9Z))	0.497851			177.077	690.508	Lipids and lipid-like molecules	forward	1.08018	4.59374	1.5016	0.000180177	0.000439519	0.235141	-2.0884
408	PC(P-18:1(9Z)/16:0)	0.496525			30.3203	744.592		forward	1.43556	2.53512	1.08829	0.01013	0.00700016	0.56627	-0.820437
410	Linoleoyl ethanolamide	0.490529			33.9466	324.289	Organic nitrogen compounds	forward	0.0312551	0.0709404	1.16742	0.0125856	0.00822872	0.440583	-1.18252
411	2',3'-Dihydro-phytomenadione	0.487738			126.043	453.369	Lipids and lipid-like molecules	forward	0.0264884	0.315284	1.3232	0.0392366	0.0200076	0.0840144	-3.57322
413	Stearidonyl carnitine	0.483526			113.126	420.311	Lipids and lipid-like molecules	forward	0.00882388	0.114568	1.34005	0.00277534	0.00266951	0.0770186	-3.69865
415	Oryzanol A	0.478822			30.2098	603.441	Lipids and lipid-like molecules	forward	0.0476346	0.0825403	1.08475	0.0115525	0.00771691	0.577107	-0.79309
416	PE(22:1(13Z)/15:0)	0.476305			30.3281	760.587	Lipids and lipid-like molecules	forward	0.144021	0.359863	1.44273	0.000443936	0.000781306	0.400211	-1.32117
417	PE(22:2(13Z,16Z)/14:0)	0.475068			173.928	744.553	Lipids and lipid-like molecules	forward	0.373029	0.595138	1.28378	0.000626275	0.000967048	0.626794	-0.673936
422	Campesteryl ferulate	0.460036			30.2807	577.426	Lipids and lipid-like molecules	forward	0.0860154	0.154666	1.17368	0.00555898	0.0044492	0.556138	-0.846486
423	1-eicosanoyl-glycero-3-phosphate	0.45762			30.321	467.316	Lipids and lipid-like molecules	forward	0.128028	0.237328	1.21166	0.00323766	0.00297617	0.539457	-0.890421
424	4-Aminohippuric acid	0.457412			151.699	195.076	Benzenoids	forward	0.73496	1.1132	1.20814	0.00351996	0.00316606	0.660221	-0.598979
426	Glutarylglycine	0.454069			109.154	190.071	Organic acids and derivatives	forward	0.122771	0.0784015	1.03879	0.00857295	0.0061895	1.56593	0.647022
427	Chinenoside III	0.449828			290.596	887.466	Lipids and lipid-like molecules	forward	0.0707419	1.85352e-05	1.5393	0.00039912	0.000730363	3816.63	11.8981
429	Calystegine A7	0.448533			347.341	160.097	Alkaloids and derivatives	forward	0.088847	0.39275	1.49643	0.000126028	0.000355549	0.226217	-2.14422
438	2,3-Di-O-methylellagic acid	0.411548			449.958	331.045	Phenylpropanoids and polyketides	forward	0.0288039	0.0358125	1.01316	0.024076	0.0136824	0.804298	-0.314198
440	Avenic acid A	0.401624			359.641	323.145	Organic acids and derivatives	forward	0.153444	0.323183	1.26276	0.000241876	0.000529667	0.47479	-1.07464
441	PA(20:3(8Z,11Z,14Z)/15:0)	0.396511			60.7433	685.485	Lipids and lipid-like molecules	forward	0.0125052	0.141575	1.50635	0.000327524	0.000645562	0.0883293	-3.50096
442	Melibiose	0.379506			435.589	360.15	Organic oxygen compounds	forward	0.101535	0.155714	1.00553	0.0250526	0.0141236	0.65206	-0.616924
443	PE(15:0/16:1(9Z))	0.376318			179.2	676.493	Lipids and lipid-like molecules	forward	1.07484	7.18502	1.49766	0.00108726	0.00137163	0.149595	-2.74087
819			Didodecyl thiobispropanoate	-13.6956	717.899	515.844			0.00573917	0.0115889	1.39669	9.32752e-05	0.000298802	0.495228	-1.01383
825			Chlorobenzilate	6.4163	716.541	326.196			0.00338523	0.00467417	1.29627	0.00105922	0.00134667	0.724241	-0.465458
830			3,4,5-trihydroxy-6-(4-hydroxy-1H-indole-3-carbonyloxy)oxane-2-carboxylic acid	-14.8	716.111	354.285			0.0744069	0.110082	1.35855	0.00355777	0.003191	0.675923	-0.56507
841			Diloxanide furoate	13.6019	715.113	329.159			0.00479498	0.007256	1.34842	0.000152432	0.000398083	0.66083	-0.597649
878			Aminomalote	-21.7976	706.898	120.081			0.119703	0.201293	1.34242	6.1561e-05	0.000235866	0.594673	-0.749833
887			Chlorobenzilate	6.55987	703.25	326.196			0.00481233	0.00727186	1.3926	2.07697e-05	0.000125207	0.661775	-0.595588
896			3,4,5-trihydroxy-6-(4-hydroxy-1H-indole-3-carbonyloxy)oxane-2-carboxylic acid	-14.9121	699.242	354.285			0.0928054	0.143607	1.33767	0.00057576	0.000920285	0.646246	-0.629844
907			Diloxanide furoate	13.4312	696.006	329.159			0.00523594	0.00852945	1.31017	0.000684133	0.00101821	0.613866	-0.704003
926			Aromatized C-1027 chromophore	12.2437	685.871	847.292			0.0150129	0.035928	1.02583	0.0121726	0.00802502	0.417861	-1.2589
942			Aminomalote	-22.0429	683.415	120.081			0.211041	0.366083	1.34105	0.000133069	0.000366757	0.576484	-0.794648
981			Diloxanide furoate	13.4071	674.992	329.159			0.00571474	0.00805386	1.09859	0.0184044	0.0110676	0.709565	-0.494993
982			13-chloro-5,14-dihydroxy-7,12-dimethyl-6-(3-methylbut-2-en-1-yl)-10-oxo-2,9-dioxatricyclo[9.4.0.0pentadeca-1(15),3(8),4,6,11,13-hexaene-15-carbaldehyde	0.425127	674.986	403.837			0.0104704	0.0170532	1.45715	0.000167745	0.000421475	0.613982	-0.703731
989			Allantoate	2.9156	673.606	177.138			0.00999179	0.0178356	1.3078	0.000805702	0.00112841	0.560217	-0.835943
997			3,4,5-trihydroxy-6-(4-hydroxy-1H-indole-3-carbonyloxy)oxane-2-carboxylic acid	-15.0537	664.678	354.285			0.10059	0.158581	1.41176	8.00604e-05	0.000273877	0.634316	-0.656727
1006			Aminomalote	-21.6568	657.008	120.081			0.123401	0.193357	1.22717	0.000642007	0.00098097	0.638205	-0.647907
1008			Didodecyl thiobispropanoate	-13.2478	656.226	515.844			0.00778196	0.0140276	1.27921	0.0199187	0.0117618	0.55476	-0.850064
1020			P1,P6-Bis(5'-adenosyl)hexaphosphate	-24.1351	654.582	997.33			0.0075438	0.0122658	1.19259	0.00495605	0.00407614	0.615029	-0.701274
1023			Chlorobenzilate	6.73872	654.521	326.196			0.00452867	0.00764286	1.21349	0.00572396	0.00454795	0.592536	-0.755026
1038			Peonidin-3-galactoside	-1.82958	650.986	499.87			0.0184795	0.0385783	1.2382	0.00218933	0.00224239	0.479012	-1.06187
1064			Diloxanide furoate	13.8414	643.101	329.159			0.00647324	0.0091669	1.14302	0.00861403	0.00621181	0.706154	-0.501945
1065			Aminomalote	-22.0243	642.416	120.081			0.103031	0.187199	1.35082	0.000662419	0.000998606	0.550384	-0.86149
1073			3,4,5-trihydroxy-6-(4-hydroxy-1H-indole-3-carbonyloxy)oxane-2-carboxylic acid	-14.9037	637.477	354.285			0.0765132	0.114996	1.33681	0.00272344	0.0026333	0.665357	-0.5878
1077			Aplysil	-13.9415	636.686	310.201			0.0127776	0.0214851	1.33652	0.000562025	0.000906996	0.594717	-0.749725
1093			3,4,5-trihydroxy-6-(4-hydroxy-1H-indole-3-carbonyloxy)oxane-2-carboxylic acid	-15.3816	624.487	354.285			0.0831174	0.138466	1.38516	8.83222e-05	0.00028973	0.600274	-0.736307
1122			PE-NMe(11D5/13D5)	24.418	616.247	923.309			0.036291	0.0561372	1.40867	4.66621e-05	0.000198537	0.646469	-0.629346
1139			all-trans-Undecaprenyl phosphate	2.9794	612.494	848.292			0.0533797	0.0741624	1.28312	0.000312254	0.000625765	0.719767	-0.474397
1140			TG(18:4(6Z,9Z,12Z,15Z)/16:1(9Z)/18:4(6Z,9Z,12Z,15Z))	2.29556	612.484	846.293			0.0804814	0.109213	1.21921	0.00216607	0.00222491	0.736923	-0.440414
1141			Aromatized C-1027 chromophore	12.2662	612.484	847.292			0.0527949	0.0871284	1.46094	0.00074994	0.00107803	0.605943	-0.722745
1154			3-Aminobutyrate	18.9217	608.857	103.123			0.32282	0.512399	1.08974	0.00920013	0.00652462	0.630017	-0.666538
1160			Aminomalote	-22.1584	607.928	120.081			0.226979	0.319363	1.12244	0.00587336	0.00463615	0.710725	-0.492636
1187			3,4,5-trihydroxy-6-(4-hydroxy-1H-indole-3-carbonyloxy)oxane-2-carboxylic acid	-14.9769	603.487	354.285			0.0815896	0.133991	1.44752	1.51016e-05	0.000104405	0.60892	-0.715674
1188			Xenognosin A	-1.84412	603.481	257.303			0.013565	0.0218592	1.25001	0.0015034	0.00172227	0.620563	-0.68835
1189			Phosfolan	-8.95393	603.48	256.3			0.0784839	0.115698	1.25879	0.00195765	0.00207047	0.678351	-0.559895
1195			Aplysil	-14.2087	602.534	310.201			0.0274678	0.0391387	1.20128	0.00129384	0.00155253	0.701807	-0.510854
1197			Flaviolin	0.600971	602.088	207.159			0.00411019	0.00628642	1.31115	0.000394038	0.000724743	0.653821	-0.613033
1211			5-Hydroxyxanthotoxin	20.949	599.885	233.201			0.0054917	0.00868338	1.14544	0.0162184	0.0100475	0.632437	-0.661005
1212			Nebularine	17.5977	599.88	253.238			0.00455577	0.00668158	1.03607	0.0158134	0.00985266	0.681841	-0.552494
1222			4-Pyridoxate	2.99889	598.096	184.169			0.00487844	0.00939585	1.05915	0.0407741	0.0206238	0.519213	-0.945602
1229			9-Carboxymethoxymethylguanine	1.56554	595.862	240.196			0.0044923	0.00704267	1.45551	9.95453e-07	2.48209e-05	0.637869	-0.648669
1231			3-Sulfopyruvate	4.89758	595.423	169.133			0.37861	0.568009	1.42604	2.89211e-05	0.000150987	0.666556	-0.585203
1232			5'-Deoxy-5'-fluoroadenosine	10.5098	595.423	270.243			0.00926878	0.0136258	1.2668	0.000416336	0.000749415	0.680238	-0.555889
1250			Azacozole	-24.2796	592.752	301.141			0.0153569	0.0287778	1.4025	6.58969e-05	0.00024541	0.533637	-0.906069
1257			Cyanidin	5.63381	591.898	288.253			0.226063	0.408165	1.17396	0.00320676	0.00295652	0.553852	-0.852426
1258			Hydroxypyruvate	12.1889	591.883	105.07			0.352687	0.527545	1.20033	0.00191236	0.0020367	0.668543	-0.580908
1267			Trifluoromethyl-bismethyl ketone	16.6484	590.941	141.113			0.853809	1.27479	1.44626	9.55563e-06	7.83351e-05	0.669765	-0.578273
1281			Clomeprop	9.58761	589.202	325.212			0.0297922	0.0397535	1.21747	0.00205904	0.00214468	0.749424	-0.416146
1282			3-Oxalomalate	-7.59177	589.201	207.113			0.00837679	0.0126308	1.04796	0.00639437	0.00493512	0.663204	-0.592476
1304			Loteprednol	-7.43025	587.409	395.893			0.00810435	0.0114795	1.37786	0.000128935	0.000360124	0.705986	-0.502289
1305			Benodanil	-23.5239	586.992	324.129			0.0117442	0.0333309	1.25891	0.00434679	0.0037051	0.352353	-1.50491
1326			Isopentenyl diphosphate	-23.5134	585.221	247.094			0.0131751	0.0204817	1.14902	0.019387	0.011516	0.643262	-0.636521
1345			Trifluoromethanesulfonic acid	14.7741	581.218	151.086			0.0468539	0.0669963	1.44514	1.05827e-05	8.34956e-05	0.699351	-0.515912
1353			Aminomalote	-22.8243	577.726	120.081			0.249822	0.459886	1.29969	0.0105461	0.00721028	0.543226	-0.880376
1358			3,4,5-trihydroxy-6-(4-hydroxy-1H-indole-3-carbonyloxy)oxane-2-carboxylic acid	-14.7274	575.011	354.285			0.064365	0.104707	1.40398	9.63788e-05	0.000304273	0.614716	-0.702009
1403			cis-Aconitate	19.4295	557.263	175.119			0.0515029	0.193981	1.04636	0.0153612	0.00963249	0.265505	-1.91319
1408			3,4,5-trihydroxy-6-(4-hydroxy-1H-indole-3-carbonyloxy)oxane-2-carboxylic acid	-14.7421	556.785	354.285			0.0693894	0.120103	1.45224	4.09558e-06	5.07014e-05	0.577749	-0.791485
1410			Isopentenyl diphosphate	-23.8406	556.351	247.094			0.0266666	0.0487799	1.29457	0.0107109	0.0072941	0.546671	-0.871256
1413			Aminomalote	-22.6794	555.903	120.081			0.16184	0.348649	1.28443	0.0260901	0.0145847	0.464192	-1.10721
1424			1-(4-Hydroxy-2-methylpyrimid-5-ylmethyl)-3-(beta-hydroxyethyl)-2-methylpyridinium bromide	-13.6852	554.514	341.218			0.0531526	0.00543298	1.41855	3.92046e-07	1.56322e-05	9.78332	3.29032
1436			Dihydrokaempferol	-9.5157	550.133	289.257			0.0189691	0.0272497	1.36089	0.000388102	0.000718105	0.696123	-0.522586
1437			Benodanil	-24.0375	550.092	324.129			0.0077353	0.0197562	1.22084	0.0035055	0.00315649	0.391538	-1.35278
1443			Chlorfenprop-methyl	-6.65063	548.808	234.097			0.0107653	0.0314063	1.33066	0.0353521	0.0184489	0.342773	-1.54467
1482			Aminomalote	-22.5289	537.672	120.081			0.159616	0.305592	1.43334	4.414e-06	5.29511e-05	0.522319	-0.936997
1492			3,4,5-trihydroxy-6-(4-hydroxy-1H-indole-3-carbonyloxy)oxane-2-carboxylic acid	-14.6667	535.906	354.285			0.0726755	0.121645	1.44271	9.89816e-06	7.99136e-05	0.59744	-0.743134
1506			Piperazine phosphate	-15.8347	533.208	203.15			0.0710211	0.218141	1.37576	6.95306e-05	0.000253054	0.325574	-1.61894
1523			Deshydroxy-C-1027 chromophore	18.1446	527.897	829.282			0.000988762	1.85352e-05	1.53019	0.000416137	0.000749198	53.3451	5.73729
1525			PC(o-22:1(13Z)/20:4(8Z,11Z,14Z,17Z))	17.1207	527.848	851.264			0.00355583	9.14719e-05	1.4405	0.000406298	0.00073838	38.8734	5.28071
1527			TG(14:0/18:4(6Z,9Z,12Z,15Z)/20:5(5Z,8Z,11Z,14Z,17Z))	-3.94553	527.065	846.307			0.00678656	0.00148772	1.10033	0.00161608	0.00180846	4.56172	2.18958
1535			Dihydrokaempferol	-9.55241	526.614	289.257			0.0183401	0.0302692	1.45832	0.000325123	0.000642493	0.605901	-0.722845
1565			3-Iodo-L-tyrosine	-5.71094	523.478	308.091			0.00160174	0.0662835	1.32139	3.90755e-05	0.000178154	0.024165	-5.37094
1568			Benodanil	-24.1382	522.649	324.129			0.015937	0.0351223	1.16257	0.00593683	0.00467327	0.453758	-1.14
1578			Bromocyclen	-17.9252	520.885	394.748			0.000182635	0.0018213	1.22519	0.00473678	0.00394432	0.100277	-3.31793
1600			4-Nitro-6-oxohepta-2,4-dienedioate	-11.09	518.005	216.122			0.00707727	0.0135062	1.09001	0.0262775	0.0146672	0.524003	-0.932353
1612			Clomeprop	9.67949	516.176	325.212			0.00957073	0.0156599	1.26381	0.00196703	0.0020774	0.611163	-0.710372
1638			3-O-Sulfogalactosylceramide (d18:1/18:0)	4.30868	512.838	809.169			0.00130102	6.24548e-05	1.3455	0.0315741	0.0169089	20.8314	4.38068
1667			Sodium citrate	-15.1921	511.12	295.102			0.0167663	0.0245978	1.26784	0.00106733	0.00135376	0.681619	-0.552962
1671			3,4,5-trihydroxy-6-(4-hydroxy-1H-indole-3-carbonyloxy)oxane-2-carboxylic acid	-14.6351	510.844	354.285			0.0751025	0.116397	1.33827	0.000397686	0.000728782	0.645225	-0.632126
1672			PE-NMe(14:0/22:2(13Z,16Z))	14.8209	510.493	759.094			0.000116379	0.00278108	1.34492	0.00723042	0.00542999	0.0418466	-4.57874
1687			Aminomalote	-22.5502	508.518	120.081			0.153375	0.284264	1.41786	7.24587e-06	6.81516e-05	0.539551	-0.890169
1715			Bismuth subsalicylate	12.2831	505.085	363.104			0.00102623	0.0180403	1.45851	0.0305421	0.0164852	0.0568857	-4.13579
1740			PC(16:0/P-18:1(11Z))	2.28024	502.375	745.086			0.00089171	0.0129433	1.43175	0.000284234	0.000587661	0.0688934	-3.85949
1748			D-Glucono-1,5-lactone 6-phosphate	6.79539	501.615	259.129			0.0111218	0.0213507	1.43774	8.3198e-06	7.30298e-05	0.520912	-0.94089
1759			TG(14:1(9Z)/16:1(9Z)/o-18:0)	20.2312	501.423	790.347			0.0186432	0.0395331	1.28864	0.000828101	0.00114856	0.471585	-1.08441
1766			10,12-Hexacosanedione	-11.4985	501.361	395.677			0.262488	0.51598	1.23262	0.00252871	0.00249399	0.508718	-0.975061
1802			Ceramide (d18:1/12:0)	11.0293	498.486	482.807			0.0655843	0.0387956	1.07037	0.00671432	0.00512161	1.69051	0.757459
1828			3-Iodo-L-tyrosine	-5.47678	496.276	308.091			1.26772e-05	0.0581151	1.53869	0.000974443	0.00127292	0.00021814	-12.1625
1835			Vincristine	-5.02546	495.864	825.961			0.000925198	0.00246699	1.1618	0.000567712	0.00091253	0.375031	-1.41492
1842			Nitro blue tetrazolium	-10.3096	495.355	818.634			0.00521209	0.0149387	1.37353	3.68289e-05	0.000172754	0.348898	-1.51912
1845			PS(DiMe(9,3)/DiMe(9,3))	4.13148	495.308	810.973			0.0470697	0.0867102	1.38389	0.000152526	0.000398227	0.542839	-0.881405
1864			3,4,5-trihydroxy-6-(4-hydroxy-1H-indole-3-carbonyloxy)oxane-2-carboxylic acid	-14.6735	494.332	354.285			0.0943703	0.15567	1.44456	7.95766e-06	7.13299e-05	0.606219	-0.722089
1866			Tricosanoylglycine	-3.2552	494.305	412.667			0.00116279	5.8482e-05	1.40834	0.0113124	0.00759541	19.8828	4.31345
1878			Taurochenodeoxycholate-3-sulfate	14.2307	493.425	580.783			0.00452564	0.00178958	1.07716	0.00266781	0.00259406	2.52889	1.3385
1885			Aclacinomycin S	-11.4728	493.041	700.741			0.00137003	0.000226667	1.20123	0.000113668	0.000335015	6.04421	2.59555
1891			Lolitrem K	-24.453	492.644	602.765			0.0108376	0.00394906	1.27704	6.17995e-05	0.000236405	2.74435	1.45646
1897			Nitrogen mustard	-1.33433	492.233	157.061			0.0416416	0.144258	1.43561	0.00404442	0.00351171	0.28866	-1.79256
1909			3,3'-Dichloro-4,4'-diaminodiphenyl ether	-1.74253	491.505	270.133			0.0104112	0.0200572	1.07619	0.0163011	0.010087	0.519075	-0.945984
1910			Aquifoliunine EII	18.0063	491.375	722.723			0.00254556	0.00026195	1.25415	0.000646042	0.000984495	9.71775	3.28062
1916			Perfluorohexane sulfonic acid	-21.1304	491.059	401.114			0.00415397	0.0184199	1.36732	0.00372223	0.00330114	0.225515	-2.1487
1923			Trifluoromethyl-bismethyl ketone	16.4538	490.763	141.113			0.386802	0.521408	1.37793	0.000110892	0.000330148	0.741841	-0.430817
1935			Hydroxypyruvate	12.5943	490.086	105.07			0.0229497	0.0539086	1.07292	0.00240893	0.00240549	0.425716	-1.23204
1947			Ifosfamide	-5.24266	489.725	262.092			0.0129778	0.0706954	1.50028	7.60977e-05	0.000266341	0.183574	-2.44557
1957			Benodanil	-24.0757	489.159	324.129			0.0204368	0.0464463	1.05164	0.015357	0.00963039	0.440011	-1.18439
1971			Se-Methyl-L-selenocysteine	-15.3851	488.918	183.084			0.0147053	0.0257605	1.12774	0.00122675	0.00149473	0.570849	-0.808819
1982			D-Erythrose 4-phosphate	-20.7647	488.535	201.087			0.00548631	0.0118478	1.23481	0.00106946	0.00135563	0.463067	-1.11071
1986			Phosphophosphite	13.449	488.425	276.144			0.00662625	0.0167704	1.37689	4.02869e-05	0.000180942	0.395115	-1.33965
1990			Isopentenyl diphosphate	-23.0943	488.353	247.094			0.200602	0.561778	1.46128	0.000901066	0.00121156	0.357084	-1.48567
1997			Dihydrokaempferol	-10.314	488.221	289.257			0.022991	0.0358304	1.35324	0.0024271	0.00241906	0.641662	-0.640115
2011			Spicamycin	11.5357	488.091	622.783			0.00548861	0.00165712	1.18136	0.00246555	0.0024476	3.31214	1.72776
2027			Bromacil	20.7179	487.565	262.128			0.011613	0.0770299	1.48257	0.00127631	0.00153759	0.15076	-2.72967
2032			Aromatized C-1027 chromophore	12.1456	487.482	847.292			0.0043525	0.0066206	1.23864	0.000925335	0.00123203	0.657418	-0.605118
2034			Bifenox	12.5039	487.404	343.143			0.02174	0.0578815	1.08195	0.00650472	0.00499787	0.375595	-1.41275
2038			3,5-Dinitrosalicylic acid	-22.3502	487.356	229.118			0.0400205	0.061757	1.18486	0.00479667	0.00398008	0.648031	-0.625865
2059			Clomeprop	9.32924	486.601	325.212			0.00993039	0.0149003	1.36493	8.50571e-05	0.000283508	0.666454	-0.585423
2078			D-erythro-1-(Imidazol-4-yl)glycerol 3-phosphate	-14.6059	486.094	239.139			0.00475273	0.00858236	1.06801	0.0161282	0.0100043	0.553779	-0.852618
2101			2-Oxoadipate	-22.9251	484.67	161.128			0.00981751	0.0155854	1.47306	4.00942e-06	5.00678e-05	0.629917	-0.666766
2104			2-C-Methyl-D-erythritol 4-phosphate	18.0713	484.505	217.137			0.00494405	0.00752611	1.36623	0.00200984	0.00210887	0.656919	-0.606212
2122			Shikimate 3-phosphate	-18.858	483.344	255.134			0.00563538	0.0140644	1.00991	0.0363723	0.0188589	0.400684	-1.31946
2140			Aminomalote	-21.8007	482.339	120.081			0.244985	0.440592	1.48359	7.22202e-07	2.14344e-05	0.556036	-0.84675
2147			ATP	-1.78854	482.099	508.187			0.00124762	0.00780647	1.4671	0.000167355	0.000420891	0.159819	-2.64549
2209			Lamotrigine	5.11704	478.656	257.1			0.0236157	0.0371919	1.03996	0.00377881	0.00333854	0.634967	-0.655246
2216			L-Selenocystathionine	13.4651	478.113	270.181			0.00238903	0.00433986	1.43651	1.772e-05	0.000114692	0.550487	-0.861221
2236			Isopentenyladenosine-5'-triphosphate	-4.95518	476.435	576.302			0.0157498	0.000982039	1.43601	0.000791539	0.00111573	16.0379	4.00341
2251			Azacozole	-24.0364	475.713	301.141			0.0193078	0.0252343	1.25148	0.00136799	0.00161439	0.765141	-0.386202
2305			Thevetin B	6.46522	474.632	859.975			0.00549945	0.00409377	1.06267	0.0095622	0.00671273	1.34337	0.425856
2320			Ilexolide A	-20.4327	474.16	587.794			0.00928204	0.000285595	1.38649	0.000423429	0.000757748	32.5007	5.0224
2322			3,4,5-trihydroxy-6-(4-hydroxy-1H-indole-3-carbonyloxy)oxane-2-carboxylic acid	-14.5992	474.115	354.285			0.0843686	0.134986	1.34551	0.000248791	0.000538862	0.625015	-0.678036
2358			Nitrogen mustard	-1.23192	472.129	157.061			0.0918093	0.294657	1.49611	0.000437121	0.000773564	0.31158	-1.68233
2396			3,5-Dinitrosalicylic acid	-22.315	468.283	229.118			0.0281985	0.0425272	1.17426	0.00511575	0.00417659	0.663068	-0.592771
2399			Trifluoromethyl-bismethyl ketone	16.7413	467.829	141.113			1.22178	1.69005	1.43937	6.88885e-06	6.6607e-05	0.722927	-0.468078
2416			TG(18:4(6Z,9Z,12Z,15Z)/22:5(4Z,7Z,10Z,13Z,16Z)/18:4(6Z,9Z,12Z,15Z))	1.72379	467.084	922.388			0.00174782	0.000356221	1.11857	0.00072235	0.0010526	4.90657	2.29471
2422			Sanguisorbic acid dilactone	-23.081	466.562	471.293			0.031894	0.00360297	1.43353	0.000377137	0.000705633	8.85215	3.14603
2424			Benodanil	-24.1141	466.159	324.129			0.012598	0.0319591	1.00022	0.0162423	0.0100589	0.394191	-1.34303
2427			Isopentenyl diphosphate	-22.8329	465.822	247.094			0.0471497	0.150801	1.26508	0.0385594	0.019733	0.312661	-1.67733
2453			2-(Formamido)-N1-(5-phospho-D-ribosyl)acetamidine	-17.5665	461.969	286.151			0.0403285	0.055891	1.21239	0.00242054	0.00241417	0.721556	-0.470817
2456			6-Phospho-D-glucote	-11.8143	461.697	277.139			0.0231998	0.0348644	1.18733	0.00622502	0.00483926	0.66543	-0.587642
2457			6-(3'-Triphosphoryl-1'-methylglyceryl)-7-methyl-7,8-dihydrobiopterin	1.63738	461.649	524.232			0.00277751	1.85352e-05	1.49517	0.0303588	0.0164094	149.851	7.22738
2566			Meclofemate sodium	17.1924	451.218	319.143			0.000638977	0.00767573	1.23055	0.00131071	0.00156678	0.0832465	-3.58647
2569			Citreovirone	14.9712	450.798	294.155			0.00584551	0.0179663	1.27938	0.0159876	0.00993677	0.32536	-1.61989
2575			Endothal-disodium	3.82218	450.586	231.134			0.00748486	0.0173859	1.38541	0.00321762	0.00296344	0.430512	-1.21587
2578			alpha-Amyrin palmitate	-16.1879	450.161	666.123			0.0051816	0.0177635	1.43939	9.64535e-06	7.86931e-05	0.291699	-1.77745
2593			4-Deoxyphysalolactone	-12.9823	449.857	524.058			0.00263447	0.0120577	1.46718	0.000102735	0.00031526	0.218489	-2.19437
2614			4-Carboxy-4-hydroxy-2-oxoadipate	-6.37039	448.628	221.139			0.00351646	0.00623096	1.07827	0.0247983	0.0140094	0.564353	-0.82533
2632			Nitrogen mustard	-0.717298	447.095	157.061			0.147669	0.427742	1.47567	0.000545356	0.000890521	0.34523	-1.53437
2635			D-Erythritol 4-phosphate	-21.404	446.976	203.103			0.0138402	0.0256485	1.05276	0.00836557	0.00607601	0.539613	-0.890003
2654			3-Aminobutyrate	19.54	446.17	103.123			0.80648	1.72533	1.31394	0.000145895	0.000387882	0.467434	-1.09717
2656			Mycimicin VI	-19.8382	446.166	668.821			0.00559609	0.000279544	1.29858	0.0133341	0.00861015	20.0186	4.32327
2659			Isopentenyladenosine-5'-triphosphate	-4.3607	446.148	576.303			0.0866609	0.00519777	1.47632	1.53055e-05	0.000105248	16.6727	4.05942
2693			3,4,5-trihydroxy-6-(4-hydroxy-1H-indole-3-carbonyloxy)oxane-2-carboxylic acid	-14.0102	445.441	354.285			0.103059	0.169158	1.40633	9.02929e-05	0.000293392	0.609248	-0.7149
2694			24-Acetyl- 25-cinnamoylvulgaroside	12.3313	445.432	609.776			0.00583351	6.88212e-05	1.4738	0.00147101	0.00169704	84.7633	6.40537
2700			2-(Formamido)-N1-(5-phospho-D-ribosyl)acetamidine	-17.6239	445.38	286.151			0.161979	0.261226	1.24671	0.00135701	0.00160536	0.620072	-0.689493
2703			S-(4-Bromophenyl)-L-cysteine	-24.0923	445.355	277.151			0.00373324	1.85352e-05	1.53919	8.73495e-05	0.000287897	201.414	7.65402
2734			Bis(4-nitrophenyl)phosphate	-21.9473	444.864	341.182			0.0728826	0.00482896	1.40934	0.00140738	0.00164644	15.0928	3.91579
2735			O-Phospho-L-serine	-20.0773	444.844	186.076			0.024165	0.0638598	1.29991	0.0105992	0.00723735	0.378407	-1.40199
2741			3,5-Dinitrosalicylic acid	-21.4128	444.508	229.118			0.0335504	0.0572396	1.11006	0.0385302	0.0197212	0.58614	-0.770682
2743			L-Selenocystathionine	14.3112	444.394	270.181			0.00239392	0.0103639	1.33181	0.0172456	0.0105326	0.230987	-2.11412
2770			Ifosfamide	-5.05949	442.31	262.092			0.0156002	0.127346	1.51961	0.000170739	0.000425919	0.122502	-3.02912
2779			CTP	5.62011	442.005	484.166			0.000216311	0.00416536	1.31803	8.36483e-05	0.000280761	0.0519309	-4.26726
2831			6-Phospho-D-glucote	-9.28596	438.812	277.14			0.00119165	0.0902877	1.49404	0.000385865	0.000715583	0.0131983	-6.2435
2835			Phosphophosphite	-8.2606	438.623	276.138			0.0140035	0.882473	1.52796	0.000295671	0.000603503	0.0158685	-5.97769
2858			Methyl methylthio selenide	0.909678	436.352	142.097			0.00702229	0.253083	1.13051	0.0274179	0.0151644	0.027747	-5.17152
2881			N-Methyl-N'-nitro-N-nitrosoguanidine	-23.4715	434.9	148.097			0.0180076	0.0417995	1.30496	0.00570704	0.00453789	0.430809	-1.21488
2892			Nitrogen mustard	-0.953375	433.911	157.061			0.0873232	0.282558	1.52271	2.41413e-05	0.000135271	0.309045	-1.69411
2894			D-Glucosamite-6-phosphate	-8.04791	433.728	276.155			0.00143541	0.000769522	1.23044	0.00957824	0.00672098	1.86533	0.899432
2904			DG(14:0/24:1(15Z)/0:0)	-14.5586	433.124	652.053			0.000286113	0.00697444	1.32176	0.0011454	0.00142294	0.0410231	-4.60742
2907			IDP	11.0679	432.969	429.198			0.00706719	0.0011328	1.30597	0.000660382	0.000996868	6.23868	2.64124
2926			1-(4-Hydroxy-2-methylpyrimid-5-ylmethyl)-3-(beta-hydroxyethyl)-2-methylpyridinium bromide	-13.324	431.642	341.218			0.0251145	0.00151649	1.2508	0.00159878	0.00179548	16.5609	4.04971
3043			Avermectin A2a aglycone	-13.7775	430.262	617.781			0.00329301	0.000412369	1.14293	0.0285751	0.0156609	7.9856	2.9974
3051			Glucuronosyletoposide	-16.8883	430.131	764.667			0.00537772	0.00175212	1.17284	0.022947	0.0131634	3.06927	1.6179
3053			2,2',3,3',6,6'-Hexachloro-4-biphenylol	-8.06541	430.118	377.882			0.0082533	0.00215187	1.11031	0.0368492	0.0190499	3.83541	1.93938
3054			L-Malyl-CoA	2.20079	430.11	884.616			0.00146642	0.000142238	1.31704	0.0186502	0.011179	10.3097	3.36593
3099			PC(16:0/22:4(7Z,10Z,13Z,16Z))	-6.92406	428.222	811.136			0.0205206	0.0429867	1.14315	0.0261037	0.0145907	0.477371	-1.06682
3106			D-Erythritol 4-phosphate	-21.634	427.865	203.103			0.0108559	0.0196567	1.01981	0.00849335	0.00614609	0.552274	-0.856543
3113			PS(20:5(5Z,8Z,11Z,14Z,17Z)/22:6(4Z,7Z,10Z,13Z,16Z,19Z))	19.1585	427.231	855.099			0.00119305	0.00549275	1.13302	0.0181025	0.0109298	0.217204	-2.20288
3115			Pectenotoxin 1	24.3547	426.767	876.078			0.00328842	0.00893607	1.04739	0.0386812	0.0197826	0.367994	-1.44225
3135			Trifluoromethyl-bismethyl ketone	16.4364	424.022	141.113			0.670784	1.03962	1.2456	0.00321324	0.00296065	0.645222	-0.632132
3139			3-Aminobutyrate	19.8423	423.798	103.123			0.0409774	0.0977542	1.40832	1.9784e-05	0.00012197	0.419188	-1.25433
3140			3,4,5-trihydroxy-6-(4-hydroxy-1H-indole-3-carbonyloxy)oxane-2-carboxylic acid	-14.3721	423.773	354.285			0.0626668	0.0969006	1.40823	2.82055e-05	0.000148772	0.646712	-0.628806
3144			O-Phospho-4-hydroxy-L-threonine	1.0337	423.471	216.106			0.00547318	0.00883774	1.29047	0.000897434	0.00120851	0.619297	-0.691297
3148			Aminomalote	-22.0094	423.132	120.081			0.121956	0.262057	1.49163	3.50381e-08	3.50532e-06	0.465381	-1.10352
3186			Sodium glucurote	3.94222	421.08	217.129			0.272109	0.00707673	1.50445	4.00611e-05	0.000180429	38.4513	5.26496
3195			2-Iodophenol	-3.12331	420.041	221.014			0.048983	0.0220413	1.32844	0.00998961	0.00692994	2.22233	1.15207
3249			1,7-Pentatriacontadien-11-ol	-2.61656	415.939	505.92			0.00539838	1.85352e-05	1.52905	0.00709566	0.00535039	291.25	8.18612
3269			Tetrabromobisphenol A	5.18315	415.834	544.881			0.0183338	0.00843911	1.11477	0.0234881	0.0134133	2.17248	1.11934
3286			2,5-Furandicarboxylate	-20.1813	415.765	157.097			0.0085187	0.032301	1.48317	0.000243192	0.000531432	0.263729	-1.92287
3299			4-Bromo-3,5-cyclohexadiene-1,2-dione	2.78636	415.701	187.999			0.0648053	0.0366657	1.11791	0.0121739	0.00802567	1.76747	0.821683
3348			2-(Formamido)-N1-(5-phospho-D-ribosyl)acetamidine	-17.2662	415.165	286.151			0.0223829	0.0550337	1.40921	5.81843e-05	0.000228044	0.406713	-1.29792
3365			Ustiloxin	13.5468	415.072	674.749			0.0110725	0.0234406	1.17483	0.00786759	0.00579785	0.472366	-1.08202
3366			Chlorothalonil	17.6038	415.068	266.923			0.0748088	0.125264	1.15765	0.00843948	0.00611661	0.59721	-0.743689
3389			3-Phospho-D-glyceroyl phosphate	2.74931	414.927	267.045			0.0945437	0.0216393	1.35042	9.51636e-06	7.81773e-05	4.36908	2.12733
3397			Stearyltrimethylammonium chloride	-24.9574	414.502	349.048			0.0141026	0.000373304	1.36805	0.00044549	0.00078306	37.7778	5.23947
3398			Haloxydine	-14.8255	414.399	200.975			0.0133173	0.270117	1.49591	0.000960289	0.00126123	0.049302	-4.34221
3436			Thorium-232	23.8566	412.526	233.051			0.0151562	0.00621537	1.29873	0.00699739	0.00529194	2.4385	1.286
3481			Adefovir	-20.4388	408.926	274.187			0.000262845	0.00704733	1.34036	0.00216383	0.00222322	0.0372971	-4.74479
3494			Trifluoromethyl-bismethyl ketone	17.241	408.17	141.113			0.608892	1.36479	1.53001	2.23173e-10	7.37705e-08	0.446144	-1.16442
3495			3-Aminobutyrate	19.6939	408.17	103.123			0.0468949	0.109642	1.35626	0.00379865	0.00335159	0.427709	-1.2253
3506			Nitrogen mustard	-0.542512	408.107	157.061			0.0254106	0.256393	1.47299	5.21076e-05	0.000213073	0.0991081	-3.33485
3522			Cyanidin	6.39637	407.399	288.253			0.0145478	0.036313	1.26349	0.00057932	0.000923687	0.400623	-1.31968
3524			Methyl methylthio selenide	1.40575	407.359	142.097			0.0312609	0.535059	1.43891	0.00483271	0.00400148	0.058425	-4.09727
3539			3,4,5-trihydroxy-6-(4-hydroxy-1H-indole-3-carbonyloxy)oxane-2-carboxylic acid	-14.1755	407.231	354.285			0.0766198	0.114917	1.47031	2.75672e-06	3.96809e-05	0.66674	-0.584803
3544			Methyl 2-propenyl selenide	-11.8134	406.829	136.076			0.0166155	0.0559559	1.44649	0.000597106	0.000940441	0.296939	-1.75176
3548			D-Erythrose 4-phosphate	-20.4647	406.466	201.087			0.00389074	0.0125754	1.20156	0.00199291	0.00209643	0.309394	-1.69248
3553			2,3-Dimethylmaleate	6.47834	406.282	145.134			0.178811	0.0869094	1.39424	3.93736e-05	0.000178848	2.05745	1.04085
3558			Aminomalote	-21.9017	405.579	120.081			0.18504	0.433433	1.49139	2.34054e-08	2.8306e-06	0.426916	-1.22797
3590			p-Benzosemiquinone	-13.875	402.233	110.108			0.0558635	0.302063	1.49875	1.03895e-10	6.0061e-08	0.18494	-2.43487
3591			N-(3,5-Dichlorophenyl)succinimide	-18.2593	402.214	245.077			0.00998019	0.0302986	1.32724	2.14332e-05	0.000127306	0.329395	-1.60211
3598			norcisapride	0.682728	401.233	314.787			0.0253911	0.0949751	1.35868	0.000278624	0.000579741	0.267344	-1.90323
3614			Urea-1-carboxylate	19.0837	400.089	105.074			4.97872	2.18358	1.49172	2.55046e-07	1.21662e-05	2.28008	1.18908
3639			2,5-Furandicarboxylate	-20.6169	395.276	157.097			0.0261585	0.121784	1.49424	6.48564e-05	0.000243169	0.214794	-2.21898
3650			3,4,5-trihydroxy-6-(4-hydroxy-1H-indole-3-carbonyloxy)oxane-2-carboxylic acid	-14.484	394.3	354.285			0.06692	0.101414	1.4188	4.71663e-05	0.000199932	0.659871	-0.599744
3671			O-Phospho-L-serine	-20.0528	393.368	186.076			0.0138546	0.0200809	1.07084	0.00884891	0.00633843	0.68994	-0.535457
3672			2-hydroxy-3-(sulfooxy)butanedioic acid	-9.98108	393.365	231.145			0.840727	0.300826	1.34682	3.47126e-05	0.000167374	2.79473	1.48271
3690			Felodipine	-14.132	392.564	385.256			0.00561195	1.85352e-05	1.53538	0.000576347	0.000920847	302.773	8.24209
3700			Nitrogen mustard	-1.05984	392.512	157.061			0.118485	0.328418	1.45327	0.000398134	0.000729276	0.360773	-1.47084
3703			(1S,3R)-3-(2,2-Dichloroethenyl)-2,2-dimethylcyclopropanecarboxylate	-4.84776	392.49	210.076			0.0988333	0.0115213	1.52858	5.93644e-05	0.000230818	8.57833	3.1007
3709			AminoDAHP	-6.55747	392.383	288.166			0.00186947	0.0652746	1.26896	0.0168262	0.0103358	0.0286401	-5.12582
3722			1,4-Bis(chloromethoxymethyl)benzene	-7.5163	391.654	236.113			0.0189263	0.00766704	1.08089	0.034552	0.0181245	2.46853	1.30365
3746			Trifluoromethanesulfonic acid	15.0545	390.931	151.087			0.0545999	0.0794313	1.38344	0.000155748	0.000403122	0.687386	-0.540808
3748			2,4-Dichloro-3-oxoadipate	12.1006	390.903	230.025			0.0224703	0.0496147	1.2886	0.00601909	0.00472107	0.452895	-1.14275
3761			Permethrin	-7.22955	390.756	392.292			0.00104931	0.00261113	1.06718	0.0158975	0.0098933	0.401859	-1.31524
3779			Phosphoguanidinoacetate	7.7643	389.944	198.095			0.024956	0.0117396	1.03827	0.0324277	0.0172568	2.1258	1.088
3811			1-octadecylglycero-3-phosphocholine	15.5271	389.472	510.724			0.000935034	0.00389373	1.00663	0.00313045	0.0029075	0.240138	-2.05806
3837			3-Phospho-D-erythrote	-2.55371	388.192	217.09			0.0145634	0.00436588	1.24059	0.0250358	0.0141161	3.33574	1.73801
3846			TG(20:5(5Z,8Z,11Z,14Z,17Z)/22:6(4Z,7Z,10Z,13Z,16Z,19Z)/22:6(4Z,7Z,10Z,13Z,16Z,19Z))	4.956	388.027	998.511			0.00586083	7.16966e-05	1.47521	8.28192e-05	0.000279126	81.7448	6.35305
3848			TG(10:0/8:0/8:0)	16.2835	387.854	499.76			0.0126992	6.18443e-05	1.49645	0.000233853	0.000518742	205.341	7.68188
3863			TG(15:0/18:3(6Z,9Z,12Z)/o-18:0)	20.4288	386.46	830.413			0.00180564	0.000353454	1.20755	0.0472767	0.0231235	5.10854	2.35291
3864			Fluoroimide	-8.04655	386.449	261.054			0.00313216	0.0198116	1.00761	0.000283879	0.000587163	0.158097	-2.66112
3866			Hydrogen selenide	11.8937	386.365	81.9882			0.0377147	0.07152	1.19928	0.00148485	0.00170787	0.527331	-0.92322
3900			Reduced coenzyme F420	-4.56533	384.661	776.612			0.000349055	0.0024634	1.19069	0.00163845	0.00182511	0.141696	-2.81913
3922			Taurocholate	-23.6305	384.513	516.698			0.000564447	0.00438035	1.12247	0.00959077	0.00672741	0.128859	-2.95614
3930			2-Oxoclopidogrel	11.2879	384.493	338.832			0.0208669	0.0568608	1.21849	0.00165527	0.00183753	0.366982	-1.44622
3931			Vignatic acid A	0.299196	384.492	554.654			0.000281772	0.00251507	1.22132	0.0183907	0.0110614	0.112033	-3.158
3932			alpha-Ergocryptine	-9.3959	384.492	576.7			0.00263127	0.0100281	1.30571	0.00318325	0.0029415	0.262389	-1.93022
3936			Pentoxazone	-0.244028	384.488	354.78			0.00431354	0.0115999	1.32958	9.91147e-05	0.000308966	0.371859	-1.42717
3944			LysoPC(17:0)	0.312719	384.454	510.664			0.00311025	0.00916741	1.22789	0.000551376	0.000896515	0.339273	-1.55948
3953			Sulfolithocholylglycine	11.0453	384.409	514.7			0.00360898	0.0122186	1.20334	0.00289202	0.00274955	0.295367	-1.75942
3959			Demethyl-desacetyl-rifamycin S	4.31457	384.368	640.699			0.0022695	0.00731508	1.06768	0.00664679	0.00508053	0.310249	-1.6885
3961			2-amino-4-({1-[(carboxymethyl)-C-hydroxycarbonimidoyl]-2-({1-hydroxy-3-[2-(2-hydroxypropan-2-yl)-7-oxo-2H,3H,7H-furo[3,2-g]chromen-6-yl]-3-methylbutan-2-yl}sulfanyl)ethyl}-C-hydroxycarbonimidoyl)butanoic acid	-9.67719	384.365	638.701			0.00521927	0.0138536	1.15583	0.00171834	0.00188662	0.376746	-1.40834
3966			norcisapride	-0.0160585	384.34	314.787			0.131476	0.35413	1.27176	0.000941985	0.00124601	0.371264	-1.42948
3968			Isobenzan	13.572	384.279	412.764			0.00822654	0.023495	1.2581	0.000713613	0.00104485	0.350141	-1.51399
3969			2-amino-4-{[2-({4-[3-(carboxymethyl)-4,6-dihydroxy-2-methoxyphenyl]-3-hydroxy-2-methylbutan-2-yl}sulfanyl)-1-[(carboxymethyl)-C-hydroxycarbonimidoyl]ethyl]-C-hydroxycarbonimidoyl}butanoic acid	-9.49973	384.277	590.612			0.00445432	0.0150316	1.27401	0.000860936	0.00117739	0.29633	-1.75472
3978			N-Formylmaleamic acid	-20.4491	383.739	144.102			0.0555502	0.0860996	1.01562	0.0457714	0.0225596	0.645185	-0.632215
4008			N7-Methylguanosine 5'-diphosphate	6.46791	381.653	459.245			0.014832	0.00253336	1.11429	0.000159394	0.000408733	5.85468	2.54959
4015			Glycerone sulfate	4.34928	380.932	171.149			0.107672	0.17215	1.41129	0.000716192	0.00104714	0.625454	-0.677023
4054			Methazole	0.0992876	378.426	262.069			0.00620854	0.035776	1.44656	0.00257723	0.00252922	0.173539	-2.52667
4075			3,4,5-trihydroxy-6-(4-hydroxy-1H-indole-3-carbonyloxy)oxane-2-carboxylic acid	-14.6079	377.361	354.285			0.111648	0.165828	1.37367	0.000131217	0.000363655	0.673279	-0.570724
4118			Trifluoromethyl-bismethyl ketone	16.8362	375.71	141.113			1.82721	2.59047	1.09496	0.0139267	0.00891479	0.705359	-0.50357
4120			2-C-Methyl-D-erythritol 2,4-cyclodiphosphate	-17.377	375.687	279.093			0.0108269	0.0336482	1.34349	0.00452752	0.00381735	0.321766	-1.63591
4125			Trifluoromethanesulfonic acid	15.1191	375.444	151.087			0.0912055	0.116071	1.18353	0.00433454	0.00369741	0.785773	-0.347815
4127			Phosphocreatinine	-14.1137	375.412	194.102			0.244675	0.343856	1.44279	2.06264e-05	0.000124746	0.711561	-0.49094
4158			Isopentenyladenosine-5'-diphosphate	-24.1597	374.217	496.313			0.00368347	0.000111095	1.42677	0.00276491	0.00266226	33.1559	5.05119
4171			Perfluorohexane sulfonic acid	-20.4089	373.667	401.114			0.115457	0.346791	1.39905	0.00290427	0.00275785	0.33293	-1.58671
4188			O-Phospho-L-serine	-19.8797	372.709	186.076			0.0327194	0.0691356	1.47122	0.000400557	0.000731973	0.473264	-1.07928
4224			Nitrogen mustard	-0.913866	371.051	157.061			0.334453	1.03649	1.45605	0.000683323	0.00101748	0.322677	-1.63184
4239			4-Carboxy-4-hydroxy-2-oxoadipate	-5.57491	370.471	221.14			0.0113355	0.0155272	1.16955	0.00426288	0.00365215	0.730041	-0.45395
4248			Dihydrokaempferol	-9.87939	370.144	289.257			0.00463411	0.0116072	1.2672	0.000724982	0.00105492	0.399243	-1.32466
4250			Bromacil	20.3753	370.067	262.128			0.0709987	0.232465	1.35062	0.007418	0.00553972	0.305416	-1.71115
4266			Cyanidin	5.71945	369.01	288.253			0.0403847	0.0771002	1.18964	0.04799	0.0233912	0.523795	-0.932927
4274			5-FU	-22.575	368.72	131.082			0.144439	0.286357	1.0363	0.0332182	0.0175761	0.504401	-0.987356
4276			3-Aminobutyrate	19.2643	368.63	103.123			0.600076	1.98795	1.10874	0.0044661	0.00377948	0.301857	-1.72806
4280			L-Ascorbate 6-phosphate	6.62244	368.497	257.113			0.0360769	0.0166901	1.06178	0.0249736	0.0140882	2.16157	1.11208
4281			D-Glucono-1,5-lactone 6-phosphate	5.59199	368.45	259.129			0.107204	0.0184958	1.00412	0.0357953	0.0186272	5.79609	2.53508
4283			alpha-D-Ribose 1,2-cyclic phosphate 5-phosphate	8.63743	368.361	293.084			0.0773683	0.0282332	1.23957	0.00480134	0.00398285	2.74033	1.45435
4297			6-(Dibromomethylene)-17beta-hydroxy-androst-4-en-3-one propiote	-14.2357	367.546	515.29			0.0122509	0.00178358	1.07585	0.00636686	0.00491946	6.8687	2.78004
4318			Alginic acid	13.0091	366.331	419.24			0.017465	1.85352e-05	1.53621	0.00311556	0.00289785	942.261	9.87998
4336			4-Bromophenylthiourea	-10.5367	365.738	232.118			0.35302	0.0801618	1.11998	0.0301153	0.0163084	4.40384	2.13876
4354			Aminomalote	-21.5898	365.236	120.081			0.557961	0.930286	1.3145	0.000942302	0.00124627	0.599774	-0.73751
4357			3-Iodothyronamine	8.81562	365.195	356.181			0.00306916	0.000734407	1.06233	0.00406525	0.00352527	4.1791	2.06319
4385			3-Dehydroshikimate	-17.7668	363.962	173.14			0.167253	0.602822	1.52011	9.47871e-06	7.80254e-05	0.27745	-1.8497
4387			D-Ribose 5-phosphate	-1.22013	363.87	231.117			0.300758	0.430255	1.03486	0.0264532	0.0147443	0.699023	-0.516588
4403			Nitrofen	13.6516	363.068	285.106			0.0220262	0.0066824	1.09059	0.0276971	0.015285	3.29616	1.72079
4404			Phosphocreatinine	-14.3689	362.998	194.102			0.397245	0.590789	1.3809	5.54713e-05	0.000221499	0.672397	-0.572615
4433			Carfentrazone	21.4334	361.443	385.154			0.00235402	0.0220577	1.36124	0.0117936	0.00783769	0.106721	-3.22808
4449			DTP	21.487	360.853	286.139			0.00557283	0.00235941	1.02605	0.0265872	0.0148029	2.36196	1.23999
4454			3,4,5-trihydroxy-6-(4-hydroxy-1H-indole-3-carbonyloxy)oxane-2-carboxylic acid	-14.7305	360.673	354.285			0.0996353	0.152411	1.37814	0.000166014	0.000418875	0.653727	-0.613239
4462			Vinclozolin	19.3967	360.085	287.124			0.0167922	0.0306417	1.29144	0.000660707	0.000997146	0.54802	-0.8677
4513			L-Selenocystathionine	13.6035	357.581	270.181			0.0377155	0.0580648	1.36655	5.33702e-05	0.000216283	0.649542	-0.622504
4519			Surugatoxin	-22.737	357.347	685.396			0.00794992	0.000129183	1.43431	0.0195283	0.0115816	61.5398	5.94345
4538			3-O-(6-O-alpha-D-Xylosylphospho-alpha-D-mannopyranosyl)-alpha-D-mannopyranose	-21.2296	356.024	555.387			0.00463687	0.000144284	1.39585	0.00951918	0.00669058	32.1372	5.00617
4593			2-formamido-N(1)-(5-O-phosphonato-D-ribosyl)acetamidine	-22.6878	353.071	313.195			0.0179889	1.85352e-05	1.5407	4.93621e-07	1.77796e-05	970.526	9.92262
4600			Shikimate 3-phosphate	-18.2948	352.722	255.134			0.0139762	0.00233404	1.42801	0.000374813	0.000702954	5.988	2.58207
4674			Nitrogen mustard	-0.921826	350.858	157.061			0.882704	2.47634	1.31878	0.000248749	0.000538806	0.356455	-1.48821
4678			3-(Phosphoacetylamido)-L-alanine	11.0364	350.727	243.134			0.0198558	0.0321804	1.19617	0.00179196	0.00194459	0.617015	-0.696622
4731			Pyrrolnitrin	-23.9399	348.696	258.074			0.0273713	0.0470173	1.1268	0.00761762	0.00565516	0.582153	-0.780529
4746			D-Glucono-1,5-lactone 6-phosphate	6.90568	348.034	259.129			0.0309002	0.0470306	1.28104	0.000935111	0.00124026	0.657023	-0.605983
4792			Aminomalote	-21.6355	345.364	120.081			1.0536	1.69392	1.26263	0.000886141	0.00119899	0.621988	-0.685042
4815			O-Phospho-L-serine	-20.8991	344.317	186.076			0.0387024	0.0733257	1.44881	8.1666e-06	7.23194e-05	0.527815	-0.921895
4860			D-Erythrose 4-phosphate	-20.9365	342.563	201.087			0.0514993	0.0294374	1.16259	0.00510799	0.00417172	1.74945	0.806899
4866			Azocyclotin	-21.5723	342.192	437.22			0.0299796	1.85352e-05	1.53856	0.00108354	0.0013683	1617.45	10.6595
4881			3'-phosphonato-5'-adenylyl Sulfate(4-)	16.7284	341.315	504.246			0.0243955	0.0023761	1.11895	0.00115394	0.00143034	10.267	3.35995
4918			Vinclozolin	19.3796	339.808	287.124			0.0352653	0.17324	1.34248	8.05831e-05	0.000274846	0.203563	-2.29645
4925			3'-O-(4-Benzoyl)benzoyl ATP	-15.2631	339.273	716.389			0.00424989	1.85352e-05	1.03729	0.040621	0.0205629	229.288	7.84102
4941			Nitrogen mustard	-0.788285	338.255	157.061			0.39812	0.938232	1.29036	0.00456811	0.00384223	0.42433	-1.23674
4943			3,4,5-trihydroxy-6-(4-hydroxy-1H-indole-3-carbonyloxy)oxane-2-carboxylic acid	-14.9366	338.198	354.285			0.10481	0.164011	1.41252	7.18444e-05	0.000257855	0.639045	-0.646011
4946			1,7-diphospho-1-epi-valienol	15.0234	337.722	337.139			0.00956456	0.00118998	1.14732	2.79755e-06	3.99884e-05	8.03758	3.00676
4955			5,6-Dihydro-5-fluorouracil	-24.1018	336.943	133.097			0.0123646	0.042274	1.37669	6.52565e-05	0.000244034	0.292487	-1.77355
4960			Oxamate	-22.9892	336.593	90.0553			0.13913	0.413264	1.47618	1.73732e-06	3.11621e-05	0.336661	-1.57063
4967			6-Mercaptopurine ribonucleoside 5'-diphosphate	-23.5346	336.437	445.248			0.0133487	0.000331372	1.41145	0.00632832	0.00489776	40.2831	5.3321
4970			2,4'-Dichlorobiphenyl	-22.5359	336.218	224.1			0.0502667	0.0700694	1.3544	0.000321925	0.00063838	0.717385	-0.47918
4976			Ifosfamide	-5.07725	335.596	262.092			0.00363884	0.000530133	1.00872	0.0236644	0.0134943	6.86402	2.77905
4987			Molybdopterin	-6.00585	334.817	526.314			0.000881047	0.0940087	1.3657	0.000944226	0.00124787	0.00937198	-6.73743
4992			Fentin hydroxide	0.416035	334.614	368.036			0.00137263	1.85352e-05	1.26158	0.00659237	0.00504732	74.0555	6.21053
5002			Docosahexaenoyl Ethanolamide	12.1554	333.909	372.568			0.0035204	1.85352e-05	1.51904	0.0358001	0.0186291	189.931	7.56933
5008			2'-Deoxy-5-hydroxymethylcytidine-5'-diphosphate	14.8811	333.42	418.216			0.0551601	0.00056587	1.39732	3.12851e-05	0.000157993	97.4783	6.60701
5026			2,5-Furandicarboxylate	-20.9083	332.277	157.097			0.132282	0.380227	1.31502	0.016787	0.0103173	0.347902	-1.52325
5027			Oxapyrazon	-13.3698	332.198	339.116			0.0624967	0.0346625	1.20267	0.00386553	0.00339531	1.80301	0.850405
5055			Dehydroascorbide(1-)	22.8466	329.519	174.112			0.128218	0.0121547	1.40098	0.000509758	0.000853993	10.5488	3.399
5127			Se-Methyl-L-selenocysteine	-16.7168	323.474	183.084			8.98697	17.0767	1.45252	1.131e-05	8.7127e-05	0.526272	-0.92612
5129			Fluoroimide	-5.28009	323.397	261.055			0.0651247	0.139346	1.44121	2.53879e-05	0.000139588	0.467359	-1.0974
5182			3-Iodo-4-hydroxyphenylpyruvate	11.4749	321.147	307.065			0.00427248	0.815125	1.52758	0.000326817	0.00064466	0.00524151	-7.5758
5183			2-Maleylacetate	-21.4772	321.067	159.113			0.0131297	0.234527	1.52176	5.534e-06	5.98655e-05	0.0559835	-4.15885
5241			Cyhexatin	-8.01237	317.666	386.176			0.037254	0.00214315	1.27034	3.36317e-06	4.4938e-05	17.3828	4.11959
5393			2-Chlorobenzoate	-4.71452	315.899	157.573			1.26772e-05	0.0909815	1.53857	0.000834335	0.0011541	0.000139339	-12.8091
5394			Fe(III)dicitrate	14.7418	315.899	435.058			0.23645	0.406086	1.33754	7.06308e-05	0.000255354	0.582266	-0.780249
5400			2,5-Furandicarboxylate	-20.2299	315.888	157.097			0.0373157	0.0661785	1.24249	0.000483379	0.000825681	0.563865	-0.826578
5444			N-Stearoyl GABA	-2.653	315.692	370.596			0.0101592	0.00153403	1.10926	5.29968e-05	0.00021534	6.62256	2.72739
5484			Luciferyl sulfate	22.3653	315.007	488.545			0.00689225	0.0229119	1.39913	0.000135939	0.000371617	0.300815	-1.73305
5511			Cisplatin	7.37228	314.185	301.06			0.0232033	0.0397996	1.07676	0.00562818	0.00449079	0.583004	-0.778421
5512			2,6-Dichloro-4'-biphenylol	-11.0894	314.179	240.102			0.0252885	0.0108455	1.00069	0.0185043	0.011113	2.3317	1.22138
5542			6-Phospho-2-dehydro-D-glucote	-6.70651	313.166	275.125			0.0231651	0.007972	1.20652	0.00453134	0.0038197	2.90581	1.53894
5550			Fludioxonil	-0.455964	312.768	249.192			1.26772e-05	0.136048	1.54019	0.000123717	0.000351843	9.3182e-05	-13.3896
5571			Didecyldimethylammonium chloride	16.911	311.57	363.09			0.29115	0.0636358	1.51383	3.92423e-05	0.000178543	4.57525	2.19385
5591			2-Oxoadipate	-21.7098	310.748	161.129			0.0101549	0.00112847	1.16301	6.33006e-06	6.4008e-05	8.99881	3.16973
5614			Glyphosate-monoammonium	-17.2744	309.831	187.108			0.12255	0.0315528	1.24171	0.0291805	0.0159173	3.88398	1.95754
5626			3,5-Dinitroguaiacol	-2.87981	309.091	215.139			0.293895	0.122275	1.49808	3.13634e-05	0.000158217	2.40356	1.26517
5634			Gamma-Glutamyl-Se-methylselenocysteine	-17.8949	308.894	312.192			0.0232826	1.85352e-05	1.53823	0.000506673	0.000850739	1256.13	10.2948
5642			3-Sulfopyruvate	4.58516	308.222	169.133			0.0903211	0.0318567	1.30552	0.00122377	0.00149211	2.83523	1.50347
5644			Lamotrigine	4.73101	308.143	257.099			0.016345	4.20765	1.52132	0.000100929	0.000312014	0.00388458	-8.00803
5648			TG(18:4(6Z,9Z,12Z,15Z)/16:1(9Z)/18:4(6Z,9Z,12Z,15Z))	2.10218	308.071	846.293			0.00431927	0.000951528	1.05638	0.000661651	0.000997952	4.5393	2.18247
5651			Trifluoromethanesulfonic acid	14.6206	308.028	151.086			0.159965	0.0242085	1.39497	0.0140457	0.00897545	6.60778	2.72417
5654			4-Nitrophenyl sulfate	7.31114	307.987	220.181			0.00635446	0.0014087	1.10368	0.0200722	0.0118322	4.51086	2.1734
5656			Calcium oxalate	-14.4294	307.445	129.102			0.0294264	0.0142275	1.27832	0.000243696	0.000532106	2.06827	1.04843
5668			Phosfolan	-8.63055	306.831	256.3			0.00431969	1.85352e-05	1.53589	0.000796976	0.00112058	233.054	7.86452
5676			Arsenobetaine	-5.48906	305.481	179.067			0.0221007	0.0057851	1.35384	4.37349e-07	1.66384e-05	3.82028	1.93368
5694			3,4,5-trihydroxy-6-(4-hydroxy-1H-indole-3-carbonyloxy)oxane-2-carboxylic acid	-13.86	302.068	354.285			0.0977496	0.138587	1.30499	0.000985652	0.00128209	0.705329	-0.503632
5725			Dehydroascorbide(1-)	24.4207	296.754	174.113			0.0984603	0.000743856	1.43887	0.000497466	0.000840937	132.365	7.04838
5736			6-phosphonatooxy-D-gluconate	22.8028	295.101	274.125			0.0188989	0.0616366	1.19605	0.0262335	0.0146478	0.306617	-1.70549
5742			4-Bromophenylacetate	14.6661	294.568	216.054			0.00354672	0.20666	1.50877	1.69766e-06	3.08942e-05	0.017162	-5.86463
5752			3,3'-Dichlorobenzidine	16.8269	293.642	254.139			0.00160088	0.535804	1.37884	3.71017e-05	0.000173426	0.0029878	-8.3867
5769			TG(14:0/16:1(9Z)/24:1(15Z))	-9.04646	290.839	888.468			0.0338723	1.85352e-05	1.53958	0.000125489	0.000354689	1827.46	10.8356
5798			Fosetyl	-6.67977	288.847	111.055			0.0374545	0.00652302	1.0333	0.00376298	0.00332811	5.74189	2.52153
5812			Fukiic acid	5.98564	287.306	273.217			0.0054535	0.00140471	1.09475	0.0441436	0.02194	3.88228	1.95691
5817			3-Aminobutyrate	19.4896	286.789	103.123			4.88001	9.07933	1.44057	0.000522512	0.000867296	0.537486	-0.895702
5820			N,N'-Dimethylurea	-0.413342	286.735	89.1156			0.184157	0.0276631	1.45371	2.07818e-10	7.27025e-08	6.65713	2.7349
5828			Ifosfamide	-5.3513	286.486	262.092			0.0526614	1.85352e-05	1.53913	0.000403501	0.000735267	2841.16	11.4723
5829			Lead arsete	-23.1047	286.473	348.126			0.380998	0.0167695	1.51797	4.03104e-05	0.000180996	22.7197	4.50587
5842			N-Acetyl-L-aspartate	3.59029	285.572	176.147			0.114093	0.00294855	1.3105	0.000428342	0.000763464	38.6946	5.27406
5846			Imazalil nitrate	-13.9141	285.392	361.195			0.00450338	0.000613586	1.30036	0.00916327	0.00650525	7.33944	2.87567
5877			Bortezomib	0.858444	283.855	385.245			0.0302485	0.00426866	1.08365	3.41217e-05	0.000165817	7.08618	2.82501
5889			Pyrrolnitrin	-24.545	283.043	258.074			1.26772e-05	0.18303	1.54045	0.000213443	0.000489626	6.92633e-05	-13.8175
5911			3-Fluoro-cis,cis-mucote	-0.346304	280.88	161.107			0.394318	0.615208	1.11673	0.0155232	0.00971169	0.640951	-0.641714
5917			Aminomalote	-21.7277	280.642	120.081			86.1161	163.711	1.48819	1.06284e-06	2.5517e-05	0.526025	-0.926798
5928			Hydroxypyruvate	12.4012	280.45	105.07			0.130864	0.221949	1.03433	0.0419146	0.0210745	0.589611	-0.762165
5930			Canthiumine	-6.4139	280.448	553.667			0.0449245	0.0878048	1.0158	0.0208613	0.0121932	0.51164	-0.966799
5936			3-Oxalomalate	-7.78733	280.404	207.113			3.65047	6.21226	1.48512	4.34681e-07	1.65817e-05	0.587623	-0.767037
5948			Nitrofen	12.7634	279.932	285.106			0.0396164	0.00397456	1.12504	0.0140311	0.00896804	9.96749	3.31723
5949			CDP-N-methylethanolamine	-9.64581	279.835	461.274			0.178248	0.000731412	1.45394	0.000106809	0.000322807	243.704	7.92898
5959			Neomethymycin	15.2595	279.613	470.626			0.107912	0.209618	1.15331	0.0133657	0.0086261	0.514804	-0.957904
5960			Teleocidin B-1	8.83635	279.612	452.655			0.0153895	0.0309834	1.07668	0.0435355	0.0217059	0.496702	-1.00955
5963			Dideoxycytidine 5'-Triphosphate	-24.2856	279.601	452.154			0.143143	0.246276	1.2786	0.00137896	0.00162338	0.581227	-0.782826
5969			3alpha,7alpha,12alpha-Trihydroxy-5beta-cholestanoate	-13.3641	279.575	451.652			0.312349	0.600961	1.34099	0.000578232	0.000922649	0.51975	-0.94411
5983			Adenosine 5-O-(3-thiotriphophate)	10.2048	279.065	524.259			0.0463098	0.000482245	1.39389	0.000717602	0.0010484	96.0297	6.58541
5995			2-Arachidonoylglycerophosphocholine	-15.9253	278.794	545.679			0.0404305	0.0741617	1.04361	0.0183154	0.0110271	0.545167	-0.875229
6001			4-Hydroxytamoxifen-O-glucuronide	13.9581	278.762	564.653			0.0552646	0.116311	1.07638	0.00339392	0.00308192	0.475143	-1.07357
6026			Deoxytubulosine	17.5837	277.908	460.638			0.112055	0.514315	1.38678	0.00521156	0.00423644	0.217872	-2.19845
6027			Eremopetasitenin C2	14.1496	277.907	479.612			0.0365629	0.165294	1.45484	0.00370136	0.00328727	0.2212	-2.17658
6034			DG(22:4(7Z,10Z,13Z,16Z)/24:1(15Z)/0:0)	-23.7332	277.904	756.193			0.0332371	0.201919	1.41892	0.00139404	0.00163565	0.164606	-2.60291
6037			3'-Phosphoadenylylselete	-5.48478	277.902	555.164			0.0230976	0.140543	1.39946	0.00395619	0.00345396	0.164346	-2.6052
6053			Z-Gly-Pro-Leu-Gly-Pro	-8.10932	277.051	574.641			0.0122031	0.0893895	1.4358	0.000697877	0.0010307	0.136516	-2.87286
6063			Thioguanosine 5'-diphosphate	-19.8982	276.206	460.264			0.0218044	1.85352e-05	1.53406	0.00463159	0.00388089	1176.38	10.2001
6074			Tetrabromophenol blue	-18.3409	274.486	986.534			0.00364771	1.85352e-05	1.53585	0.00100198	0.00129586	196.8	7.62058
6077			2,5-Furandicarboxylate	-20.9262	274.375	157.097			0.00703578	0.0110354	1.05987	0.0170565	0.0104437	0.637563	-0.649359
6080			Bropirimine	-22.3077	274.313	267.095			0.00305944	0.0247341	1.40073	0.00837841	0.00608307	0.123693	-3.01516
6101			2-Oxoglutaramate	-22.2418	272.901	146.117			0.0413061	0.113866	1.43673	6.78632e-06	6.61473e-05	0.362761	-1.46291
6102			Chlomethoxyfen	17.5769	272.843	315.134			0.0673196	0.0419283	1.29273	0.000580446	0.00092476	1.60559	0.683102
6143			1-Hydroxy-2-methyl-2-butenyl 4-diphosphate	7.72685	271.94	263.101			0.0146853	0.00832178	1.19001	0.0178064	0.0107936	1.76468	0.819407
6146			4-Nitrophenyl sulfate	6.04794	271.937	220.181			0.00106258	0.010455	1.13713	0.000153348	0.000399484	0.101633	-3.29855
6149			Ifosfamide	15.7006	271.932	262.097			0.0912574	0.0591087	1.23872	0.000714899	0.00104599	1.54389	0.626571
6164			Trifluoromethyl-bismethyl ketone	16.6977	271.881	141.113			0.241255	0.366173	1.32983	0.00019085	0.00045509	0.658855	-0.601968
6178			2-(3,5-Dichlorophenylcarbamoyl)-1,2-dimethylcyclopropane-1-carboxylic acid	-23.3262	271.103	303.153			0.00379479	0.00117542	1.289	0.0006836	0.00101773	3.22846	1.69085
6228			D-erythro-1-(Imidazol-4-yl)glycerol 3-phosphate	-14.2244	268.363	239.139			0.00236121	0.0045278	1.029	0.0245177	0.0138829	0.521492	-0.939282
6229			2-(Formamido)-N1-(5'-phosphoribosyl)acetamidine	-5.15416	268.353	314.207			0.00171686	0.000419388	1.06294	0.00280446	0.00268966	4.09372	2.03341
6241			Glycerone sulfate	3.1346	267.817	171.149			0.204839	0.447044	1.04821	0.0359921	0.018706	0.458207	-1.12593
6262			TG(20:4(5Z,8Z,11Z,14Z)/24:1(15Z)/20:4(5Z,8Z,11Z,14Z))	7.78243	267.074	1014.62			0.00102652	1.85352e-05	1.23724	0.0372815	0.0192221	55.3821	5.79135
6276			Allantoate	2.7327	266.451	177.138			0.0388819	0.0643737	1.29662	0.0141867	0.00904708	0.604004	-0.727371
6280			3,4,5-trihydroxy-6-(4-hydroxy-1H-indole-3-carbonyloxy)oxane-2-carboxylic acid	-14.7961	265.98	354.285			0.0866084	0.141113	1.25769	0.00172465	0.00189156	0.613751	-0.704274
6283			Thenylchlor	2.33617	265.914	324.846			0.010023	0.0285861	1.1541	0.0105588	0.00721676	0.350624	-1.512
6320			(S)-Malate	-23.0837	264.718	135.092			0.122445	0.197492	1.4648	1.88359e-06	3.22512e-05	0.619997	-0.689667
6324			Aplysil	-14.592	264.4	310.201			0.0384532	0.050852	1.08486	0.00615468	0.00479913	0.756178	-0.403202
6356			2-Phosphinomethylmalate	19.8411	262.356	213.106			0.0412321	0.020934	1.22899	0.017191	0.010507	1.96963	0.977922
6374			Eudistomin N	20.5948	261.09	248.103			0.00489534	0.00937317	1.19993	0.000629608	0.000970023	0.522271	-0.937128
6384			4-Bromophenylthiourea	-10.6893	260.307	232.118			0.0278074	0.0173073	1.10263	0.0103837	0.00712697	1.60668	0.684085
6402			Risedronic acid	-24.6403	258.487	284.113			0.00568397	0.00107011	1.10611	0.00967822	0.0067722	5.31159	2.40914
6416			4'-O-methyl-(-)-epicatechin-3'-O-beta-glucuronide	-23.1595	257.899	495.441			0.00269039	0.00779997	1.37358	3.08566e-05	0.000156757	0.344923	-1.53565
6424			SWEP	16.9022	257.278	221.064			0.00228161	0.000284028	1.22169	3.19042e-06	4.34428e-05	8.03306	3.00595
6434			TG(14:0/22:6(4Z,7Z,10Z,13Z,16Z,19Z)/24:1(15Z))	22.6251	256.626	962.58			0.0046321	0.00634442	1.17089	0.0045704	0.00384363	0.730106	-0.453823
6438			Iridin	17.9365	256.471	523.472			0.0309092	0.038529	1.11423	0.0100633	0.00696689	0.802234	-0.317905
6443			3-Oxalomalate	-7.49653	256.175	207.113			0.0904004	0.257554	1.40752	1.00869e-06	2.49619e-05	0.350996	-1.51047
6447			CDP-N-methylethanolamine	-10.661	255.987	461.273			0.00766858	8.88649e-05	1.47465	0.000141064	0.000380103	86.2949	6.4312
6455			Pseudohypericin	13.4359	255.81	521.457			0.00486912	0.0104413	1.30646	0.000249593	0.000539916	0.466333	-1.10057
6473			Clomeprop	9.04735	255.117	325.212			0.00515019	0.00659275	1.05057	0.00893607	0.00638498	0.78119	-0.356255
6482			Cyanidin	4.98889	254.998	288.253			0.0328807	0.0461172	1.29925	0.000602252	0.000945212	0.712981	-0.488065
6484			Bropirimine	-22.3909	254.977	267.095			0.00671201	0.0118479	1.34942	0.000757282	0.00108472	0.566512	-0.81982
6489			Diclofenac acyl glucuronide	-8.79895	254.921	473.276			0.0159731	0.00266653	1.07199	0.00015608	0.000403621	5.9902	2.5826
6492			Adenosine 5-O-(3-thiotriphophate)	9.17332	254.866	524.259			0.0198358	0.000334537	1.35188	0.00351392	0.00316207	59.2933	5.8898
6495			Gamma-Glutamyl-Se-methylselenocysteine	-18.3132	254.762	312.192			0.00348491	0.000556853	1.12191	0.00312749	0.00290558	6.25822	2.64575
6498			Pyrrolnitrin	-10.2872	254.709	258.077			0.00941397	0.0015649	1.29654	0.0109722	0.00742571	6.0157	2.58873
6506			Pradimicinone I	3.09199	254.572	550.491			0.00163739	0.00889274	1.48334	0.000242879	0.000531013	0.184127	-2.44123
6509			TG(18:0/22:4(7Z,10Z,13Z,16Z)/22:5(4Z,7Z,10Z,13Z,16Z))	6.81979	254.536	986.587			0.00661741	0.00242991	1.37182	4.08893e-05	0.000182298	2.72331	1.44536
6512			Apigenin 7-O-[beta-D-apiosyl-(1->2)-beta-D-glucoside]	19.9825	254.505	565.511			0.016588	0.00604135	1.3637	3.72824e-05	0.000173869	2.74574	1.4572
6538			p-Chloromercuribenzoate	-8.88094	253.93	358.161			1.26772e-05	1.85352e-05	1.46989	4.00906e-06	5.00652e-05	0.683956	-0.548025
6554			Maysin 3'-methyl ether	-2.17174	253.4	591.535			0.0178209	0.00184208	1.46144	0.00334493	0.00304879	9.67436	3.27417
6566			Calcium oxalate	-16.3873	253.18	129.102			0.289348	0.417773	1.03736	0.0207454	0.0121403	0.692596	-0.529915
6569			2-amino-4-({1-[(carboxymethyl)-C-hydroxycarbonimidoyl]-2-({2,4-dihydroxy-5-[(2E)-3-(4-hydroxyphenyl)prop-2-enoyl]-3,6-dioxocyclohexa-1,4-dien-1-yl}sulfanyl)ethyl}-C-hydroxycarbonimidoyl)butanoic acid	-15.7778	253.002	592.538			0.00510589	0.000185712	1.37814	0.00215565	0.00221705	27.4936	4.78102
6580			beta-D-Glucopyranosyl anthranilate	-20.5852	252.062	300.278			0.00783675	0.0128306	1.36408	4.28425e-05	0.000187687	0.610785	-0.711264
6595			Se-Propenylselenocysteine Se-oxide	-2.14553	251.212	225.123			0.023506	0.0401315	1.13025	0.0122992	0.00808694	0.585724	-0.771707
6639			Bromacil	-17.2454	248.791	262.118			0.00234903	0.0576358	1.3571	0.0296628	0.0161198	0.0407564	-4.61683
6657			Chlorobenzilate	5.99674	248.185	326.196			0.0158444	0.00985573	1.13809	0.00986244	0.00686585	1.60763	0.684938
6662			3,4,5-trihydroxy-6-(4-hydroxy-1H-indole-3-carbonyloxy)oxane-2-carboxylic acid	-14.9526	247.97	354.285			0.089885	0.152722	1.3802	5.09063e-05	0.000209965	0.588555	-0.764752
6681			Thenylchlor	2.13903	246.877	324.846			0.0157788	0.0432136	1.21225	0.00304045	0.00284874	0.365136	-1.4535
6684			Phosfolan	-8.53708	246.695	256.3			0.0119704	0.0179563	1.40113	0.00129049	0.00154968	0.666643	-0.585015
6694			Allantoate	1.99699	245.573	177.138			0.0292745	0.0421756	1.42035	2.28788e-05	0.000131673	0.69411	-0.526763
6698			3-Sulfopyruvate	3.35654	245.256	169.133			0.103885	0.182309	1.26461	0.0201211	0.0118546	0.56983	-0.811396
6706			Flurochloridone	-13.1687	244.705	313.118			0.0200828	0.00426682	1.18439	0.0192028	0.0114301	4.70674	2.23473
6722			Ethanolamine phosphate	-8.93251	243.905	142.069			0.0443244	0.0960838	1.33922	0.000891131	0.00120321	0.46131	-1.11619
6740			Fosetyl	-7.1098	242.779	111.055			0.448429	0.965889	1.23594	0.0147561	0.00933333	0.464266	-1.10698
6782			2,3,6-Trihydroxypyridine	11.7197	240.574	128.107			0.0282204	0.0392454	1.31057	0.000495725	0.000839069	0.719076	-0.475784
6783			TG(14:0/16:0/24:1(15Z))	-10.5265	240.574	890.483			0.00991037	0.00100222	1.40455	0.00390172	0.00341881	9.88845	3.30574
6796			Trinitrotoluene	16.8075	239.98	228.142			0.00257348	0.0191252	1.06023	5.12844e-07	1.81461e-05	0.13456	-2.89368
6798			UDP-N-acetylmuramate	1.60172	239.952	680.425			0.00400772	0.000537171	1.05135	0.0392788	0.0200247	7.46079	2.89933
6853			(R)-5-Diphosphomevalote	16.2022	236.545	309.129			0.00379971	0.0326353	1.34382	0.00426269	0.00365203	0.116429	-3.10247
6854			Didecyldimethylammonium chloride	16.3179	236.534	363.089			0.00460546	0.0126218	1.26972	0.000375572	0.00070383	0.36488	-1.45451
6859			N-Acetyl-D-glucosamine 6-phosphate	3.55837	236.399	302.196			0.00968038	0.0148228	1.17608	0.00443089	0.00375764	0.653073	-0.614683
6871			Phosacetim	14.4321	235.641	376.223			0.0132394	0.000588575	1.33855	0.000672418	0.00100762	22.494	4.49147
6889			lysoPC(26:0)	-4.87211	234.806	636.9			0.00370069	0.000525415	1.06913	0.0496328	0.0240119	7.04337	2.81627
6934			Iodofenphos	-17.0729	233.802	413.997			0.0212961	1.85352e-05	1.53871	0.000331239	0.000650281	1148.96	10.1661
6950			Boscalid	-22.1878	233.768	344.206			0.00508771	0.00215806	1.1533	0.0279506	0.015394	2.35754	1.23728
6977			Niclosamide	-19.6269	233.446	328.121			0.0199555	0.217064	1.08504	0.000359088	0.000684484	0.0919336	-3.44326
6979			Isocil	-19.2624	233.41	248.092			0.00452136	0.00848457	1.14002	0.00434078	0.00370133	0.532892	-0.908086
6980			Vinclozolin	18.1614	233.401	287.123			0.0197375	0.0315222	1.30339	0.000337281	0.000657873	0.626147	-0.675426
7001			1,4-Bis(chloromethoxymethyl)benzene	-7.77576	232.961	236.113			0.245567	0.0805681	1.30858	0.00606009	0.00474477	3.04794	1.60783
7007			L-Ascorbate 6-phosphate	6.68578	232.939	257.113			0.00661624	0.0183121	1.29715	1.31173e-05	9.57048e-05	0.361304	-1.46872
7023			Methylmercury chloride	6.79023	232.881	252.086			1.00662	0.0916306	1.48213	0.00185049	0.0019898	10.9856	3.45754
7039			Benoxacor	-2.98536	232.054	261.123			0.0488269	0.00842727	1.35293	0.016096	0.00998886	5.79392	2.53454
7089			Chlomethoxyfen	17.2286	227.719	315.134			0.00543256	0.00254068	1.3903	2.36104e-05	0.000133782	2.13823	1.09642
7101			3-Sulfopyruvate	3.51389	226.865	169.133			0.122289	0.164568	1.17659	0.00486364	0.00401992	0.74309	-0.42839
7103			3-Aminobutyrate	18.0767	226.843	103.123			0.0584173	0.10116	1.33044	0.000248962	0.000539086	0.577472	-0.792178
7138			Threote	-24.7652	225.664	137.107			0.034175	0.0603836	1.18859	0.000468702	0.00080944	0.565964	-0.821217
7152			Phosfolan	-8.5057	224.845	256.3			0.0103565	0.0196308	1.32234	0.000144719	0.000386007	0.527565	-0.922581
7180			2,5-Furandicarboxylate	-20.7927	223.311	157.097			0.0440571	0.0809332	1.09455	0.00662469	0.00506706	0.544364	-0.877356
7198			6-Demethylsterigmatocystin	-22.7502	222.389	311.258			0.000456621	0.00853471	1.29196	0.00455538	0.00383444	0.0535016	-4.22427
7209			Primisulfuron	11.9726	221.541	455.323			0.0214301	0.000985034	1.25758	0.000392649	0.000723196	21.7557	4.44332
7216			3,4,5-trihydroxy-6-(4-hydroxy-1H-indole-3-carbonyloxy)oxane-2-carboxylic acid	-14.8077	221.448	354.285			0.120999	0.192254	1.40782	7.90805e-05	0.000272045	0.629371	-0.668018
7219			3,4,5-trihydroxy-6-{3,4,8,9,10-pentahydroxy-6-oxo-6H-benzo[c]chromene-1-carbonyloxy}oxane-2-carboxylic acid	4.84502	221.414	497.343			0.0015259	1.85352e-05	1.47858	0.0402644	0.0204206	82.3248	6.36326
7228			3'-phosphonato-5'-adenylyl Sulfate(4-)	4.90301	220.699	504.24			0.00163585	0.00931169	1.30591	0.00504429	0.00413161	0.175677	-2.50901
7230			N-Glycoloyl-neuramite	1.48145	220.667	326.277			0.0211026	0.052591	1.23427	0.00385978	0.00339157	0.40126	-1.31739
7248			Disul	-20.2902	219.727	288.119			0.00283371	0.00489148	1.17224	0.0176871	0.0107384	0.579315	-0.787579
7249			Phosacetim	15.109	219.727	376.223			0.0402514	0.00109487	1.35446	0.00110349	0.00138611	36.7636	5.20021
7251			Cyanidin	4.90205	219.713	288.253			0.0324248	0.0470159	1.13268	0.0147521	0.00933134	0.689656	-0.536052
7266			Fosetyl	-7.16722	218.817	111.055			0.966739	1.93038	1.30505	0.000289503	0.00059501	0.500802	-0.997688
7300			Niclosamide	-19.0405	217.042	328.121			0.022222	0.952444	1.4287	0.00019184	0.000456616	0.0233315	-5.42158
7354			Quilphos	0.6236	212.721	299.305			0.00171323	0.0160432	1.14027	9.6932e-08	6.51426e-06	0.106789	-3.22717
7371			Tolclofos-methyl	-3.69861	211.642	302.133			0.00213748	0.0385651	1.3779	0.0108513	0.00736501	0.0554253	-4.17331
7434			2-(Formamido)-N1-(5'-phosphoribosyl)acetamidine	-4.97628	207.536	314.207			0.0203287	0.0330766	1.04065	0.0278542	0.0153525	0.614596	-0.70229
7440			4-Bromophenylthiourea	-10.4047	207.452	232.118			0.0284715	0.0521506	1.01127	0.0370103	0.0191141	0.545948	-0.873165
7446			Aminopyrrolnitrin	19.6812	207.364	228.102			0.0100451	0.0196534	1.13463	0.00058612	0.000930142	0.511113	-0.968285
7463			Bluensidine 6-phosphate	-7.511	206.536	345.22			1.26772e-05	0.0953707	1.53635	0.00319102	0.00294647	0.000132926	-12.8771
7470			Phosfolan	-8.51767	205.977	256.3			0.0134896	0.018012	1.03255	0.0158687	0.00987939	0.748922	-0.417112
7472			Asparenomycin A	-19.0552	205.798	341.352			0.00193624	1.85352e-05	1.02554	0.0488608	0.0237213	104.463	6.70685
7488			2-Chloroethanol	0.482481	205.101	81.5208			0.0112354	0.0167899	1.05004	0.0159125	0.00990057	0.669177	-0.57954
7511			Apraclonidine	-14.3156	203.978	246.112			0.0111125	0.0655243	1.35031	0.0056332	0.0044938	0.169594	-2.55984
7517			Lulicozole	-1.57679	203.903	355.284			0.191595	0.0307301	1.50322	0.00136612	0.00161286	6.23475	2.64033
7541			Deamino-alpha-keto-demethylphosphinothricin	-5.88528	202.417	167.075			0.0853327	0.211353	1.28149	0.000166866	0.000420157	0.403745	-1.30848
7543			3,4,5-trihydroxy-6-(4-hydroxy-1H-indole-3-carbonyloxy)oxane-2-carboxylic acid	-15.0232	202.379	354.285			0.109018	0.168734	1.33473	0.000858714	0.00117547	0.64609	-0.630193
7556			Trimethylselenonium	0.376803	202.093	125.071			0.278999	0.194959	1.34327	0.000298563	0.000607444	1.43106	0.517087
7562			Endothal-disodium	3.65341	201.397	231.134			0.0021694	0.0107523	1.01759	0.00731372	0.00547887	0.201762	-2.30928
7566			Lamotrigine	9.22452	201.326	257.101			0.223147	0.389767	1.33085	9.61962e-05	0.000303956	0.572513	-0.804621
7574			2-C-Methyl-D-erythritol 2,4-cyclodiphosphate	-17.8073	201.221	279.093			0.0163963	0.0301555	1.3782	0.000153325	0.00039945	0.543724	-0.879052
7716			Isocil	-19.773	196.469	248.091			0.00410845	0.00996687	1.07292	0.00643576	0.00495872	0.412211	-1.27855
7741			[5-(Aminomethyl)furan-3-yl]methyl diphosphate	-9.78059	196.168	288.105			0.0156207	0.108406	1.36686	0.0133264	0.00860626	0.144095	-2.79491
7768			Isopentenyl diphosphate	-24.0384	195.608	247.093			0.0160215	0.0280798	1.07311	0.0070809	0.00534163	0.570571	-0.809521
7804			Clomeprop	9.46674	195.046	325.212			0.0143531	0.0215636	1.06451	0.0459011	0.0226086	0.665617	-0.587237
7840			D-Erythritol 4-phosphate	-22.3483	194.275	203.102			0.0340559	0.012421	1.13295	0.0476806	0.0232733	2.7418	1.45512
7899			Cyanidin	5.26589	192.645	288.253			0.0737382	0.145432	1.38731	0.000153964	0.000400423	0.50703	-0.979857
7903			Aplysil	-14.263	192.573	310.201			0.0429374	0.0692816	1.23935	0.000416093	0.00074915	0.619753	-0.690236
7907			N-(3,5-Dichlorophenyl)succinimide	-20.1093	192.349	245.076			0.0617716	0.130025	1.09292	0.0113782	0.00762886	0.475075	-1.07377
7925			D-Fructose 6-phosphate	4.22313	191.815	261.144			0.00739949	0.000430469	1.24386	0.0400141	0.0203205	17.1894	4.10344
7942			3,4,5-trihydroxy-6-(1-oxo-1H-isochromene-3-carbonyloxy)oxane-2-carboxylic acid	-2.8135	191.374	367.284			0.00217735	0.0269528	1.17091	2.72463e-05	0.000145731	0.0807841	-3.62979
7964			D-Ribose 5-phosphate	-18.6959	190.869	231.113			0.0656381	0.191639	1.01688	0.0119056	0.00789336	0.34251	-1.54578
7975			3',5'-Cyclic IMP	20.5337	190.589	331.205			0.0379645	0.61164	1.02718	0.0316	0.0169196	0.0620699	-4.00996
8012			(2R)-O-Phospho-3-sulfolactate	14.4187	189.734	251.132			0.010298	0.0295722	1.37367	2.01222e-05	0.000123097	0.348231	-1.52188
8026			Ferimol	15.3276	189.351	332.208			0.00309635	0.0839111	1.25319	0.0349125	0.018271	0.0369003	-4.76022
8028			3-Phospho-D-glycerate	-23.1908	189.277	187.06			0.0182258	0.281122	1.40817	0.00479813	0.00398095	0.0648323	-3.94714
8064			2,6-Dichloro-4'-biphenylol	13.1318	188.041	240.108			0.00997147	0.47011	1.49633	0.00089727	0.00120838	0.0212109	-5.55905
8084			Dihydrostreptomycin 3'alpha,6-bisphosphate	-4.90739	187.41	744.553			0.131267	0.307616	1.21491	0.0014104	0.00164887	0.426723	-1.22863
8123			3,4,5-trihydroxy-6-({3-[3-methoxy-4-(sulfooxy)phenyl]prop-2-enoyl}oxy)oxane-2-carboxylic acid	2.90583	186.089	451.379			0.00297943	0.0182725	1.34942	2.77998e-05	0.000147496	0.163056	-2.61656
8171			Plantagoside	22.7596	184.025	467.41			0.00479698	0.150434	1.47079	1.48393e-06	2.93046e-05	0.0318877	-4.97085
8189			1-O,2-O,6-O-Trigalloyl-beta-D-glucose	-17.1961	182.291	637.465			0.194694	0.857127	1.42094	0.000973308	0.00127199	0.227147	-2.1383
8196			4'-O-methyl-(-)-epicatechin-3'-O-beta-glucuronide	-22.005	181.977	495.442			0.138174	0.630126	1.41392	6.63871e-07	2.06297e-05	0.219281	-2.18915
8200			2-Oxo-4-phosphonobutanoate	2.98919	181.838	183.076			0.0791594	0.129331	1.14289	0.00593351	0.00467133	0.61207	-0.708231
8210			Aurantio-obtusin beta-D-glucoside	-22.6331	180.892	493.426			0.00369561	0.151442	1.29454	7.41503e-08	5.54474e-06	0.0244029	-5.35681
8212			Corilagin	-18.6101	180.728	635.448			0.00454128	0.175751	1.5003	0.000322087	0.000638588	0.0258392	-5.27429
8224			3,4,5-trihydroxy-6-(4-hydroxy-1H-indole-3-carbonyloxy)oxane-2-carboxylic acid	-15.0759	179.64	354.285			0.160866	0.264177	1.37023	0.000106127	0.00032156	0.608933	-0.715644
8228			3'-Hydroxydiclofenac	-2.46737	179.252	313.155			0.000500547	0.0294365	1.33815	0.000476478	0.000818089	0.0170043	-5.87796
8229			5-Phosphoribostamycin	24.5867	179.217	535.473			0.267869	1.39457	1.48529	0.000684923	0.00101892	0.19208	-2.38022
8231			11-O-Demethylpradimicinone I	24.5535	178.999	536.476			0.0861978	0.494277	1.49114	0.00136537	0.00161224	0.174392	-2.5196
8237			Pseudohypericin	14.5138	178.425	521.457			0.0984707	0.783851	1.50925	0.000185132	0.00044642	0.125624	-2.99281
8247			(+)-2,7-Dideoxypancratistatin	-1.28058	177.802	294.279			0.0922181	0.171839	1.21633	0.0123469	0.00811017	0.536653	-0.897939
8266			Puerarin xyloside	-21.9915	176.925	549.488			0.163076	0.910721	1.51015	0.000503539	0.000847417	0.179062	-2.48147
8268			Apigenin 7-O-[beta-D-apiosyl-(1->2)-beta-D-glucoside]	20.8964	176.833	565.511			0.308702	0.410319	1.17552	0.00406717	0.00352652	0.752347	-0.41053
8271			Pradimicinone I	4.81776	176.669	550.492			0.0677622	0.381479	1.51125	0.000186081	0.000447724	0.17763	-2.49305
8272			Aminosalicylate sodium anhydrous	20.5742	176.653	176.128			0.143486	0.206945	1.01497	0.0122301	0.00805317	0.693356	-0.528333
8278			Agrocin 84	7.45687	176.379	703.512			0.00861777	0.106237	1.07304	0.00314758	0.00291857	0.0811187	-3.62382
8290			[2,6-dihydroxy-4-({[3-hydroxy-6-(hydroxymethyl)-2,5-bis(3,4,5-trihydroxybenzoyloxy)oxan-4-yl]oxy}carbonyl)phenyl]oxidanesulfonic acid	-14.2468	175.504	717.527			0.201108	0.720631	1.44281	3.41236e-05	0.000165822	0.279071	-1.84129
8294			Cyanidin	5.5076	175.239	288.253			0.047425	0.0606012	1.05564	0.0112957	0.0075869	0.782575	-0.353699
8295			Maysin 3'-methyl ether	-1.05626	175.158	591.536			0.140005	0.0821385	1.20191	0.0177714	0.0107774	1.7045	0.769352
8298			Luteoskyrin	15.3975	175.053	575.505			0.0366682	0.209323	1.46673	0.00253014	0.00249503	0.175175	-2.51313
8310			Kolaflavanone	-5.3211	174.432	589.519			0.0022143	0.0583654	1.46246	0.000328759	0.000647135	0.0379385	-4.72019
8315			Amaroswerin	-20.0393	174.161	603.535			0.0391905	0.0648461	1.25572	0.00180525	0.00195493	0.604362	-0.726515
8329			Calcium propiote	-8.59156	173.554	187.225			0.00753948	1.85352e-05	1.25504	0.039965	0.0203008	406.766	8.66806
8354			6-Demethylsterigmatocystin	-22.5571	172.245	311.258			0.000849039	0.0268363	1.50796	0.00245634	0.00244078	0.0316377	-4.98221
8357			Chlorfenprop-methyl	-5.94514	172.127	234.097			0.00757272	0.0699705	1.33303	0.00205902	0.00214467	0.108227	-3.20786
8362			Melizame	-7.42756	171.597	179.154			0.0115082	0.00310316	1.17117	0.0253622	0.0142621	3.70854	1.89085
8366			Methazole	21.4659	171.522	262.074			0.00380215	0.0361428	1.50853	0.000156394	0.000404093	0.105198	-3.24882
8368			[5-(Aminomethyl)furan-3-yl]methyl diphosphate	-8.9562	171.329	288.106			0.00154729	0.0140207	1.12688	0.00133773	0.00158939	0.110357	-3.17974
8375			Methaneselenol	-15.1691	170.991	96.0083			0.021486	0.05232	1.48989	3.24348e-05	0.000161237	0.410665	-1.28397
8380			Deamino-alpha-keto-demethylphosphinothricin	-3.88381	170.808	167.076			0.0142863	0.033243	1.26646	0.00843509	0.00611421	0.429754	-1.21842
8385			2,6-Dichlorophenol-4-(1,4-phthoquinone imine)	10.958	170.331	321.181			0.00209666	0.00769477	1.36521	5.84285e-06	6.15395e-05	0.272479	-1.87578
8390			N-Glycoloyl-neuramite	1.92996	170.077	326.277			0.00541672	0.0140064	1.16154	0.0321247	0.0171338	0.386732	-1.3706
8403			Trifluoromethanesulfonic acid	-23.6675	169.844	151.081			0.0124087	0.0718838	1.4987	0.000624595	0.000965545	0.172621	-2.53432
8433			S-Octyl GSH	17.7636	167.564	420.551			0.0182131	0.0384176	1.09488	0.0091211	0.00648304	0.474083	-1.07679
8475			2,6-Dichloro-4'-biphenylol	12.5955	165.69	240.108			0.0257156	4.23483	1.538	5.5364e-05	0.000221237	0.00607242	-7.36351
8477			3-Phospho-D-glycerate	-24.0269	165.654	187.06			0.0166539	2.58081	1.53795	0.000108952	0.000326688	0.00645299	-7.27582
8487			Methylphosphote	-9.97931	165.451	97.0287			0.0758497	0.479596	1.46204	1.93396e-05	0.000120462	0.158153	-2.6606
8500			Selenium Sulfide	19.6132	164.904	112.039			0.0544972	0.00489675	1.16206	0.00771838	0.00571292	11.1293	3.47629
8526			3-(2,4-Cyclopentadien-1-ylidene)pregn-4-en-20-one	-4.41485	164.57	363.553			0.0106216	0.0159341	1.13815	0.00353899	0.00317863	0.666596	-0.585115
8542			Flaviolin	0.326488	164.005	207.159			0.00676389	1.85352e-05	1.53941	5.9146e-05	0.000230308	364.922	8.51144
8619			Avermectin A1b	-10.4689	162.706	874.075			0.0695763	0.106992	1.03781	0.0104619	0.00716714	0.650297	-0.62083
8648			SM C16:1	11.4119	162.104	717.062			0.554326	0.803666	1.34642	0.00039569	0.000726576	0.689746	-0.535862
8658			Dichlormid	-1.85347	161.869	209.092			0.066692	0.0932856	1.09101	0.0159619	0.00992436	0.714924	-0.484139
8662			SM(d18:0/16:0)	24.1038	161.414	707.076			0.0516557	0.0995857	1.12763	0.00191915	0.00204179	0.518707	-0.947009
8708			{[(4E)-5-(4-methoxyphenyl)-3-oxopent-4-en-1-yl]oxy}sulfonic acid	21.6338	159.498	287.313			0.00255768	0.000582991	1.11736	0.0361147	0.0187553	4.38718	2.13329
8723			5-Sulfoxymethylfurfural	24.2966	158.577	207.185			0.00640134	0.000940358	1.10572	2.90214e-07	1.30876e-05	6.80734	2.76709
8748			O-Phospho-4-hydroxy-L-threonine	-19.7233	156.819	216.102			0.0225842	0.0760169	1.16302	0.0127112	0.00829262	0.297094	-1.75101
8759			Dapdiamide B	0.864049	155.973	315.345			0.00561456	0.00071379	1.17319	0.0103276	0.0070981	7.86585	2.9756
8761			Albendazole-beta-hydroxysulphone	15.0134	155.967	314.342			0.033041	0.0162845	1.25524	0.0103253	0.00709696	2.02899	1.02076
8788			Sodium hexafluorosilicate	15.1261	154.247	189.066			0.00673987	0.0148058	1.39708	0.0050678	0.00414644	0.455217	-1.13537
8791			2,6-Dichloroindophenol	13.2019	154.151	269.106			0.00859347	0.0190664	1.14208	0.000273317	0.000572153	0.450714	-1.14972
8807			Phosphoenolpyruvate	-0.0722376	153.335	169.049			0.0149436	0.101955	1.4833	0.00224428	0.00228331	0.14657	-2.77034
8815			Ifosfamide	6.79867	152.548	262.095			0.00767292	0.0638934	1.47123	4.32286e-08	3.87557e-06	0.120089	-3.05782
8820			3-Phospho-D-glycerate	-24.4759	152.477	187.06			0.0362	2.75183	1.53403	0.000179663	0.000438794	0.0131549	-6.24826
8825			2,6-Dichloro-4'-biphenylol	11.0099	152.458	240.107			0.023096	4.04365	1.53894	7.38935e-05	0.000261997	0.00571168	-7.45187
8832			2-Phosphinomethylmalate	19.7194	152.438	213.106			0.345736	0.509274	1.11717	0.0122196	0.00804804	0.678881	-0.55877
8860			D-Erythritol 4-phosphate	-22.9042	150.77	203.102			0.0250402	0.0133778	1.09767	0.00485223	0.00401303	1.87177	0.904404
8873			Pyridinitril	-4.33585	150.713	275.111			0.0194148	0.00491108	1.15075	0.00951092	0.00668632	3.95326	1.98304
8875			O-Phospho-L-serine	-20.5973	150.708	186.076			0.0780762	0.182789	1.39215	2.94802e-05	0.000152686	0.427139	-1.22722
8878			3,4,5-trihydroxy-6-(4-hydroxy-1H-indole-3-carbonyloxy)oxane-2-carboxylic acid	-14.7164	150.695	354.285			0.116749	0.19939	1.38805	3.06914e-05	0.000156277	0.58553	-0.772184
8896			TDE	1.69618	149.841	321.049			0.00434867	0.030242	1.51145	0.000441578	0.000778637	0.143796	-2.79791
8914			4-Bromophenylacetate	-15.7282	148.987	216.048			0.0189595	0.00247621	1.08583	0.000433584	0.000769512	7.65666	2.93672
8925			Captafol	1.86759	148.97	350.069			0.00725304	0.000233661	1.40997	0.00303223	0.00284333	31.0409	4.9561
8943			2,3,6-Trihydroxypyridine	12.5441	148.108	128.107			0.0223937	0.0353513	1.02808	0.0304776	0.0164585	0.633461	-0.658672
8964			Methazole	21.1351	147.248	262.074			0.0146563	0.37108	1.38921	0.00457504	0.00384646	0.0394963	-4.66214
8971			Vinclozolin	18.1788	146.835	287.123			0.0112856	0.0374786	1.41451	7.26531e-07	2.14912e-05	0.301121	-1.73158
9067			6-Phospho-2-dehydro-D-glucote	-10.9061	142.927	275.124			0.00438637	0.0179157	1.37756	0.00356774	0.00319755	0.244834	-2.03012
9076			Cyanidin	5.56872	142.906	288.253			0.103839	0.175664	1.29619	0.0147122	0.00931143	0.591119	-0.75848
9112			CI Orange G	-17.7144	141.173	453.369			0.00998636	0.147528	1.32825	0.04923	0.0238606	0.0676915	-3.88488
9131			Cyclic 2,3-bisphospho-D-glycerate	-4.37629	140.321	249.028			0.00726668	1.85352e-05	1.52732	0.00554867	0.00444298	392.048	8.61489
9135			Bromofos	23.1703	140.317	367.012			0.0109924	0.00131071	1.18096	0.00310304	0.00288971	8.38663	3.06809
9171			Rabeprazole sodium	23.2798	138.612	382.441			0.00686284	0.0036764	1.13209	0.0115093	0.00769518	1.86673	0.900514
9205			Methylmercury chloride	7.93537	137.694	252.087			0.0459051	1.03335	1.44615	0.00365443	0.00325594	0.0444236	-4.49253
9215			Stearyltrimethylammonium chloride	21.0153	136.811	349.064			0.00019176	0.00675301	1.34356	0.0207211	0.0121291	0.0283962	-5.13816
9247			Aureothin	17.8162	134.262	398.435			0.00209211	0.000489333	1.03595	0.00573039	0.00455177	4.27544	2.09607
9313			Glyphosate-monoammonium	-18.4391	128.842	187.107			0.342727	0.0534335	1.44295	0.00961504	0.00673987	6.41407	2.68124
9341			Vinclozolin	18.8799	127.141	287.123			0.0205094	0.0652434	1.46167	0.000183661	0.000444388	0.314352	-1.66955
9348			Bispyribac-sodium	15.3716	126.315	454.372			0.00635525	0.092972	1.27326	0.0438392	0.021823	0.0683566	-3.87077
9350			Cyanidin	4.62592	126.028	288.253			0.0539607	0.0880618	1.4352	1.57486e-05	0.000107049	0.61276	-0.706605
9352			3,4,5-trihydroxy-6-(4-hydroxy-1H-indole-3-carbonyloxy)oxane-2-carboxylic acid	-14.8993	125.766	354.285			0.135675	0.237622	1.41386	1.83061e-05	0.000116831	0.57097	-0.808514
9381			Methazole	21.0927	124.307	262.074			0.0155541	1.90946	1.48976	0.00387884	0.00340397	0.00814579	-6.93973
9427			2-Amino-5,6-dichloro-3,4,-dihydroquinazoline	-10.1057	122.923	217.072			0.00421345	0.00545867	1.16257	0.00436572	0.00371698	0.771882	-0.373548
9465			Nitrofen	-15.0418	121.071	285.098			0.016737	0.0276901	1.40893	0.00112941	0.00140898	0.60444	-0.726328
9467			2-Chloroticlopidine	-18.2251	120.975	299.233			0.0219895	0.0350833	1.33521	0.000219496	0.000498467	0.626781	-0.673966
9470			Phosfolan	-9.23094	120.899	256.3			0.0107493	0.0158986	1.06017	0.00910868	0.00647649	0.676117	-0.564656
9486			Cyanotriphenylborate	5.31763	119.151	292.139			0.0657062	0.185228	1.22171	0.00101383	0.00130636	0.354731	-1.4952
9488			2-Amino-7,8-dihydro-4-hydroxy-6-(diphosphooxymethyl)pteridine	-18.2479	118.883	356.139			0.00469417	0.002564	1.06533	0.00722924	0.00542929	1.8308	0.872475
9515			Hydroxysenkirkine	22.9185	116.722	383.444			0.0217111	0.0143874	1.02948	0.0228759	0.0131304	1.50903	0.593622
9558			Chlomethoxyfen	18.1169	113.22	315.134			0.00389988	0.0113123	1.25299	0.000696	0.00102899	0.344748	-1.53638
9564			3,5-Dichloro-4-hydroxy-2-methoxy-6-methylbenzoic acid	8.90393	113.06	252.073			0.034117	0.599001	1.46916	0.00329685	0.00301611	0.0569565	-4.134
9610			Trans-urocanate	9.59776	111.403	138.128			0.020817	0.0425349	1.06022	0.0228524	0.0131195	0.48941	-1.03089
9618			3,4,5-trihydroxy-6-(4-hydroxy-1H-indole-3-carbonyloxy)oxane-2-carboxylic acid	-15.0302	111.346	354.285			0.109259	0.191022	1.35369	0.000188569	0.000451551	0.571968	-0.805995
9631			Citreovirone	13.6959	110.695	294.154			0.00649845	0.0234876	1.28295	0.00135903	0.00160703	0.276675	-1.85373
9634			Thioxanthine monophosphate	10.7168	110.612	263.15			0.00202119	0.0146516	1.28841	0.00495144	0.0040733	0.13795	-2.85778
9642			Monobromobisphenol A	-14.1353	110.384	308.185			0.0115946	0.0235471	1.27699	0.000914592	0.00122292	0.492402	-1.02209
9646			Disodium malate	-4.72231	110.059	179.058			0.0619364	0.0772069	1.26684	0.00155434	0.00176171	0.802213	-0.317943
9673			Fosetyl	-7.12877	107.909	111.055			0.359346	0.620899	1.3208	0.0062682	0.00486378	0.578752	-0.788983
9674			4,4'-Dichlorobenzophenone	-24.931	107.866	252.109			0.0272451	0.600209	1.45185	0.00446518	0.00377891	0.0453928	-4.46139
9677			Pyrrolnitrin	-15.8848	107.635	258.076			0.028004	0.0157846	1.10254	0.00588179	0.00464109	1.77414	0.827116
9688			Bromisovalum	13.6555	107.173	224.078			0.00330812	0.0094372	1.28027	0.00496929	0.00408428	0.35054	-1.51235
9690			Benoxacor	10.155	107.132	261.126			0.00495907	0.0232305	1.36768	4.03581e-05	0.000181104	0.213472	-2.22788
9695			Cryptocyanin	18.9508	106.992	481.4			0.00207223	0.029006	1.20828	0.0298477	0.016197	0.0714415	-3.80709
9726			Glyphosate	3.67436	105.377	170.081			0.330247	0.0824238	1.43241	0.000244953	0.000533783	4.00669	2.00241
9748			Methyl 2-propenyl selenide	-12.882	104.305	136.076			0.591816	0.275421	1.19881	0.00152277	0.00173735	2.14877	1.10351
9764			D-Erythrose 4-phosphate	-20.6026	103.29	201.087			0.0414883	0.067191	1.16081	0.00431265	0.00368362	0.617468	-0.695563
9792			Clonidine	18.1537	102.275	231.105			0.00738371	0.0118787	1.0809	0.0151922	0.00954946	0.621592	-0.68596
9807			Sipoyltartrote	3.25357	101.806	327.264			0.0243259	0.0340149	1.26949	0.000687007	0.00102079	0.715153	-0.483676
9831			Vinclozolin	18.9735	100.594	287.124			0.0201301	0.037944	1.40656	0.000114542	0.000336528	0.530522	-0.914516
9851			CMP-N-acetylneuramite	12.617	99.5891	615.466			0.000451677	0.0188619	1.35652	0.000114212	0.000335958	0.0239465	-5.38404
9853			Glucoraphanin	-24.1517	99.5841	438.503			0.00203263	0.0118624	1.0512	0.0294149	0.0160159	0.17135	-2.54498
9856			Nitrogen mustard	-1.27966	99.5165	157.061			0.121493	0.15172	1.28443	0.000787634	0.00111224	0.800773	-0.320534
9882			Phosfolan	-8.78861	98.1634	256.3			0.0133799	0.019638	1.34822	0.000270062	0.000567531	0.681328	-0.553578
9894			Miconazole	19.7066	97.4955	417.144			0.0385431	0.0517356	1.08786	0.0111797	0.00752909	0.745001	-0.424686
9908			[2,6-dihydroxy-3-(3-phenylpropanoyl)phenyl]oxidanesulfonic acid	22.3615	96.6086	339.345			0.00138234	0.00432181	1.43127	0.00291561	0.00276551	0.319852	-1.64453
9916			Bromacil	-17.2358	96.4023	262.118			0.051689	0.312347	1.46174	0.000826863	0.00114746	0.165486	-2.59522
9960			Trinitrotoluene	-18.6469	95.4331	228.134			0.173684	0.332066	1.08493	0.0369797	0.0191019	0.52304	-0.935006
9973			3-Bromo-tyrosine	-6.92036	94.7235	261.09			0.00673612	0.0414884	1.37277	0.00174677	0.00190911	0.162362	-2.62272
9975			4,4'-Dichlorobenzophenone	-24.5388	94.6336	252.109			0.0114927	0.269477	1.31793	0.0408603	0.020658	0.0426481	-4.55138
9998			4,4'-Methylene-bis-(2-chloroaniline)	15.9753	92.1128	268.165			0.0168568	1.85352e-05	1.53857	0.000493247	0.000836401	909.45	9.82885
10028			Glycerone sulfate	3.13695	90.9294	171.149			0.120798	0.189875	1.35269	0.000458525	0.000797968	0.636198	-0.652452
10036			(1S,3R)-3-(2,2-Dichloroethenyl)-2,2-dimethylcyclopropanecarboxylate	-5.15554	90.7314	210.076			0.0157472	0.00814984	1.05424	0.0232491	0.0133032	1.93221	0.950254
10040			(2-Butylbenzofuran-3-yl)(4-hydroxy-3,5-diiodophenyl)ketone	10.0137	90.4595	547.15			0.0183338	0.00772532	1.21687	0.00171967	0.00188767	2.37321	1.24684
10052			[2,6-dihydroxy-4-({[3-hydroxy-6-(hydroxymethyl)-2,5-bis(3,4,5-trihydroxybenzoyloxy)oxan-4-yl]oxy}carbonyl)phenyl]oxidanesulfonic acid	-5.51099	90.2524	717.533			0.0071821	0.0175931	1.3535	1.37597e-05	9.8625e-05	0.408235	-1.29253
10060			3,4,5-trihydroxy-6-(4-hydroxy-1H-indole-3-carbonyloxy)oxane-2-carboxylic acid	-15.0251	89.9738	354.285			0.141925	0.238266	1.41453	5.2564e-05	0.00021424	0.595658	-0.747443
10067			L-Ascorbate 6-phosphate	6.92508	89.5122	257.113			0.00619625	0.013737	1.13597	0.00143132	0.00166565	0.451063	-1.1486
10071			2,5-Furandicarboxylate	-20.9393	89.3196	157.097			0.0333357	0.0404544	1.21883	0.00258274	0.0025332	0.82403	-0.279232
10078			11-O-Demethylpradimicinone I	23.4958	89.0556	536.476			0.00312545	0.0580446	1.44842	5.38186e-05	0.000217409	0.0538457	-4.21502
10080			3,4-dihydroxy-5-(sulfooxy)cyclohex-1-ene-1-carboxylic acid	-10.1384	88.9874	255.215			0.01047	0.0197504	1.09372	0.0329513	0.017468	0.530116	-0.91562
10087			Salviaflaside methyl ester	-2.68342	88.6217	537.488			6.37584e-05	0.212808	1.50175	0.0472092	0.0230984	0.000299605	-11.7047
10089			Genipin 1-beta-gentiobioside	-20.3935	88.4755	551.503			0.411342	0.999658	1.00565	0.00422188	0.00362608	0.411483	-1.2811
10092			Benoxacor	10.5777	88.4352	261.127			0.0514822	0.603735	1.44336	0.00742709	0.00554501	0.0852729	-3.55177
10096			2-C-Methyl-D-erythritol 2,4-cyclodiphosphate	-19.2724	88.0935	279.093			0.0318177	0.0788434	1.37303	0.00661365	0.00506032	0.403556	-1.30916
10105			4'-O-methyl-(-)-epicatechin-3'-O-beta-glucuronide	-22.7451	87.7998	495.441			0.0698398	0.673335	1.39908	9.82651e-05	0.000307522	0.103722	-3.2692
10110			Methazole	21.6764	87.5935	262.074			0.0607374	0.739334	1.44756	0.000245749	0.000534841	0.0821514	-3.60557
10111			Puerarin xyloside	-22.5593	87.5931	549.488			0.249468	3.0528	1.50293	0.000733827	0.00106317	0.0817177	-3.61321
10113			Vicianose	-13.9725	87.5627	313.273			0.062954	0.145231	1.21222	0.00028518	0.000588987	0.433476	-1.20598
10117			5-Phosphoribostamycin	24.4496	87.4161	535.473			0.0773624	0.880487	1.23644	0.000776058	0.00110179	0.0878632	-3.5086
10118			1,7-diphospho-1-epi-valienol	23.7174	87.4023	337.142			0.000113912	0.00509008	1.11951	0.0221174	0.0127761	0.0223792	-5.4817
10121			1,1-Dichloro-2,2-diphenylethane	3.68662	87.3337	252.159			0.000713745	0.00834543	1.2003	0.019898	0.0117523	0.0855252	-3.54751
10146			Metosulam	4.38885	86.4476	419.264			0.00139859	1.85352e-05	1.5177	0.00885213	0.00634015	75.4561	6.23757
10155			3,4,5-trihydroxy-6-[(2,3,5-trihydroxy-6-{[(3-methoxy-3-oxopropanoyl)oxy]methyl}oxan-4-yl)oxy]oxane-2-carboxylic acid	16.096	85.6422	457.368			0.00569464	0.00155442	1.32973	4.18778e-05	0.00018487	3.66352	1.87323
10160			2,4-DB	-18.233	85.552	250.093			0.0153455	0.0536785	1.32267	0.0262956	0.0146751	0.285877	-1.80653
10165			D-Glucono-1,5-lactone 6-phosphate	6.10808	85.2324	259.129			0.00696439	0.017497	1.12277	0.0222061	0.0128174	0.398033	-1.32904
10166			Chloranocryl	-1.698	85.0598	231.097			0.00742639	0.0154959	1.11107	0.00632344	0.00489501	0.479249	-1.06115
10171			Iridin	17.7226	84.7291	523.472			0.759943	2.16422	1.45793	0.00056634	0.000911198	0.351139	-1.50989
10183			Carboxyphosphamide	-16.9915	84.2209	294.087			0.0496879	0.0424812	1.01312	0.0201448	0.0118654	1.16964	0.226069
10192			Pseudohypericin	13.8276	83.9548	521.457			0.038649	0.89461	1.45349	0.000207967	0.000481473	0.0432021	-4.53276
10209			Cobalt sulfate	-6.85616	83.364	282.108			0.0125188	0.0187926	1.30234	0.000198284	0.000466682	0.666157	-0.586067
10217			Bromacil	-24.8239	83.1499	262.116			0.0280951	0.365364	1.33619	9.99566e-05	0.000310387	0.0768961	-3.70095
10229			Amaroswerin	-21.487	82.9681	603.534			0.0910444	0.250908	1.30692	0.00090527	0.00121507	0.362859	-1.46252
10266			Barban	12.1857	81.3895	259.111			0.006458	0.0201774	1.25861	0.0188122	0.011252	0.320061	-1.64358
10283			Nitrofen	-14.4775	80.4952	285.098			0.137356	0.35483	1.30408	0.0228398	0.0131136	0.387102	-1.36921
10291			Trimethylselenonium	0.647686	80.0657	125.071			0.382136	0.236609	1.11862	0.0093734	0.00661512	1.61505	0.691578
10301			Phosfolan	-8.60487	79.4516	256.3			0.0137952	0.0239997	1.18891	0.0079383	0.00583785	0.57481	-0.798844
10339			Propane-1,2-diol 1-phosphate	-10.4179	77.8474	157.08			0.0199379	0.0266953	1.3158	0.000226502	0.000508479	0.746869	-0.421074
10380			O-Phospho-L-serine	-20.6442	76.5494	186.076			0.03583	0.0438197	1.01912	0.040035	0.0203288	0.817669	-0.290412
10432			Chlozolite	13.0159	74.2569	333.148			9.32531e-05	0.0105514	1.39087	0.016388	0.0101285	0.00883796	-6.82207
10466			Calcium formate	-18.1201	72.0731	131.118			0.091763	0.163322	1.19602	0.00689843	0.00523272	0.561855	-0.831731
10482			Glycerone sulfate	3.15843	71.4987	171.149			0.176449	0.285755	1.32044	0.00134913	0.00159885	0.617481	-0.695532
10493			Cyanotriphenylborate	5.63669	71.1766	292.139			0.00258651	0.0356439	1.16615	0.0019284	0.00204871	0.0725653	-3.78458
10497			Albendazole-beta-hydroxysulphone	14.1616	70.9115	314.341			0.00456496	0.010052	1.19925	0.00126448	0.00152745	0.454137	-1.1388
10502			Monomethyl phenylphosphonate	16.1365	70.6007	173.128			0.024318	0.0364228	1.20817	0.00279884	0.00268578	0.667659	-0.582817
10522			Fosetyl	-6.66735	69.304	111.055			0.238589	0.495254	1.37333	3.52145e-05	0.000168677	0.481751	-1.05364
10528			7,8-Didemethyl-8-hydroxy-5-deazariboflavin	8.51117	69.0847	364.332			0.00966079	0.0189468	1.06965	0.0125011	0.00818617	0.509889	-0.971744
10530			4,4'-Dichlorobenzophenone	-24.9169	68.9497	252.109			0.00384966	0.0198279	1.24377	0.0194182	0.0115305	0.194154	-2.36473
10541			Antirrhinoside	-19.3577	68.3966	363.329			0.145567	0.233537	1.06493	0.02262	0.0130113	0.623314	-0.681969
10550			DHAP(6:0)	10.6588	67.7723	269.211			0.00962348	0.00510835	1.3833	6.66077e-05	0.000246924	1.88387	0.9137
10563			TG(14:0/22:6(4Z,7Z,10Z,13Z,16Z,19Z)/24:1(15Z))	24.4934	67.5207	962.582			0.0104284	0.000159433	1.44893	0.000567557	0.000912379	65.4094	6.03143
10570			Lulicozole	7.80611	67.108	355.287			0.0224279	0.072829	1.24688	0.0223828	0.0129003	0.307953	-1.69922
10575			Aplysin	-1.42184	66.9828	296.222			0.000896578	0.0214097	1.31903	0.000192932	0.000458293	0.0418772	-4.57769
10581			3,4,5-trihydroxy-6-(4-hydroxy-1H-indole-3-carbonyloxy)oxane-2-carboxylic acid	-15.1668	66.8779	354.285			0.187304	0.305353	1.37373	9.49238e-05	0.000301728	0.613399	-0.705102
10587			3,5-Dichloro-L-tyrosine	-19.1142	66.7077	251.081			0.0325908	0.0191557	1.27183	0.000654491	0.000991813	1.70136	0.766688
10594			Methylmercury chloride	1.19637	66.5422	252.085			0.00343777	0.0162659	1.18379	0.0243159	0.0137915	0.211348	-2.24231
10634			3-Sulfopyruvate	4.30528	64.0609	169.133			0.0505198	0.0695688	1.2272	0.00197234	0.00208131	0.726185	-0.461591
10645			Cuprous oxide	21.0707	63.7254	144.102			0.016492	0.0317174	1.3989	3.83322e-05	0.000176401	0.519966	-0.94351
10646			CMP-N-acetylneuramite	12.679	63.7046	615.466			0.00312457	0.0236452	1.43683	0.000548831	0.000893987	0.132144	-2.91982
10675			3-Nitroacrylate	-19.8289	63.0033	118.065			0.164329	0.217203	1.07148	0.0203145	0.0119429	0.756567	-0.402461
10707			Plantagoside	21.8208	61.8635	467.41			0.012783	0.36786	1.51041	0.00128386	0.00154403	0.0347497	-4.84686
10717			Furilazole	-8.93552	61.5588	279.137			0.0438084	3.20022	1.52043	0.00228393	0.0023125	0.0136892	-6.19082
10721			Bromacil	16.6697	61.4655	262.127			0.00890959	0.27506	1.48011	0.00312711	0.00290534	0.0323914	-4.94825
10736			Benoxacor	-2.36267	60.6555	261.123			0.116323	2.42409	1.48092	0.00366734	0.00326458	0.0479862	-4.38124
10743			[2-(5,6-dihydroxy-7-methoxy-4-oxo-2-phenyl-4H-chromen-8-yl)-3,5-dihydroxyoxan-4-yl]oxidanesulfonic acid	-0.123197	60.4329	497.447			0.00961814	0.0537977	1.11722	0.0105059	0.00718972	0.178783	-2.48371
10744			Aurantio-obtusin beta-D-glucoside	-22.3027	60.4077	493.426			0.0080395	0.346449	1.52071	3.66172e-06	4.73943e-05	0.0232054	-5.42939
10748			4'-O-methyl-(-)-epicatechin-3'-O-beta-glucuronide	-22.3558	60.149	495.442			0.431469	2.52561	1.48698	0.000709786	0.00104143	0.170837	-2.54931
10753			Miraxanthin-I	-8.50116	59.8122	359.371			0.130584	0.0633314	1.34385	0.000213153	0.000489198	2.06191	1.04398
10756			Deoxyviolaceinic acid	-4.06877	59.7794	358.368			0.581632	0.29938	1.31842	0.000712384	0.00104375	1.94279	0.958129
10759			2,3,4,7,8,9,15,22,23,28-decahydroxy-14-(hydroxymethyl)-13,25,32,35-tetraoxaoctacyclo[14.13.3.3]pentatriaconta-1,3,5(30),6,8,10,19(24),20,22,28-decaene-12,27,31,34-tetrone	-21.2757	59.7458	711.501			0.00487142	0.209607	1.47707	0.000250583	0.000541212	0.0232407	-5.4272
10761			Sinigrin	-17.5106	59.7258	360.374			0.00714881	0.000612834	1.24708	0.00677019	0.00515546	11.6652	3.54414
10762			Salviaflaside methyl ester	-1.3884	59.687	537.489			0.00757439	1.27468	1.47687	3.4571e-05	0.000167003	0.00594219	-7.39479
10774			({7,8,9,12,13,14,17,18,19,25,29-undecahydroxy-4,22,27-trioxo-3,23,26-trioxahexacyclo[13.10.3.1]nonacosa-5(10),6,8,11,13,15(28),16,18,20-nonaen-24-yl}methoxy)sulfonic acid	11.6291	59.3828	713.516			0.157723	0.450493	1.45159	0.000750149	0.00107822	0.350113	-1.51411
10793			[(5,6,12,13,14-pentahydroxy-9-oxo-11-{6,7,13,14-tetrahydroxy-3,10-dioxo-2,9-dioxatetracyclo[6.6.2.0,.0,]hexadeca-1(15),4,6,8(16),11,13-hexaen-5-yl}-3,8-dioxatricyclo[8.4.0.0,]tetradeca-1(14),10,12-trien-4-yl)methoxy]sulfonic acid	-2.2032	59.0286	695.486			0.141479	0.386601	1.43461	0.00125707	0.00152106	0.365957	-1.45026
10798			Molybdopterin guanine dinucleotide	-21.0803	59.0003	739.533			0.0925759	0.777855	1.49837	8.19427e-06	7.24486e-05	0.119014	-3.07079
10802			6-Demethylsterigmatocystin	-23.1547	58.9768	311.258			0.0108151	0.342445	1.16436	0.000915837	0.00122398	0.0315821	-4.98475
10806			2-amino-4-({1-[(carboxymethyl)-C-hydroxycarbonimidoyl]-2-({2,4-dihydroxy-5-[(2E)-3-(4-hydroxyphenyl)prop-2-enoyl]-3,6-dioxocyclohexa-1,4-dien-1-yl}sulfanyl)ethyl}-C-hydroxycarbonimidoyl)butanoic acid	-15.5455	58.9459	592.538			1.24791	0.653468	1.46493	3.17681e-06	4.33225e-05	1.90967	0.933324
10808			Coumermic acid	-1.62285	58.9264	548.476			0.00398226	0.513324	1.30936	0.0048972	0.00404028	0.00775778	-7.01014
10812			Genipin 1-beta-gentiobioside	-20.045	58.8794	551.503			2.41287	3.24231	1.1077	0.011001	0.00744014	0.744182	-0.426272
10821			Apigenin 7-O-[beta-D-apiosyl-(1->2)-beta-D-glucoside]	19.3988	58.7911	565.51			1.32149	1.9407	1.14325	0.00944117	0.00665027	0.680934	-0.554414
10827			CDP-ethanolamine	-2.03634	58.7412	447.251			0.000534945	0.0213513	1.32406	0.000769576	0.0010959	0.0250544	-5.31879
10828			Luteoskyrin	12.5035	58.7323	575.503			0.508687	2.99859	1.5078	0.000123625	0.000351695	0.169642	-2.55944
10832			5-Phosphoribostamycin	24.2191	58.6081	535.473			0.434078	2.83253	1.5209	1.57461e-05	0.000107039	0.153248	-2.70606
10837			Iridin	17.5006	58.4945	523.472			2.67186	6.26588	1.4566	1.03966e-05	8.25383e-05	0.426414	-1.22967
10838			Pradimicinone I	4.22033	58.4785	550.492			0.553489	4.74633	1.51916	0.000207425	0.000480658	0.116614	-3.10018
10839			Amaroswerin	-21.036	58.4044	603.535			0.741565	1.67654	1.38758	0.000130583	0.000362679	0.442318	-1.17684
10840			Pseudohypericin	14.1074	58.3808	521.457			0.249393	3.39904	1.52193	0.000189797	0.000453458	0.0733717	-3.76863
10841			Methazole	-16.305	58.3585	262.065			0.00172205	0.106133	1.32702	0.00554906	0.00444321	0.0162255	-5.9456
10844			Cliomide	-9.28831	58.3011	433.271			0.0106192	0.00177801	1.21752	0.00144027	0.00167278	5.97252	2.57834
10847			Daphnoretin	8.24059	58.1911	353.305			0.0779477	0.0395945	1.41509	2.50375e-05	0.000138391	1.96865	0.977208
10850			4-(4-Hydroxyphenyl)-2-butanone O-[2,6-digalloylglucoside]	13.5082	58.1494	631.566			0.0511901	0.0297843	1.00274	0.0467318	0.0229204	1.71869	0.781313
10855			Kolaflavanone	-6.14234	58.049	589.519			0.0405166	0.413327	1.47395	0.000107179	0.000323483	0.0980255	-3.3507
10860			Proanthocyanidin A2	13.9579	57.9756	577.52			0.454181	2.77688	1.51988	3.07732e-05	0.000156515	0.163558	-2.61212
10865			Metosulam	-16.2264	57.5536	419.256			0.00105447	0.00602367	1.03772	0.000834333	0.00115409	0.175054	-2.51412
10871			Ethacrynic acid	-15.5571	57.3772	304.141			0.0728861	0.403894	1.4128	0.0044698	0.00378177	0.180458	-2.47026
10885			M1	-1.31792	57.1866	305.133			0.0149287	0.107798	1.44057	0.00646075	0.00497293	0.138488	-2.85217
10895			4-Oxoproline	10.4128	56.6315	130.123			0.0161212	0.0274889	1.14713	0.00752545	0.00560203	0.586461	-0.769894
10900			N6-Carbamoyl-L-threonyladenosine	18.3139	56.4742	412.39			0.00689165	0.00166839	1.19065	0.0359275	0.0186801	4.13072	2.04639
10904			Aminomalote	-21.2146	56.4384	120.081			0.0967738	0.204104	1.40757	4.01346e-05	0.000180596	0.474141	-1.07661
10905			Flutamide	-12.1277	56.4065	277.216			0.0370965	0.0183442	1.07085	0.0197254	0.0116727	2.02225	1.01596
10913			D-Erythroascorbic acid 1'-a-D-glucoside	24.532	56.2637	309.254			0.0059867	1.85352e-05	1.49737	0.0343551	0.0180441	322.991	8.33535
10917			Isocil	-19.188	55.8357	248.092			0.00314258	0.000609355	1.0351	0.0246834	0.0139577	5.15722	2.36659
10920			Chlorobenside	-22.3917	55.7193	270.191			0.0412732	0.141138	1.23795	0.0184118	0.011071	0.292431	-1.77383
10928			2-Amino-5-(5-nitro-2-furyl)-1,3,4-thiadiazole	12.8542	55.5718	213.196			0.00737799	0.0209779	1.06906	0.0154512	0.00967652	0.351703	-1.50757
10957			sn-Glycero-3-phospho-1-inositol	-2.28507	54.8249	335.221			0.00923663	0.082652	1.34812	0.00265195	0.00258279	0.111753	-3.16161
10961			Tricrozarin A	18.7164	54.6709	295.226			0.0331596	0.0134642	1.04952	0.0246077	0.0139235	2.46281	1.3003
10990			2-Methyl-1,4-naphthalenediol bis(dihydrogen phosphate)	1.11833	54.0396	335.163			0.0111498	0.0919624	1.30961	0.00354037	0.00317954	0.121242	-3.04403
11007			Hyaluronic acid	4.59369	53.7981	426.394			0.00544817	0.00957736	1.15674	0.00674048	0.00513747	0.568859	-0.813857
11012			Oxamate	-23.1979	53.766	90.0553			0.570356	0.483187	1.16388	0.00412187	0.00356193	1.1804	0.23928
11019			dTDP-beta-L-rhodinose	7.64874	53.6814	517.342			0.00388999	1.85352e-05	1.48798	0.047403	0.0231704	209.87	7.71336
11027			Anagrelide	-12.7864	53.5947	257.092			0.00804473	0.00231898	1.11891	0.0354494	0.0184881	3.46908	1.79455
11032			{2-[5,7-dihydroxy-2-(3-methoxyphenyl)-4-oxo-4H-chromen-6-yl]-3-hydroxy-6-methyl-5-oxooxan-4-yl}oxidanesulfonic acid	-0.131088	53.5724	509.457			0.0011719	0.566768	1.45024	3.32481e-05	0.000163471	0.0020677	-8.91776
11063			Dide-O-methyl-4-O-alpha-D-glucopyranosylsimmondsin	-10.8094	52.7033	510.46			1.26772e-05	0.185381	1.54089	2.2271e-05	0.000129871	6.83846e-05	-13.836
11088			11-O-Demethylpradimicinone I	24.5644	52.0347	536.476			0.120827	0.709768	1.44866	5.16861e-07	1.8221e-05	0.170234	-2.55441
11117			Perfluorohexane sulfonic acid	-2.33102	50.9903	401.121			0.0357329	0.0259901	1.05497	0.0148986	0.00940427	1.37486	0.45929
11145			Lactoyl-CoA	-21.3027	49.5426	840.586			0.000190285	0.00559763	1.39165	0.0217054	0.0125833	0.0339938	-4.87858
11148			L-Ascorbic acid-2-glucoside	-22.9164	49.4513	339.264			0.00864047	0.0523647	1.47784	0.000794355	0.00111825	0.165006	-2.59941
11150			3-Oxopropionyl-CoA	-8.94282	49.4505	838.581			0.00261273	0.0711069	1.26306	0.00215104	0.00221356	0.0367438	-4.76636
11164			Urea-1-carboxylate	19.6297	49.317	105.074			0.00420607	0.270908	1.3171	0.00568172	0.0045228	0.0155258	-6.00919
11171			3,4,5-trihydroxy-6-(4-hydroxy-1H-indole-3-carbonyloxy)oxane-2-carboxylic acid	-15.1293	48.9342	354.285			0.21282	0.354053	1.4377	1.09376e-05	8.52893e-05	0.601098	-0.734329
11187			MC-7181	0.568931	48.4282	361.129			0.00182231	0.0281306	1.20948	0.000619113	0.000960612	0.0647802	-3.9483
11192			2,5-Furandicarboxylate	-20.9766	48.2064	157.097			0.018502	0.0104141	1.05244	0.0131825	0.00853347	1.77663	0.829146
11203			4-Bromophenylthiourea	-10.5084	47.657	232.118			0.00915019	0.0211394	1.19953	0.00736872	0.00551101	0.43285	-1.20806
11205			3-(2-Carboxyethenyl)-cis,cis-mucote	19.5432	47.6235	213.168			0.0623717	0.0217662	1.11515	0.0335509	0.0177138	2.86553	1.5188
11213			Barban	-0.585401	47.0947	259.108			0.00145866	0.0151455	1.14385	7.72369e-05	0.000268543	0.0963098	-3.37617
11240			Aplysil	-15.1243	45.8338	310.201			0.0247399	0.0832636	1.31378	6.75165e-05	0.000248839	0.297127	-1.75085
11243			Oxaloglutarate	9.13628	45.8107	205.143			0.00890938	0.0329627	1.31368	0.0097171	0.00679205	0.270287	-1.88744
11255			IMP	7.92987	45.0451	349.216			0.00784624	0.0318028	1.21762	0.00914628	0.00649631	0.246715	-2.01908
11292			{11-methoxy-16,18-dioxo-6,8,19-trioxapentacyclo[10.7.0.0nonadeca-1(12),2(9),4,10,13(17)-pentaen-14-yl}oxidanesulfonic acid	12.962	43.3026	409.343			0.0046482	0.0227885	1.16762	0.0131849	0.0085347	0.203971	-2.29356
11330			CDP-choline	7.90439	41.1574	489.335			0.0328528	1.85352e-05	1.53947	0.000128347	0.000359206	1772.46	10.7915
11374			2-amino-4-({1-[(carboxymethyl)-C-hydroxycarbonimidoyl]-2-({2,4-dihydroxy-5-[(2E)-3-(4-hydroxyphenyl)prop-2-enoyl]-3,6-dioxocyclohexa-1,4-dien-1-yl}sulfanyl)ethyl}-C-hydroxycarbonimidoyl)butanoic acid	-15.6797	39.1494	592.538			0.96519	0.512439	1.17131	0.00512885	0.0041848	1.88352	0.913433
11392			Maysin 3'-methyl ether	-2.04194	39.0126	591.535			2.38188	0.96015	1.41052	6.65518e-05	0.000246805	2.48074	1.31077
11396			4-(4-Hydroxyphenyl)-2-butanone O-[2,6-digalloylglucoside]	13.5278	38.9906	631.566			0.0415735	0.0232855	1.01599	0.00264002	0.0025743	1.78538	0.83623
11410			Irisxanthone	1.54055	38.9751	437.374			0.166513	0.483288	1.06776	0.0227066	0.0130516	0.344541	-1.53725
11420			Pradimicinone I	4.03882	38.9545	550.492			0.409072	3.04674	1.51886	0.000164236	0.000416184	0.134265	-2.89684
11421			Apigenin 7-O-[beta-D-apiosyl-(1->2)-beta-D-glucoside]	19.9966	38.9545	565.511			0.999044	1.34511	1.05361	0.016442	0.0101541	0.742726	-0.429099
11433			alpha-1,5-L-Arabinotetraose	-14.7366	38.9388	547.473			0.0301411	1.31306	1.51337	0.00019711	0.000464854	0.0229549	-5.44506
11434			Molybdopterin guanine dinucleotide	-21.2481	38.9388	739.533			0.050085	0.535403	1.50758	0.000157134	0.000405201	0.0935464	-3.41817
11435			Puerarin xyloside	-22.3495	38.9387	549.488			1.08212	8.07408	1.51916	0.000160867	0.000411019	0.134023	-2.89944
11439			Proanthocyanidin A2	13.9195	38.9195	577.52			0.316637	1.91837	1.4606	0.000639623	0.00097888	0.165055	-2.59898
11443			Luteoskyrin	13.6823	38.9142	575.504			0.354329	2.12412	1.46409	0.000461737	0.000801607	0.166812	-2.58371
11458			2,3,4,7,8,9,15,22,23,28-decahydroxy-14-(hydroxymethyl)-13,25,32,35-tetraoxaoctacyclo[14.13.3.3]pentatriaconta-1,3,5(30),6,8,10,19(24),20,22,28-decaene-12,27,31,34-tetrone	-21.4711	38.5782	711.501			0.00132446	0.101193	1.33821	1.10536e-06	2.59302e-05	0.0130885	-6.25555
11465			[(5,6,12,13,14-pentahydroxy-9-oxo-11-{6,7,13,14-tetrahydroxy-3,10-dioxo-2,9-dioxatetracyclo[6.6.2.0,.0,]hexadeca-1(15),4,6,8(16),11,13-hexaen-5-yl}-3,8-dioxatricyclo[8.4.0.0,]tetradeca-1(14),10,12-trien-4-yl)methoxy]sulfonic acid	-2.40005	38.2398	695.486			0.0636926	0.166156	1.45224	3.80529e-06	4.85215e-05	0.38333	-1.38334
11468			5-Phosphoribostamycin	24.3607	38.2341	535.473			0.231243	1.66625	1.5213	4.32284e-06	5.23214e-05	0.138781	-2.84912
11470			Pseudohypericin	14.1998	38.2166	521.457			0.129513	1.87927	1.52688	1.18867e-05	8.98871e-05	0.0689168	-3.859
11472			Kolaflavanone	-6.24052	38.2046	589.519			0.0268964	0.270767	1.51318	8.08488e-05	0.000275336	0.0993339	-3.33157
11476			({7,8,9,12,13,14,17,18,19,25,29-undecahydroxy-4,22,27-trioxo-3,23,26-trioxahexacyclo[13.10.3.1]nonacosa-5(10),6,8,11,13,15(28),16,18,20-nonaen-24-yl}methoxy)sulfonic acid	11.5365	38.189	713.515			0.072654	0.197073	1.46576	7.62362e-06	6.96968e-05	0.368666	-1.43962
11478			4'-O-methyl-(-)-epicatechin-3'-O-beta-glucuronide	-22.2902	38.1667	495.442			0.14693	0.986656	1.51537	4.4051e-06	5.28901e-05	0.148918	-2.74741
11487			{2-[5,7-dihydroxy-2-(3-methoxyphenyl)-4-oxo-4H-chromen-6-yl]-3-hydroxy-6-methyl-5-oxooxan-4-yl}oxidanesulfonic acid	-0.484093	38.137	509.457			0.000168515	0.484066	1.50227	6.83696e-06	6.63753e-05	0.000348123	-11.4881
11489			Iridin	17.379	38.1349	523.472			1.44485	3.7451	1.46179	4.54978e-06	5.38685e-05	0.385797	-1.37409
11492			Apholate	-1.4194	38.129	388.307			0.0452687	0.00371298	1.15608	8.369e-05	0.000280843	12.192	3.60786
11494			(S)-2,3-Dihydro-3,5-dihydroxy-2-oxo-3-indoleacetic acid 5-glucoside	-9.6606	38.124	386.326			0.00818956	0.016943	1.10873	0.0262199	0.0146419	0.48336	-1.04883
11500			Salviaflaside methyl ester	-1.18731	38.1149	537.489			0.00508808	0.647009	1.49711	4.37195e-05	0.00019021	0.007864	-6.99052
11501			Aurantio-obtusin beta-D-glucoside	-22.7651	38.1146	493.426			0.00223446	0.171454	1.50782	4.6956e-06	5.48275e-05	0.0130324	-6.26175
11502			Coumaphos anti-dimer	-15.5846	38.113	726.527			0.00218417	0.109692	1.30948	0.000880375	0.00119409	0.0199119	-5.65023
11549			Cyanophos	0.430253	36.4638	244.227			0.0342124	0.173703	1.31883	0.0139503	0.00892685	0.196959	-2.34403
11554			Aminomalote	-21.2743	36.4231	120.081			0.236197	0.550102	1.37668	1.72338e-06	3.10689e-05	0.429368	-1.21971
11555			L-Rhamnose	-0.530183	36.4095	165.164			0.0149917	0.040176	1.01724	0.0456629	0.0225186	0.37315	-1.42217
11582			[2-hydroxy-5-(3,5,7-trihydroxy-3,4-dihydro-2H-1-benzopyran-2-yl)phenyl]oxidanesulfonic acid	-7.65022	35.5538	371.334			0.00612104	0.0128746	1.13483	0.00689775	0.00523231	0.475436	-1.07268
11600			Sulfite	-0.484773	35.5194	81.0702			0.0440223	0.123776	1.36653	0.00456166	0.00383828	0.35566	-1.49143
11611			Profluralin	-22.3739	35.4879	348.289			0.0118	0.0237224	1.19239	0.011822	0.00785181	0.497419	-1.00747
11612			Ditalimfos	-1.55395	35.4873	300.289			0.0316612	0.149933	1.52045	2.82147e-10	7.84154e-08	0.211169	-2.24353
11615			Hydroxypyruvate	12.3769	35.3815	105.07			0.0688332	0.14287	1.25375	0.00975299	0.00681033	0.48179	-1.05352
11626			3-Nitroacrylate	-19.715	34.7845	118.065			0.149672	0.368798	1.39832	0.00261629	0.00255733	0.405837	-1.30103
11633			Flavonol 3-O-[alpha-L-rhamnosyl-(1->6)-beta-D-glucoside]	-14.1404	34.7368	547.519			0.0125551	0.280639	1.40005	0.0358105	0.0186333	0.0447375	-4.48237
11642			sn-Glycerol 3-phosphate	24.5456	34.6649	173.085			0.0354396	0.223925	1.29844	0.0358863	0.0186636	0.158265	-2.65958
11652			Nitisinone	21.323	34.663	330.242			0.0130516	0.163929	1.09418	0.000304077	0.000614889	0.0796173	-3.65077
11663			(5,6,7-trihydroxy-4-oxo-2-phenyl-3,4-dihydro-2H-1-benzopyran-3-yl)oxidanesulfonic acid	4.65601	34.6388	369.319			0.0124288	0.0338259	1.37558	0.000146706	0.000389168	0.367433	-1.44445
11669			6-(2,3-dihydroxybenzoyloxy)-3,4,5-trihydroxyoxane-2-carboxylic acid	-18.9097	34.1683	331.246			0.014451	0.0395944	1.40393	5.13519e-06	5.75647e-05	0.364977	-1.45412
11670			Mitomycin B	20.0011	33.9997	336.326			0.364819	0.547668	1.01448	0.0185185	0.0111194	0.666132	-0.58612
11674			fluvoxamino acid	0.712309	33.9197	319.299			0.0599324	0.0936757	1.09038	0.0115167	0.00769891	0.639786	-0.644339
11679			N-Acetoxy-IQ	-2.19143	33.8589	257.267			0.0357889	0.0235001	1.00467	0.0210909	0.0122986	1.52293	0.606848
11683			Pyrido[3,4-c]psoralen	-5.06495	33.8259	238.216			0.00463333	0.019473	1.45551	0.00328862	0.00301049	0.237936	-2.07135
11685			4-Pyridoxate	4.01728	33.8248	184.169			0.0172048	0.035609	1.21686	0.00346828	0.00313176	0.48316	-1.04943
11687			Flumetsulam	11.5859	33.8169	326.305			0.0329524	0.0618468	1.18664	0.00280584	0.00269061	0.532807	-0.908314
11688			3,4-Dihydro-7-methoxy-2-methylene-3-oxo-2H-1,4-benzoxazine-5-carboxylic acid	1.94558	33.8057	236.201			0.0035958	0.0174689	1.26311	0.00634684	0.0049082	0.205839	-2.28041
11694			Flumioxazin	2.72667	33.7948	355.34			0.0742547	0.126778	1.13812	0.00602227	0.00472292	0.585707	-0.771749
11699			O-Phospho-4-hydroxy-L-threonine	-20.2692	33.7821	216.101			0.00190363	0.0221745	1.42756	0.00195405	0.0020678	0.0858478	-3.54207
11704			1-Methyladenosine	12.5422	33.7417	282.279			0.514958	0.366233	1.28894	0.00111296	0.00139451	1.40609	0.491691
11720			Gonyautoxin 5	-12.9755	33.0366	380.352			0.0022335	0.0363843	1.18951	0.00175656	0.00191684	0.0613866	-4.02593
11733			D-Glucosamine	-22.0667	32.9757	180.174			0.000318968	0.0298073	1.37843	0.010448	0.00716006	0.010701	-6.54611
11742			4-(N-Maleimido)phenyltrimethylammonium iodide	8.25414	32.965	359.185			0.00772667	0.0312591	1.36176	0.00448425	0.0037907	0.247181	-2.01636
11760			2,6-Dichloro-para-phenylenediamine	-17.6845	32.9389	178.035			0.00389623	0.000565257	1.10827	0.0400872	0.0203498	6.89285	2.7851
11766			4,8-dihydroxy-2H-furo[2,3-h]chromen-2-one	13.3601	32.9275	219.174			0.00782313	0.0199958	1.21213	0.00249532	0.00246954	0.391239	-1.35388
11773			N-Pyruvoyl-5-methoxy-3-hydroxyanthranilate	-15.6282	32.9125	254.211			0.0223477	0.116904	1.17557	0.0311451	0.0167328	0.191163	-2.38712
11814			Hyaluronic acid	5.42414	32.0169	426.395			0.019998	0.011093	1.18211	0.00583908	0.00461601	1.80276	0.850204
11853			2-Maleylacetate	3.74245	31.1535	159.117			0.0244083	0.0495705	1.41704	2.24918e-05	0.000130531	0.492397	-1.02211
11863			2-Oxoadipate	2.4121	30.4799	161.132			0.0375626	0.0922257	1.46691	9.28355e-06	7.72281e-05	0.40729	-1.29587
11879			cis-(Homo)3-aconitate	-1.22769	30.3781	217.195			0.0290476	0.0673618	1.22692	0.000255422	0.000547493	0.431217	-1.21351
11906			Adenylated molybdopterin	-19.1874	30.347	725.551			0.106914	0.748867	1.44021	0.000173019	0.000429259	0.142767	-2.80826
11908			Arbutin	-3.33148	30.3406	273.258			0.0267202	0.0459632	1.16675	0.00481445	0.00399065	0.581338	-0.782552
11914			Methylselenopyruvate	7.28743	30.3385	182.057			0.0471382	0.0900499	1.04092	0.0151894	0.00954808	0.523467	-0.933829
11915			6-Phospho-2-dehydro-D-glucote	3.42111	30.3385	275.128			0.0226311	0.0595512	1.42283	9.18167e-06	7.68052e-05	0.380028	-1.39582
11921			dTDP-4-dimethylamino-4,6-dideoxy-5-C-methyl-L-mannose	-4.71821	30.337	590.429			0.00263364	0.01999	1.1361	3.05918e-07	1.34673e-05	0.131748	-2.92414
11923			Apigenin	-9.36872	30.3361	271.242			0.0215353	0.0550104	1.42459	2.35491e-05	0.000133607	0.391476	-1.353
11924			3,4,5-trihydroxy-6-{3,4,8,9,10-pentahydroxy-6-oxo-2-[5,6,12,13,14-pentahydroxy-4-(hydroxymethyl)-9-oxo-3,8-dioxatricyclo[8.4.0.0,]tetradeca-1(14),10,12-trien-11-yl]-6H-benzo[c]chromene-1-carbonyloxy}oxane-2-carboxylic acid	6.39706	30.3359	809.575			0.00124039	0.0153923	1.18507	0.002167	0.00222561	0.080585	-3.63335
11926			Castacrenin A	21.7929	30.3348	615.442			0.0061601	0.0204307	1.33621	0.00018744	0.000449787	0.301512	-1.72971
11929			Coumaphos anti-dimer	20.7907	30.3336	726.554			0.0326901	0.411779	1.34487	3.86395e-05	0.00017713	0.0793875	-3.65494
11931			(2R)-O-Phospho-3-sulfolactate	-2.57487	30.3319	251.128			0.0704989	0.137985	1.23916	0.00165114	0.00183448	0.510917	-0.96884
11936			Dimethylenetriurea	2.23174	30.3271	205.195			0.0228542	0.0432996	1.2662	0.00135539	0.00160403	0.527817	-0.921891
11939			2,3,4,7,8,9,15,22,23,28-decahydroxy-14-(hydroxymethyl)-12,27,31,34-tetraoxo-13,25,32,35-tetraoxaoctacyclo[14.13.3.3]pentatriaconta-1,3,5(30),6,8,10,19(24),20,22-nonaene-20-carboxylic acid	0.597747	30.3231	757.542			0.00175678	0.0108256	1.00541	0.00990108	0.00688538	0.162279	-2.62345
11942			3'-Deoxydihydrostreptomycin 6,3-bis-phosphate	17.7152	30.322	728.57			0.93915	1.64837	1.09411	0.0103073	0.00708812	0.569745	-0.811611
11945			Primisulfuron	-4.25118	30.3163	455.316			0.0773056	0.139578	1.14305	0.00835542	0.00607042	0.553853	-0.852424
11953			CGS 7181	11.6266	30.3123	407.367			0.0161028	0.0443358	1.44761	1.84306e-05	0.000117278	0.3632	-1.46116
11960			2-(3,5-Dichlorophenylcarbamoyl)-1,2-dimethylcyclopropane-1-carboxylic acid	-5.46068	30.2934	303.159			0.0138141	0.0339903	1.37644	4.84486e-05	0.000203434	0.406413	-1.29898
11962			Sceptrin	5.5663	30.2884	621.311			0.00750398	0.00104082	1.16929	9.96621e-05	0.000309891	7.20967	2.84993
11972			Trifloxystrobin	12.2478	30.2816	409.383			0.0298241	0.0516682	1.13625	0.00881211	0.0063187	0.577223	-0.792799
11976			6-({5,14-dimethoxy-8,17-dioxatetracyclo[8.7.0.0,.0,]heptadeca-2(7),3,5,11(16),12,14-hexaen-6-yl}oxy)-3,4,5-trihydroxyoxane-2-carboxylic acid	8.92087	30.2811	477.446			0.0200763	0.0343408	1.11532	0.00656617	0.00503257	0.584621	-0.774427
11985			4-(6-carboxy-2,3,4-trihydroxyphenoxy)-4',5,5',6,6'-pentahydroxy-[1,1'-biphenyl]-2,2'-dicarboxylic acid	22.8965	30.2786	507.347			0.0271454	0.0683752	1.34519	0.000145999	0.000388046	0.397006	-1.33277
11987			dTDP-D-mycaminose	14.8496	30.2786	576.414			0.00169664	0.012756	1.3835	0.000489792	0.000832665	0.133007	-2.91042
11989			6-{[7,8,8,12,21,22-hexahydroxy-19-(hydroxymethyl)-3,6,16-trioxo-2,17,20,23-tetraoxapentacyclo[16.3.1.1tricosa-4,10,12,14-tetraen-13-yl]oxy}-3,4,5-trihydroxyoxane-2-carboxylic acid	24.477	30.2786	675.497			0.00130525	0.0203899	1.14395	0.0123347	0.00810424	0.0640146	-3.96546
11992			2-({2-[4-(1,2-dihydroxyethyl)-5,11,12,13-tetrahydroxy-8-oxo-3,7-dioxatricyclo[7.4.0.0trideca-1(13),9,11-trien-10-yl]-3,4,8,9,10-pentahydroxy-6-oxo-6H-benzo[c]chromen-1-yl}formamido)acetic acid	16.9186	30.2759	690.51			0.00231636	0.0224592	1.15873	2.3883e-06	3.66972e-05	0.103137	-3.27737
12003			Lactitol dihydrate	3.37499	30.1378	381.351			0.00910951	0.0251187	1.30091	0.000336231	0.000656561	0.362659	-1.46331
12014			2-Bromo-5-hydroxy-N-[2-(4-hydroxyphenyl)ethyl]-4-methoxy-N-methylbenzamide	4.92851	29.6385	381.242			0.0192781	0.0402318	1.27347	0.000836834	0.00115631	0.479175	-1.06137
12017			Acromelic acid A	20.3289	29.6342	311.273			0.00402562	0.0135271	1.40006	5.96537e-06	6.21794e-05	0.297597	-1.74857
12020			6'-O-Acetylgenistin	9.22402	29.6337	475.43			0.0108172	0.0341929	1.42126	7.98655e-05	0.000273514	0.316359	-1.66036
12021			m-Hydroxydiphenyldimercury(1+)	-14.0063	29.6337	575.409			0.0106436	0.0322627	1.3753	0.00012286	0.000350455	0.329906	-1.59988
12029			Acadesine	12.2516	29.6157	259.242			0.0338332	0.0623045	1.14575	0.00568755	0.00452628	0.543031	-0.880894
12046			Bortezomib	-18.8834	29.574	385.237			0.0105038	0.0311448	1.32655	0.000338965	0.000659972	0.337258	-1.56807
12059			Bis-D-fructose 2',1:2,1'-dianhydride	1.26249	29.5621	325.289			0.00393687	0.0154623	1.43454	1.51167e-05	0.000104468	0.254611	-1.97363
12068			6-Phospho-D-glucote	2.5035	29.5507	277.143			0.0095627	0.0272362	1.4006	5.57683e-05	0.000222224	0.351102	-1.51004
12074			3-Phospho-D-erythrote	-21.8183	29.5389	217.086			0.00387705	0.0126829	1.37765	8.75546e-05	0.000288285	0.305691	-1.70985
12075			Molybdopterin precursor Z	3.51061	29.5386	345.206			0.0112376	0.02616	1.31019	0.000265825	0.000561731	0.429573	-1.21902
12080			Coenzyme F420	4.06322	29.534	774.603			0.00507388	0.0125761	1.23257	0.00319144	0.00294674	0.403454	-1.30952
12083			Psilocybin	6.8052	29.5291	285.257			0.0143669	0.0320827	1.26742	0.000874528	0.0011891	0.447807	-1.15905
12108			Pteroic acid	-6.31433	29.5143	313.289			0.0127609	0.0302467	1.37694	7.71995e-05	0.000268471	0.421896	-1.24504
12112			Purine mononucleotide	-24.4964	29.5131	333.206			0.00484428	0.0115626	1.21339	0.00215969	0.0022201	0.418962	-1.25511
12117			Isochamaejasmin	-7.88736	29.512	543.493			0.0060532	0.0123676	1.25033	0.00324654	0.00298179	0.489439	-1.0308
12119			2-O-alpha-L-Rhamnopyranosyl-D-glucopyranose	-0.545798	29.5114	327.304			0.0224594	0.0518237	1.30477	0.000454133	0.000792962	0.433381	-1.20629
12120			6-(alpha-D-Glucosaminyl)-1D-myo-inositol	13.3368	29.5112	342.324			0.00297124	0.00807435	1.34885	0.000631127	0.000971374	0.367985	-1.44228
12121			5-Amino-6-(5'-phosphoribosylamino)uracil	24.659	29.5112	355.227			0.0095372	0.0203322	1.11741	0.00558597	0.00446545	0.46907	-1.09213
12131			Linustatin	-17.2418	29.5104	410.386			0.00860432	0.0173206	1.26063	0.000964786	0.00126496	0.496768	-1.00935
12145			{6,7,8,11,12,13,21,22-octahydroxy-3,16-dioxo-2,17,20-trioxatetracyclo[17.3.1.0tricosa-4,6,8,10,12,14-hexaen-23-yl}oxidanesulfonic acid	-12.9198	29.5065	563.41			0.0144739	0.0253724	1.1449	0.0102523	0.00706091	0.57046	-0.809803
12167			N-Sulfo-D-glucosamine	14.3765	29.473	260.245			0.00861665	0.0143336	1.37507	6.40616e-05	0.000241436	0.60115	-0.734204
12170			Pachyrrhizone	19.7554	29.4622	367.336			0.00748174	0.0137804	1.16624	0.00536264	0.00432978	0.542925	-0.881176
12184			[2,6-dihydroxy-4-({[3-hydroxy-6-(hydroxymethyl)-2,5-bis(3,4,5-trihydroxybenzoyloxy)oxan-4-yl]oxy}carbonyl)phenyl]oxidanesulfonic acid	-23.1703	28.6221	717.521			0.00205074	0.00909901	1.32016	0.0116215	0.00775159	0.225381	-2.14956
12186			2,5-Dichloro-4-oxohex-2-enedioate	21.9629	28.5966	228.011			3.91354e-05	0.00818445	1.50114	0.000267068	0.000563439	0.00478168	-7.70827
12188			L-Threonylcarbamoyladenylate	-22.7585	28.4175	493.331			0.00639289	0.0149236	1.28367	0.000148832	0.000392511	0.428374	-1.22306
12191			TG(18:4(6Z,9Z,12Z,15Z)/16:1(9Z)/18:4(6Z,9Z,12Z,15Z))	2.57947	27.743	846.293			0.0203083	0.0289662	1.07692	0.00510042	0.00416697	0.701104	-0.5123
12216			PG(16:0/20:3(5Z,8Z,11Z))	-18.3127	26.1079	774.022			2.91551e-05	0.00559527	1.50334	0.00152362	0.00173801	0.00521067	-7.58432
12298			Erythrityl Tetranitrate	21.7267	25.0972	303.124			0.00141999	0.000791446	1.08923	0.00254186	0.00250357	1.79418	0.843322
12310			Lorazepam	3.93644	25.0805	322.167			0.000327951	0.0102348	1.35007	0.00906606	0.00645398	0.0320426	-4.96386
12318			4-Hydroxy-5-(dihydroxyphenyl)-valeric acid-O-methyl-O-sulphate	-24.7427	25.0566	337.314			0.00177138	0.0035207	1.39628	0.00130191	0.00155936	0.503133	-0.990989
12336			Chlorobenzilate	14.5384	24.9974	326.199			0.00606813	0.00855248	1.09275	0.0106183	0.00724708	0.709516	-0.495092
12378			3-Bromo-tyrosine	4.55309	23.3609	261.093			5.33026e-05	0.00123179	1.38132	0.00497826	0.00408979	0.0432726	-4.5304
12379			Dichloran	-3.19351	23.3517	208.021			0.00256504	0.00422023	1.09782	0.00786478	0.00579626	0.607797	-0.718339
12389			Allantoate	2.96558	23.2575	177.138			0.00618084	0.0104496	1.30642	0.00142608	0.00166146	0.591491	-0.757572
12397			PC(18:4(6Z,9Z,12Z,15Z)/P-16:0)	13.1559	22.8127	739.046			1.26772e-05	0.000987882	1.33218	0.0172466	0.0105331	0.0128328	-6.28403
12401			D-Erythritol 4-phosphate	-22.595	22.4653	203.102			0.00462991	0.00633859	1.15704	0.00941816	0.00663835	0.730431	-0.45318
12417			SM C16:1	12.8693	22.3729	717.063			0.00154886	0.0103942	1.39054	0.00507792	0.00415282	0.149012	-2.7465
12421			DG(22:4(7Z,10Z,13Z,16Z)/22:6(4Z,7Z,10Z,13Z,16Z,19Z)/0:0)	-15.4669	22.3668	718.068			0.000321177	0.00379932	1.41589	0.0045149	0.00380959	0.0845353	-3.5643
12466			CerP(d18:1/24:0)	-24.9777	20.6134	731.082			0.0031117	0.000999511	1.24216	0.0132942	0.00858999	3.11322	1.63841
12467			Bropirimine	-15.1356	20.5871	267.097			0.00262625	0.00403226	1.022	0.011595	0.00773831	0.65131	-0.618585
12470			3,5-Dinitrosalicylic acid	-23.0496	20.5636	229.118			0.0217775	0.0322092	1.28603	0.000412664	0.000745403	0.676126	-0.564636
12473			Monobromobisphenol A	-13.7793	20.4913	308.185			0.00370591	0.00596956	1.15062	0.00596966	0.00469239	0.620802	-0.687796
12507			CE(5D5)	19.4467	16.8962	636.05			0.00287914	0.00501312	1.2757	0.000884873	0.00119791	0.57432	-0.800074
12508			N,N-Diethyl-2-[4-[6-methoxy-2-(4-methoxyphenyl)-1H-inden-3-yl]phenoxy]ethamine hydrochloride	9.56242	16.8909	481.05			0.00379351	0.00593814	1.35719	0.000408724	0.000741067	0.638838	-0.646478
12520			Amaranthussaponin III	-7.2376	15.9843	942.064			0.00514042	0.00790524	1.21688	0.00216057	0.00222076	0.650255	-0.620922
12522			DG(20:3(8Z,11Z,14Z)/22:6(4Z,7Z,10Z,13Z,16Z,19Z)/0:0)	-22.2748	15.9794	692.026			0.00270581	0.00405747	1.06771	0.0466336	0.0228836	0.666871	-0.584521
12525			Zoledronate	0.178634	15.9457	273.097			0.00132621	0.00216922	1.14897	0.00402991	0.00350225	0.611375	-0.70987
12532			PE(14:0/P-16:0)	8.58288	15.0216	648.919			0.00197773	0.0026087	1.22488	0.00131795	0.00157287	0.758129	-0.399485
12539			PS(14:0/22:2(13Z,16Z))	-6.36035	14.7026	789.059			0.00246344	0.00409884	1.24312	0.00049098	0.000833952	0.601009	-0.734541
12557			TG(12:0/12:0/12:0)	0.721094	12.6961	640.009			0.00257026	0.00372522	1.28364	0.0011937	0.00146558	0.689961	-0.535413
12561			PE(18:1(11Z)/22:6(4Z,7Z,10Z,13Z,16Z,19Z))	-14.8424	12.2556	791.056			0.00109882	0.00169004	1.07351	0.00915563	0.00650123	0.650176	-0.621098
12564			Glycerone sulfate	3.22093	11.3619	171.149			0.176617	0.270458	1.41791	0.000942458	0.0012464	0.653027	-0.614785
12570			Irisxanthone	0.59199	9.09666	437.374			0.000842404	0.00145177	1.18164	0.00342589	0.00310342	0.58026	-0.785229
12582			D-Erythritol 4-phosphate	-22.7425	5.77058	203.102			0.00425028	0.00615393	1.18223	0.00303244	0.00284346	0.690661	-0.533951
12595			Diloxanide furoate	13.5425	5.744	329.159			0.00766428	0.0133083	1.10956	0.0269526	0.0149624	0.5759	-0.79611
12612			Bropirimine	-15.1249	5.48393	267.097			0.00323926	0.0049266	1.33966	0.000616383	0.000958143	0.657505	-0.604927
12619			Immunomycin	-0.768856	5.34477	793.014			0.00593929	0.00938873	1.20555	0.00199221	0.00209592	0.632598	-0.660639
12621			3,5-Dinitrosalicylic acid	-23.0737	5.29846	229.118			0.0216987	0.0333978	1.32462	0.00041366	0.000746494	0.649705	-0.622144
12623			3-(Phosphoacetylamido)-L-alanine	11.9006	5.1452	243.134			0.00466859	0.0063181	1.23355	0.00203314	0.0021259	0.738923	-0.436503
12628			N,N-Diethyl-2-[4-[6-methoxy-2-(4-methoxyphenyl)-1H-inden-3-yl]phenoxy]ethamine hydrochloride	9.68826	4.84742	481.05			0.00338444	0.00601525	1.17554	0.0253178	0.0142422	0.562643	-0.829709
12637			PE-NMe(11D5/13D5)	24.403	4.84028	923.309			0.00959726	0.0135426	1.17921	0.00445689	0.00377377	0.708672	-0.496811
12641			CE(5D5)	19.4218	4.83401	636.05			0.00274955	0.00516978	1.4251	8.7946e-06	7.51545e-05	0.531849	-0.91091
12647			Amaranthussaponin III	-7.25736	4.81769	942.064			0.00515576	0.00823966	1.05511	0.00964769	0.00675659	0.625725	-0.6764
12653			DG(20:3(8Z,11Z,14Z)/22:6(4Z,7Z,10Z,13Z,16Z,19Z)/0:0)	-22.0565	3.89926	692.026			0.0032904	0.00517822	1.10558	0.0133221	0.00860409	0.63543	-0.654195

## Sheet: ME40 Vs. MF40 (POS)
id	MS2 name	MS2 score	MS1 name	MS1 ppm	rt	mz	SuperClass	type	MEAN ME40	MEAN MF40	VIP	P-VALUE	Q-VALUE	FOLD CHANGE	LOG_FOLDCHANGE
1	5-Acetylamino-6-formylamino-3-methyluracil	1			377.052	227.079	Organoheterocyclic compounds	forward	0.168353	0.054785	1.21067	0.0101796	0.0104319	3.07298	1.61964
2	5H-Cyclopentapyrazine	1			56.3245	119.06	Organoheterocyclic compounds	forward	0.25689	0.109538	1.23979	0.00893901	0.00962404	2.34521	1.22971
4	Betaine	0.999992			245.456	118.086	Organic acids and derivatives	forward	2.13084	2.99024	1.06152	0.0335735	0.0233055	0.712597	-0.488842
8	L-Gulose	0.999848			312.723	203.052	Organic oxygen compounds	forward	6.65577	11.2474	1.49003	3.80233e-05	0.000483252	0.59176	-0.756916
12	Picolinic acid	0.999564			421.784	128.071	Organoheterocyclic compounds	forward	0.632582	0.118699	1.57824	7.65407e-05	0.000690676	5.32929	2.41394
13	Uracil	0.999563			170.143	113.035	Organoheterocyclic compounds	forward	1.02132	0.53723	1.22168	0.000987422	0.00257498	1.90109	0.926826
14	Cytosine	0.999457			233.902	112.051	Organoheterocyclic compounds	forward	0.11532	0.399041	1.52618	0.000886976	0.00240511	0.288993	-1.7909
15	Adenosine 2'-phosphate	0.999424			448.673	348.07	Organic oxygen compounds	forward	0.230976	0.809559	1.54029	0.00129725	0.0030376	0.285311	-1.80939
16	Guanine	0.999328			284.777	152.057	Organoheterocyclic compounds	forward	0.383551	0.213904	1.01331	0.0159074	0.0139262	1.7931	0.842457
18	Adenosine	0.999255			143.356	268.097	Nucleosides, nucleotides, and analogues	forward	0.00517735	0.0209128	1.33769	0.00895526	0.00963499	0.247569	-2.0141
20	Hypoxanthine	0.99905			234.768	137.046	Organoheterocyclic compounds	forward	0.0861461	1.98643e-05	1.59786	0.0155835	0.0137407	4336.74	12.0824
21	Choline	0.999003			308.132	104.107	Organic nitrogen compounds	forward	0.14025	0.259947	1.03575	0.0288284	0.0208427	0.53953	-0.890224
23	Deoxyguanosine	0.998598			187.916	268.104	Nucleosides, nucleotides, and analogues	forward	13.7982	41.446	1.38126	0.0108944	0.0108972	0.33292	-1.58675
24	Niacinamide	0.998536			510.01	123.055	Organoheterocyclic compounds	forward	0.166726	0.293446	1.15195	0.0426911	0.0275452	0.568167	-0.815613
26	Ethenyl acetate	0.998498			399.452	87.0444	Organic acids and derivatives	forward	28.2822	8.64715	1.47069	1.27505e-06	8.7347e-05	3.27069	1.7096
27	gamma-Aminobutyric acid	0.998334			421.3	104.071	Organic acids and derivatives	forward	24.8192	2.45698	1.56736	9.74084e-05	0.00076445	10.1015	3.33649
31	Yuccaol C	0.997781			475.606	543.132	Phenylpropanoids and polyketides	forward	0.0602447	0.479047	1.51296	0.00288233	0.00481828	0.12576	-2.99126
32	Pipecolic acid	0.997538			330.47	130.086	Organic acids and derivatives	forward	0.233794	1.39383	1.54632	0.00327576	0.00519792	0.167735	-2.57575
36	Cytidine 2',3'-cyclic phosphate	0.997192			332.95	306.048	Nucleosides, nucleotides, and analogues	forward	0.231975	2.30557	1.57114	0.00033227	0.00141023	0.100615	-3.31308
38	L-Phenylalanine	0.996901			280.645	166.086	Organic acids and derivatives	forward	321.308	807.349	1.33878	0.00126719	0.00299642	0.397979	-1.32923
39	6-Dimethylaminopurine	0.99652			63.3235	164.093	Organoheterocyclic compounds	forward	1.52675	7.6348	1.49552	0.00210829	0.00407988	0.199973	-2.32212
42	Pyrrolidonecarboxylic acid	0.995572			322.386	130.05	Organic acids and derivatives	forward	4.9292	0.00490174	1.4373	0.000527812	0.00182472	1005.6	9.97384
43	Valdecoxib	0.995131			487.28	315.08	Benzenoids	forward	0.0522374	0.0917093	1.44799	0.000158677	0.000981499	0.569597	-0.811985
45	3,3,5-triiodo-L-thyronine-beta-D-glucuronoside	0.995023			54.6565	132.102	Organic acids and derivatives	forward	0.159926	0.2349	1.26044	0.0181946	0.0152191	0.680828	-0.554637
47	1-Methyladenosine	0.994754			271.82	282.12	Nucleosides, nucleotides, and analogues	forward	0.133048	0.00600954	1.54271	0.000601902	0.00195136	22.1395	4.46855
48	6-Deoxyfagomine	0.9944			717.037	132.102	Organoheterocyclic compounds	forward	0.101483	0.126693	1.26989	0.0128043	0.0120809	0.801012	-0.320105
50	3-Methyladenine	0.993841			169.608	150.077	Organoheterocyclic compounds	forward	0.437594	2.26582	1.46289	0.00279255	0.0047312	0.193129	-2.37236
52	N-Acetylcadaverine	0.993296			356.921	145.133	Organic acids and derivatives	forward	18.0702	0.244839	1.58973	0.000333412	0.00141241	73.8045	6.20564
54	L-Proline	0.991978			43.4117	116.071	Organic acids and derivatives	forward	0.060921	0.074194	1.14342	0.0140681	0.0128388	0.821104	-0.284363
56	Cyclic AMP	0.99115			279.959	330.06	Nucleosides, nucleotides, and analogues	forward	0.34933	5.8895	1.57429	0.000287991	0.00131887	0.059314	-4.07548
59	N-Acetylhistidine	0.990153			327.862	198.087	Organic acids and derivatives	forward	3.22367	0.430641	1.45875	6.50081e-05	0.000640826	7.48575	2.90415
62	Cyclic GMP	0.988382			333.818	346.055	Nucleosides, nucleotides, and analogues	forward	0.364512	2.53501	1.53049	0.000506692	0.00178609	0.143791	-2.79795
64	Methyl acrylate	0.987834			421.736	87.0444	Organic acids and derivatives	forward	5.0868	0.135458	1.18091	5.49807e-05	0.000590167	37.5526	5.23084
66	Piperidine	0.986341			286.402	86.0968	Organoheterocyclic compounds	forward	1.81733	1.05847	1.17688	0.00667734	0.00801034	1.71693	0.779835
69	5-Methylcytosine	0.985286			206.542	126.066	Organoheterocyclic compounds	forward	0.0995478	2.24202	1.54606	0.00370767	0.00558404	0.0444009	-4.49327
75	5'-Methylthioadenosine	0.983019			90.3308	298.097	Nucleosides, nucleotides, and analogues	forward	4.62491	2.99711	1.01519	0.0404464	0.0265435	1.54312	0.625852
78	Dictyoquinazol C	0.981802			56.4061	343.129	Organoheterocyclic compounds	forward	0.273329	0.0825387	1.40054	0.000200395	0.00109384	3.31152	1.72749
79	3-Methylguanine	0.981667			202.356	166.072	Organoheterocyclic compounds	forward	3.66581	8.97674	1.22714	0.00396166	0.00580849	0.408367	-1.29206
80	Pantothenic acid	0.981154			237.959	220.108	Organooxygen compounds	forward	0.0550408	0.0128361	1.32737	0.00225163	0.00423065	4.28798	2.1003
81	1H-Indole-2,3-dione	0.980885			77.5677	148.039	Organoheterocyclic compounds	forward	0.584708	0.87731	1.13205	0.0130109	0.0122018	0.666478	-0.585371
84	gamma-Glutamylleucine	0.978838			365.664	261.144	Organic acids and derivatives	forward	0.82996	0.0101388	1.51807	0.0276157	0.0201801	81.8596	6.35508
86	Oleamide	0.978112			188.162	282.279	Lipids and lipid-like molecules	forward	0.0408058	0.0141047	1.05292	0.000243678	0.00121185	2.89305	1.53259
88	L-Threonine	0.97609			171.484	120.066	Organic acids and derivatives	forward	0.171392	0.2112	1.01259	0.0402668	0.0264634	0.811515	-0.30131
90	O-Acetylserine	0.975998			316.177	148.06	Organic acids and derivatives	forward	1.67601	0.063589	1.5377	0.00636949	0.00776798	26.3569	4.72011
91	Isopropylpyrazine	0.974301			38.9533	123.092	Organoheterocyclic compounds	forward	0.0998005	0.0538973	1.35271	0.00687188	0.00815945	1.85168	0.888833
94	2-Aminoisobutyric acid	0.9735			49.3826	104.071	Organic acids and derivatives	forward	0.427324	0.273564	1.02616	0.0343943	0.0237117	1.56206	0.64345
96	Riboflavin	0.972999			234.174	377.145	Organoheterocyclic compounds	forward	0.369618	0.844629	1.09254	0.0117593	0.0114464	0.437609	-1.19228
97	3'-AMP	0.972025			488.97	348.07	Nucleosides, nucleotides, and analogues	forward	0.0335287	0.139457	1.47333	0.00363409	0.00551762	0.240423	-2.05635
100	2,3-Dihydro-5-(3-hydroxypropanoyl)-1H-pyrrolizine	0.968864			36.4791	180.102	Organoheterocyclic compounds	forward	0.676792	3.23949	1.33547	0.0317049	0.0223595	0.208919	-2.25898
101	Diethanolamine	0.967936			354.22	106.086	Organic nitrogen compounds	forward	0.610281	1.26335	1.12175	0.0393192	0.0260369	0.483065	-1.04971
103	Benzaldehyde	0.967411			280.42	107.049	Benzenoids	forward	2.50075	6.21436	1.39937	0.000654543	0.00204411	0.402415	-1.31324
105	2,5-Dimethyloxazole	0.965061			101.717	98.0603	Organoheterocyclic compounds	forward	0.241019	0.123283	1.00491	0.0355312	0.0242653	1.95501	0.967176
108	8beta-Angeloyloxy-15-hydroxy-1alpha,10R-dimethoxy-3-oxo-11(13)-germacren-12,6alpha-olide	0.962363			445.058	425.215	Lipids and lipid-like molecules	forward	0.0977446	0.055091	1.13856	0.00238782	0.00436601	1.77424	0.827199
112	7,8-Dihydro-3-methylpyrrolo[1,2-a]pyrimidin-2(6H)-one	0.959427			268.668	151.086	Organoheterocyclic compounds	forward	1.06394	1.3057	1.31109	0.00392406	0.00577602	0.81484	-0.295411
113	N-Acetylglutamine	0.958526			322.738	189.087	Organic acids and derivatives	forward	9.75728	0.198355	1.47713	0.000450885	0.00167759	49.191	5.62032
116	N6-Acetyl-L-lysine	0.955457			371.24	189.123	Organic acids and derivatives	forward	5.61737	1.40354	1.35787	0.0044049	0.00620642	4.00229	2.00083
119	LysoPE(16:0/0:0)	0.951801			227.706	454.293	Lipids and lipid-like molecules	forward	0.273288	0.124737	1.32757	0.000629923	0.00200155	2.19091	1.13153
122	N-methylvaline	0.951153			409.755	132.102	Organic acids and derivatives	forward	0.206292	0.272102	1.20803	0.00557634	0.00715643	0.758141	-0.399462
124	Pterin	0.950941			203.683	164.057	Organoheterocyclic compounds	forward	0.888259	1.90288	1.15258	0.0163824	0.0141967	0.466798	-1.09913
126	Metenamine	0.94951			357.948	141.113	Organoheterocyclic compounds	forward	1.43712	2.02116	1.44607	0.000306192	0.00135811	0.71104	-0.491998
129	4-Guanidinobutanoic acid	0.944749			382.878	146.092	Organic acids and derivatives	forward	3.06397	1.45606	1.27365	0.00206022	0.00402728	2.10428	1.07333
130	N-Acetylornithine	0.944358			411.654	175.108	Organic acids and derivatives	forward	0.0172299	0.0334737	1.26912	0.00238479	0.00436307	0.514732	-0.958108
134	Flumioxazin	0.936332			35.5404	355.111	Organoheterocyclic compounds	forward	0.00112724	0.513359	1.49189	7.85992e-05	0.000698922	0.00219581	-8.83103
135	Ubiquinone-2	0.935758			29.5605	319.19	Lipids and lipid-like molecules	forward	0.0277905	0.0531191	1.24589	0.0274508	0.0200889	0.523174	-0.934638
136	Gonyautoxin V	0.935452			445.753	380.095	Phenylpropanoids and polyketides	forward	4.88393	0.105576	1.57898	0.00027289	0.00128432	46.26	5.53169
140	Guanidoacetic acid	0.931734			124.589	118.061	Organic acids and derivatives	forward	0.310983	0.417457	1.32261	0.00650012	0.0078718	0.744947	-0.424791
141	N-Methyl-a-aminoisobutyric acid	0.931304			710.141	118.086	Organic acids and derivatives	forward	0.346397	0.539994	1.14683	0.0429428	0.0276566	0.641482	-0.640518
142	3-Acetylpyridine	0.931063			145.946	122.06	Organooxygen compounds	forward	0.264526	0.35263	1.33847	0.00769796	0.00876007	0.750153	-0.414743
143	Protoporphyrin IX	0.93017			192.756	563.265	Organoheterocyclic compounds	forward	0.0643252	2.27147	1.45873	0.000139908	0.000921243	0.0283188	-5.1421
147	Serylthreonine	0.925262			475.724	207.097	Organic acids and derivatives	forward	6.31317	0.301033	1.58091	0.000229208	0.00117305	20.9717	4.39037
148	(13R,14R)-8-Labdene-13,14,15-triol	0.923288			220.676	325.274	Lipids and lipid-like molecules	forward	0.124374	0.611637	1.47235	0.00808915	0.00902983	0.203346	-2.29799
149	L-4-Hydroxyglutamate semialdehyde	0.92263			390.865	148.06	Organic acids and derivatives	forward	0.114261	0.0396857	1.39441	0.000205764	0.00110894	2.87915	1.52565
150	2-Methyl-6-(1-propenyl)pyrazine	0.919622			245.21	135.092	Organoheterocyclic compounds	forward	0.584584	3.6599	1.5951	6.28033e-05	0.000630409	0.159726	-2.64632
151	(13R,14R)-7-Labdene-13,14,15-triol	0.919431			58.9532	325.274	Lipids and lipid-like molecules	forward	0.289782	0.211992	1.00942	0.0180394	0.015134	1.36695	0.450959
154	2-Pyrrolidinone	0.917033			399.922	86.0605	Organoheterocyclic compounds	forward	30.9622	9.63113	1.46042	3.07054e-06	0.000131335	3.21481	1.68473
156	6-Methylquinoline	0.913791			280.415	144.081	Organoheterocyclic compounds	forward	5.03909	13.2035	1.35959	0.00149464	0.00331742	0.381648	-1.38969
158	L-trans-4-Methyl-2-pyrrolidinecarboxylic acid	0.912389			70.0546	130.086	Organic acids and derivatives	forward	0.603322	1.20145	1.36517	0.00159777	0.00346084	0.502163	-0.993772
162	4-Acetylimidazo[4,5-c]pyridine	0.905953			94.7257	162.066	Organoheterocyclic compounds	forward	0.46222	0.176771	1.24768	0.0236967	0.0181179	2.6148	1.3867
164	Vanillylamine	0.903904			76.8398	154.086	Benzenoids	forward	0.147452	0.0488174	1.31053	0.00116744	0.00285376	3.02049	1.59478
166	N-Acetylglutamic acid	0.902333			391.587	190.071	Organic acids and derivatives	forward	0.826793	0.140923	1.52211	0.000351063	0.00145143	5.86696	2.55261
168	N-a-Acetyl-L-arginine	0.898598			395.102	217.129	Organic acids and derivatives	forward	13.8521	0.0286867	1.60269	0.000353388	0.00145726	482.877	8.91551
175	N2-(2-Carboxymethyl-2-hydroxysuccinoyl)arginine	0.889034			32.9432	349.135	Organic acids and derivatives	forward	0.0969019	0.06775	1.03704	0.0181617	0.015201	1.43029	0.516304
176	Polyoxyethylene dioleate	0.889008			58.8885	591.535	Lipids and lipid-like molecules	forward	2.07607	0.23416	1.5775	4.47076e-06	0.000159666	8.86603	3.14829
177	3-Dehydroxycarnitine	0.887861			404.156	146.118	Lipids and lipid-like molecules	forward	0.103347	0.16536	1.32227	0.0123479	0.0118087	0.624978	-0.678123
179	Squamolone	0.886353			239.408	129.066	Organoheterocyclic compounds	forward	0.66041	1.24577	1.24539	0.0137767	0.0126607	0.53012	-0.91561
181	5-Aminopentanal	0.883833			59.8375	102.092	Organic oxygen compounds	forward	0.0749397	0.411608	1.36739	0.01647	0.0142459	0.182065	-2.45747
182	7-(4-Hydroxy-3-methoxyphenyl)-5-methoxy-1-phenyl-3-heptanone	0.88237			31.2037	343.19	Phenylpropanoids and polyketides	forward	0.017045	0.0502116	1.45755	7.05623e-06	0.000203457	0.339464	-1.55867
184	Uridine	0.881941			170.117	245.077	Nucleosides, nucleotides, and analogues	forward	0.248813	0.103212	1.31865	5.96629e-05	0.000614898	2.4107	1.26945
185	PA(18:1(9Z)/18:2(9Z,12Z))	0.881371			59.5989	699.497	Lipids and lipid-like molecules	forward	0.00662929	0.080818	1.59639	0.000194719	0.00107887	0.0820273	-3.60775
188	N-Lactoyl ethanolamine	0.875788			142.921	134.081	Organonitrogen compounds	forward	0.157169	0.385515	1.24616	0.00229541	0.00427497	0.407686	-1.29447
189	Triglochinin	0.875203			283.08	360.09	Organic oxygen compounds	forward	0.130526	0.000713513	1.44476	0.0252336	0.0189124	182.935	7.51519
193	3-Aminobutanoic acid	0.863523			678.449	104.071	Organic acids and derivatives	forward	0.336605	0.119693	1.40691	0.00448166	0.00627433	2.81225	1.49172
195	Caffeine	0.86033			240.881	195.088	Organoheterocyclic compounds	forward	0.298082	0.0993588	1.13834	0.0176356	0.0149103	3.00005	1.58499
197	Asparaginyl-Proline	0.856702			343.041	230.113	Organic acids and derivatives	forward	0.181845	0.0478514	1.26339	0.0035516	0.00544568	3.80019	1.92607
204	(2S,4S)-Pinnatanine	0.852114			237.362	245.113	Organic acids and derivatives	forward	0.139297	0.0286032	1.43009	0.00691065	0.0081888	4.86997	2.28391
206	Prolyl-Tyrosine	0.85142			226.818	279.134	Organic acids and derivatives	forward	0.0217106	0.0276364	1.12453	0.0195697	0.0159514	0.785578	-0.348174
209	3alpha,4,7,7alpha-Tetrahydro-1H-isoindole-1,3(2H)-dione	0.844457			48.4866	152.07	Organoheterocyclic compounds	forward	0.0450163	0.0613839	1.11238	0.0136115	0.0125633	0.733357	-0.447412
210	2,5-Dihydro-2,4,5-trimethyloxazole	0.842243			381.255	114.092	Organoheterocyclic compounds	forward	0.761748	0.22226	1.42	0.000162855	0.000993931	3.42728	1.77706
212	AICA-riboside	0.8409			215.37	259.104	Nucleosides, nucleotides, and analogues	forward	0.00353895	0.0345195	1.51816	0.000244915	0.00121506	0.10252	-3.28602
217	Taraxacoside	0.831552			234.47	399.127	Organic oxygen compounds	forward	0.0197225	0.0698952	1.21916	0.0107596	0.0108096	0.282173	-1.82535
218	L-Glutamic acid	0.830018			407.933	148.06	Organic acids and derivatives	forward	0.1195	0.0355686	1.49523	0.000359941	0.00147356	3.35971	1.74834
219	2,4,5-Trimethoxybenzaldehyde	0.829882			30.3322	197.081	Benzenoids	forward	1.08035	2.09663	1.42032	0.00897173	0.00964607	0.515278	-0.956577
221	2-Dodecanone	0.827804			58.7574	285.242	Organic oxygen compounds	forward	0.0507787	0.0701517	1.06624	0.02048	0.0164159	0.723841	-0.466255
222	L-Aspartic acid	0.824418			420.572	134.045	Organic acids and derivatives	forward	0.0281661	1.98643e-05	1.60253	0.00083608	0.00232657	1417.93	10.4696
223	N-acetyl-alpha-D-galactosamine 1-phosphate	0.823887			170.805	302.067	Organic oxygen compounds	forward	0.000753584	0.00952145	1.21412	0.000576787	0.00190881	0.0791459	-3.65934
224	Nigakinone	0.822578			61.9806	281.092	Alkaloids and derivatives	forward	0.201644	0.314762	1.23037	0.00498985	0.00670296	0.640622	-0.642454
225	CPA(16:0/0:0)	0.82034			279.363	393.24	Lipids and lipid-like molecules	forward	0.246608	1.98643e-05	1.60431	0.000465962	0.00170787	12414.7	13.5998
227	Prolyl-Alanine	0.818523			357.964	187.108	Organic acids and derivatives	forward	0.571809	0.253707	1.23824	0.00445164	0.00624787	2.25382	1.17237
229	PG(16:1(9Z)/16:0)	0.811444			59.1602	721.502	Lipids and lipid-like molecules	forward	0.0195926	0.277302	1.59305	0.000172488	0.00102137	0.0706544	-3.82308
231	2-Benzofurancarboxaldehyde	0.810312			323.47	147.044	Organoheterocyclic compounds	forward	4.44052	5.83474	1.01768	0.0396067	0.026167	0.761048	-0.39394
233	1,2-Dimethoxy-13-methyl-[1,3]benzodioxolo[5,6-c]phenanthridine	0.808383			309.801	348.126	Organoheterocyclic compounds	forward	0.0399255	0.00720484	1.38793	0.00259973	0.00456272	5.54149	2.47027
236	(alpha-D-mannosyl)7-beta-D-mannosyl-diacetylchitobiosyl-L-asparagine, isoform A (protein)	0.806768			368.865	90.0553	Organic acids and derivatives	forward	5.91001	0.672804	1.51787	0.000387881	0.00154047	8.78416	3.1349
241	Pyridoxamine	0.797565			359.618	169.097	Organoheterocyclic compounds	forward	0.10139	0.159508	1.10157	0.00935232	0.00989802	0.635643	-0.653712
242	Cohibin A	0.796283			254.341	549.488	Lipids and lipid-like molecules	forward	0.011642	0.0402692	1.5053	0.00133386	0.00308669	0.289105	-1.79033
244	LysoPE(0:0/18:3(6Z,9Z,12Z))	0.794509			227.686	476.275	Lipids and lipid-like molecules	forward	0.00595691	0.000935449	1.37472	4.47316e-05	0.000529163	6.36797	2.67083
245	N-Ribosylhistidine	0.793326			148.971	288.119	Organic acids and derivatives	forward	0.00336925	0.056667	1.50947	0.00803828	0.00899338	0.0594569	-4.07201
246	Chondroitin	0.79104			368.168	380.116	Organic oxygen compounds	forward	0.115972	0.0209272	1.44502	0.000613326	0.00197201	5.54168	2.47032
250	Methylimidazoleacetic acid	0.785736			242.799	141.066	Organoheterocyclic compounds	forward	1.77116	3.66313	1.12637	0.0493475	0.0306162	0.483509	-1.04838
251	Epsilon-caprolactam	0.784574			393.417	114.092	Organoheterocyclic compounds	forward	0.319941	0.105205	1.33657	0.0101537	0.0104149	3.04113	1.60461
252	L-2-Amino-5-hydroxypentanoic acid	0.782039			356.377	134.081	Organic acids and derivatives	forward	0.248844	0.109507	1.25556	0.00349755	0.00539791	2.27241	1.18422
255	PE(20:2(11Z,14Z)/15:0)	0.779867			174.647	730.54	Lipids and lipid-like molecules	forward	0.0479681	0.120637	1.46798	8.90485e-05	0.00073733	0.397623	-1.33053
256	1-Methylnicotinamide	0.778571			67.0549	137.071	Organoheterocyclic compounds	forward	0.0776717	0.184316	1.46932	0.00228112	0.00426059	0.421405	-1.24672
259	Prednisolone	0.772903			32.8989	361.2	Lipids and lipid-like molecules	forward	0.0202487	0.0421318	1.15568	0.00160615	0.00347219	0.480604	-1.05708
262	S-Lactoylglutathione	0.769724			403.72	380.112	Organic acids and derivatives	forward	0.00220341	1.98643e-05	1.11748	0.044361	0.0282837	110.923	6.79342
267	Cohibin B	0.765626			57.8707	549.488	Lipids and lipid-like molecules	forward	0.586789	3.62766	1.58507	0.000256197	0.00124383	0.161754	-2.62812
268	DG(18:2(9Z,12Z)/16:0/0:0)	0.765319			74.1917	593.514	Lipids and lipid-like molecules	forward	0.0123498	1.98643e-05	1.60269	0.000460185	0.00169638	621.709	9.2801
273	Gynocardin	0.758286			356.232	304.101	Organooxygen compounds	forward	0.0787873	0.0232509	1.43128	6.59674e-05	0.000645242	3.38857	1.76068
276	Indole	0.754609			280.398	118.065	Organoheterocyclic compounds	forward	5.32855	12.6099	1.11571	0.00236605	0.00434485	0.422569	-1.24274
277	1-Kestose	0.754591			475.518	527.159	Organic oxygen compounds	forward	0.519053	2.23653	1.34838	0.0237093	0.0181243	0.232079	-2.10731
279	PE(16:0/18:2(9Z,12Z))	0.750296			175.587	716.523	Lipids and lipid-like molecules	forward	0.293492	0.619219	1.47735	4.71203e-05	0.000544294	0.473972	-1.07713
282	3alpha,4,5,7alpha-Tetrahydro-5-hydroxy-1H-isoindole-1,3(2H)-dione	0.747053			87.9245	168.065	Organoheterocyclic compounds	forward	0.415366	0.71057	1.1411	0.00888423	0.00958701	0.584553	-0.774595
283	PE(20:4(5Z,8Z,11Z,14Z)/15:0)	0.745343			176.125	726.506	Lipids and lipid-like molecules	forward	0.610144	0.445926	1.11621	0.0125973	0.0119584	1.36826	0.452344
285	5-Hydroxykynurenamine	0.743517			104.221	181.097	Organic oxygen compounds	forward	0.490343	1.98643e-05	1.1186	0.0434902	0.0278975	24684.7	14.5913
286	Methyl 2-furoate	0.742276			327.106	127.039	Organoheterocyclic compounds	forward	0.252957	0.152452	1.22227	0.00497187	0.00668839	1.65925	0.73053
290	5,6-Dihydroxyindole	0.739274			74.0641	150.055	Organoheterocyclic compounds	forward	0.143928	0.402681	1.56334	0.000133367	0.000898376	0.357423	-1.48429
291	Alanyl-Proline	0.737344			285.005	187.108	Organic acids and derivatives	forward	0.308022	0.0115914	1.24424	0.000182168	0.00104735	26.5734	4.73191
296	Momilactone B	0.728285			30.3167	331.19	Organoheterocyclic compounds	forward	0.0728816	0.119528	1.23771	0.0146884	0.0132155	0.609746	-0.713721
299	Norsanguinarine	0.723492			287.185	334.111	Organoheterocyclic compounds	forward	0.207988	0.00817741	1.31589	3.87427e-06	0.000148244	25.4345	4.66872
302	Suberylglycine	0.71834			141.147	232.118	Organic acids and derivatives	forward	0.647451	0.118087	1.2751	0.000968432	0.00254387	5.48281	2.45492
303	Ethyl vanillin isobutyrate	0.717639			30.3188	237.112	Benzenoids	forward	0.0843766	0.182767	1.43813	0.00921928	0.00981085	0.461661	-1.11509
304	Dihydro-2,4-dimethyl-6-(1-methylpropyl)-4H-1,3,5-dithiazine	0.715188			375.782	206.102	Organoheterocyclic compounds	forward	5.66331	0.473713	1.49925	0.00064558	0.00202879	11.9552	3.57956
305	Triptohypol F	0.710639			243.171	457.4	Lipids and lipid-like molecules	forward	0.0104539	0.00159231	1.44592	0.00145039	0.00325368	6.56523	2.71485
306	PG(18:2(9Z,12Z)/16:0)	0.710519			58.6159	747.517	Lipids and lipid-like molecules	forward	0.0517158	0.00864478	1.1689	0.0162453	0.0141191	5.98231	2.5807
308	Stachyose	0.705531			512.101	689.211	Organic oxygen compounds	forward	0.0134605	0.00163873	1.1496	0.00129462	0.00303403	8.21398	3.03808
309	N-Carboxyacetyl-D-phenylalanine	0.705205			119.28	252.087	Organic acids and derivatives	forward	0.28904	0.038862	1.52291	0.00333056	0.00524837	7.4376	2.89484
311	Acetyl-CoA	0.703442			427.943	810.133	Lipids and lipid-like molecules	forward	0.00603675	0.01326	1.17492	0.00963495	0.0100801	0.45526	-1.13524
313	2-Aminomuconic acid semialdehyde	0.702755			148.119	142.05	Organic acids and derivatives	forward	0.324132	0.145008	1.33386	0.000891385	0.00241285	2.23526	1.16044
314	1-Methyl-2-propylbenzene	0.702586			30.3675	135.117	Benzenoids	forward	0.0337463	0.0735468	1.41849	0.00498774	0.00670125	0.458841	-1.12393
316	FAD	0.694062			404.563	786.165	Nucleosides, nucleotides, and analogues	forward	0.000822624	0.0140254	1.32314	0.00587922	0.00737704	0.0586522	-4.09167
318	Dihydrowyerol	0.692832			30.3231	263.128	Lipids and lipid-like molecules	forward	0.0715226	0.125857	1.38509	0.00676282	0.00807623	0.568287	-0.815308
320	3-Hydroxyanthranilic acid	0.684586			392.527	154.05	Benzenoids	forward	0.507441	0.136331	1.51207	0.00107446	0.00271199	3.72211	1.89612
322	PG(18:3(6Z,9Z,12Z)/16:1(9Z))	0.681351			39.8312	743.484	Lipids and lipid-like molecules	forward	0.000675047	0.0525168	1.42553	0.000472617	0.00172096	0.0128539	-6.28165
325	Neobetanin	0.676265			475.543	549.141	Organic oxygen compounds	forward	0.0150266	0.0675815	1.34808	0.0173369	0.0147426	0.222347	-2.16911
326	Mesalazine	0.676205			323.594	154.05	Benzenoids	forward	1.95597	1.03353	1.45294	1.29063e-05	0.000283037	1.89251	0.920298
327	DG(20:3(8Z,11Z,14Z)/16:0/0:0)	0.675125			68.7308	619.53	Lipids and lipid-like molecules	forward	1.53838e-05	0.0170855	1.60876	5.19738e-05	0.000573172	0.000900399	-10.1171
328	4-Aminobutyraldehyde	0.669809			83.0024	88.076	Organic oxygen compounds	forward	20.1345	2.05719	1.50244	0.00112016	0.00278273	9.78741	3.29093
329	Histidinal	0.667418			119.965	140.082	Organic nitrogen compounds	forward	1.53838e-05	0.517529	1.60504	0.0141239	0.0128731	2.97255e-05	-15.0379
332	2-Isopropyl-3-methoxypyrazine	0.660922			47.5437	153.102	Organoheterocyclic compounds	forward	0.159968	0.0743338	1.23831	0.00222681	0.00420518	2.15203	1.1057
333	Glycineamideribotide	0.653909			113.165	287.07	Nucleosides, nucleotides, and analogues	forward	0.110112	0.363627	1.41207	0.00182049	0.00374817	0.302816	-1.72349
335	4-Hydroxyproline galactoside	0.650621			315.846	294.118	Lipids and lipid-like molecules	forward	0.606029	0.0283579	1.53924	0.00414664	0.00597247	21.3707	4.41757
339	S-Glutaryldihydrolipoamide	0.641811			370.989	322.113	Lipids and lipid-like molecules	forward	0.341298	0.0211396	1.54226	0.000624168	0.00199139	16.145	4.01301
340	D-N-(Carboxyacetyl)alanine	0.64045			398.594	176.055	Organic acids and derivatives	forward	0.0256071	0.108944	1.46955	0.00612449	0.00756927	0.235048	-2.08897
347	PG(16:0/20:4(5Z,8Z,11Z,14Z))	0.625994			39.8319	771.514	Lipids and lipid-like molecules	forward	1.53838e-05	0.00145604	1.39127	0.0138142	0.0126827	0.0105655	-6.56449
348	Indole-3-propionic acid	0.625026			115.346	190.086	Organoheterocyclic compounds	forward	0.20424	0.0635149	1.32778	0.0103802	0.0105616	3.21562	1.68509
349	3alpha,4,7,7alpha-Tetrahydro-4-hydroxy-1H-isoindole-1,3(2H)-dione	0.620934			196.147	168.065	Organoheterocyclic compounds	forward	0.170212	0.402219	1.1819	0.0370523	0.0249899	0.423181	-1.24065
350	Geniposidic acid	0.618394			172.653	375.13	Lipids and lipid-like molecules	forward	0.241363	1.19391	1.4447	0.00445321	0.00624925	0.202161	-2.30643
353	3-(2-Methylpropanoyloxy)-8-(2-methylbutanoyloxy)-9,10-epoxy-p-mentha-1,3,5-triene	0.610688			25.9986	335.188	Benzenoids	forward	0.0230874	0.0123273	1.22972	0.010751	0.010804	1.87287	0.905254
355	PE(14:1(9Z)/14:0)	0.60809			180.725	634.445	Lipids and lipid-like molecules	forward	0.0243735	0.784325	1.59792	0.000157062	0.000976603	0.0310757	-5.00807
356	Ethyl carbamate	0.607819			391.667	90.0553	Organic acids and derivatives	forward	0.443799	0.138562	1.33099	0.000154932	0.000970067	3.20289	1.67937
357	PE(15:0/14:1(9Z))	0.606473			181.262	648.46	Lipids and lipid-like molecules	forward	0.00788919	1.92635	1.59189	0.00116536	0.00285069	0.00409541	-7.93178
361	Glutaminyl-Gamma-glutamate	0.599447			438.597	275.135	Organic acids and derivatives	forward	0.335443	0.0504134	1.46914	0.000973849	0.00255279	6.65384	2.73419
363	L-Lysine	0.597647			554.553	147.113	Organic acids and derivatives	forward	0.0334009	0.176702	1.43819	0.00819293	0.00910472	0.189024	-2.40336
364	Caffeoylcycloartenol	0.597583			30.3297	589.426	Lipids and lipid-like molecules	forward	0.0182467	0.0693511	1.56938	0.000203751	0.00110332	0.263105	-1.92629
366	Sorbitol-6-phosphate	0.59544			474.996	263.053	Organic oxygen compounds	forward	0.0160757	0.194855	1.47469	0.0356132	0.0243049	0.0825004	-3.59946
367	6-(alpha-D-Glucosaminyl)-1D-myo-inositol	0.594658			502.404	342.14	Organic oxygen compounds	forward	0.280286	0.0788964	1.34918	0.0236624	0.0181003	3.55258	1.82887
368	N-Carboxyethyl-g-aminobutyric acid	0.588134			361.735	176.092	Organic acids and derivatives	forward	8.56323	0.625329	1.5344	0.00120433	0.00290763	13.6939	3.77547
369	Phlorisobutyrophenone 2-glucoside	0.586602			90.8242	359.135	Organic oxygen compounds	forward	0.0418108	0.108731	1.37874	0.000427998	0.00162983	0.384534	-1.37882
372	LysoPE(16:1(9Z)/0:0)	0.582223			222.421	452.277	Lipids and lipid-like molecules	forward	0.0011955	0.0298366	1.53269	0.00772357	0.0087779	0.0400682	-4.6414
373	PA(16:0/18:2(9Z,12Z))	0.580629			30.293	673.484	Lipids and lipid-like molecules	forward	0.000778191	0.140005	1.46412	2.72227e-05	0.000402437	0.00555833	-7.49113
375	(x)-1,2-Propanediol 1-O-b-D-glucopyranoside	0.578292			242.284	239.114	Organic oxygen compounds	forward	0.285777	0.138467	1.04865	0.0264363	0.0195502	2.06386	1.04534
377	LysoPE(18:1(9Z)/0:0)	0.574991			225.044	480.308	Lipids and lipid-like molecules	forward	0.0155691	0.00570706	1.22367	0.000699991	0.00211996	2.72805	1.44787
378	N-Acetyl-L-tyrosine	0.570708			265.955	224.092	Organic acids and derivatives	forward	0.499224	0.093872	1.39352	0.0107911	0.0108301	5.31813	2.41092
380	PE(20:1(11Z)/15:0)	0.568666			175.016	732.554	Lipids and lipid-like molecules	forward	1.08673	0.460439	1.52074	3.21571e-07	3.46998e-05	2.36022	1.23892
382	Trimethylaminoacetone	0.565844			63.2252	116.107	Organic oxygen compounds	forward	0.0772609	1.68098	1.57353	0.0113889	0.0112118	0.0459618	-4.44342
383	Sulfolithocholylglycine	0.563863			367.397	514.288	Lipids and lipid-like molecules	forward	0.146485	0.0220695	1.38496	0.0109411	0.0109273	6.63744	2.73063
385	Indole-3-methyl acetate	0.557395			280.38	190.086	Organoheterocyclic compounds	forward	2.01908	5.15172	1.36513	0.000415083	0.00160187	0.391923	-1.35136
386	Epidermin	0.556544			354.621	262.128	Organic oxygen compounds	forward	0.204349	0.0564917	1.37568	0.000485814	0.0017464	3.61733	1.85493
387	PE(22:4(7Z,10Z,13Z,16Z)/15:0)	0.556046			173.422	754.535	Lipids and lipid-like molecules	forward	0.0135843	0.00187593	1.15771	0.00511737	0.00680513	7.24137	2.85626
388	L-cis-3-Amino-2-pyrrolidinecarboxylic acid	0.555932			389.847	131.081	Organic acids and derivatives	forward	2.97427	0.843531	1.51805	3.22987e-06	0.000134504	3.52597	1.81802
389	PE(18:2(9Z,12Z)/15:0)	0.554089			176.166	702.507	Lipids and lipid-like molecules	forward	0.0455098	0.130251	1.37372	0.0108402	0.0108621	0.3494	-1.51705
393	3,4-Dihydro-2H-1-benzopyran-2-one	0.548208			280.081	149.06	Phenylpropanoids and polyketides	forward	2.43207	7.01594	1.45312	0.000138664	0.000916971	0.346649	-1.52845
396	Nor-psi-tropine	0.543029			356.597	128.107	Alkaloids and derivatives	forward	1.02296	0.21869	1.51389	0.0016106	0.00347819	4.67766	2.22579
397	3-Aminopropionaldehyde	0.538624			101.156	74.0605	Organic oxygen compounds	forward	9.81111	4.38572	1.14254	0.0317915	0.022404	2.23706	1.1616
399	2-Methoxy-5-methylpyrazine	0.534284			152.41	125.071	Organoheterocyclic compounds	forward	1.06693	0.518055	1.23767	0.0039523	0.00580043	2.05949	1.04229
403	Pyrohyperforin	0.507167			29.6342	535.378	Lipids and lipid-like molecules	forward	0.0633555	0.104467	1.33557	0.0184968	0.0153833	0.606464	-0.721506
404	PA(P-16:0e/18:2(9Z,12Z))	0.505608			30.3376	657.489	Lipids and lipid-like molecules	forward	0.0214639	0.296099	1.60283	2.09384e-05	0.000356004	0.072489	-3.78609
405	2-(Ethylamino)-4,5-dihydroxybenzamide	0.504666			389.979	197.092	Benzenoids	forward	0.150052	0.0478674	1.43809	0.00936787	0.00990815	3.13475	1.64835
406	PE(P-16:0e/16:0)	0.498884			30.3318	676.531	Lipids and lipid-like molecules	forward	0.155709	0.457558	1.51058	5.40508e-06	0.00017481	0.340305	-1.5551
407	PE(16:0/16:1(9Z))	0.497851			177.077	690.508	Lipids and lipid-like molecules	forward	1.04738	14.8106	1.57272	0.00262689	0.00458681	0.0707182	-3.82178
414	2-(1,2,3,4-Tetrahydroxybutyl)-6-(2,3,4-trihydroxybutyl)pyrazine	0.482875			340.146	305.134	Organoheterocyclic compounds	forward	0.103178	0.0335254	1.22269	0.0275678	0.0201536	3.07762	1.62181
416	PE(22:1(13Z)/15:0)	0.476305			30.3281	760.587	Lipids and lipid-like molecules	forward	0.138006	0.347359	1.42605	0.00560019	0.00717402	0.397301	-1.3317
418	Kojibiose	0.471442			475.478	325.113	Lipids and lipid-like molecules	forward	0.0187933	0.0638088	1.16965	0.0400547	0.0263685	0.294524	-1.76354
422	Campesteryl ferulate	0.460036			30.2807	577.426	Lipids and lipid-like molecules	forward	0.0633119	0.0982546	1.19594	0.0336224	0.0233299	0.644366	-0.634048
423	1-eicosanoyl-glycero-3-phosphate	0.45762			30.321	467.316	Lipids and lipid-like molecules	forward	0.0955675	0.156799	1.3131	0.0215381	0.0169754	0.609491	-0.714322
426	Glutarylglycine	0.454069			109.154	190.071	Organic acids and derivatives	forward	0.322093	0.0305836	1.50804	0.000439697	0.00165452	10.5316	3.39665
428	PS(20:1(11Z)/15:0)	0.448704			201.828	776.544	Lipids and lipid-like molecules	forward	0.00481368	0.000240407	1.40401	0.0019031	0.00384765	20.023	4.32359
429	Calystegine A7	0.448533			347.341	160.097	Alkaloids and derivatives	forward	0.131433	0.686987	1.42551	0.0180653	0.0151482	0.191318	-2.38595
430	beta-D-Galactopyranosyl-(1->4)-2-amino-2-deoxy-beta-D-glucopyranosyl-(1->6)-D-mannose	0.445077			500.288	504.192	Organic oxygen compounds	forward	0.0678135	0.00176228	1.50864	0.00269326	0.00464462	38.4805	5.26606
431	PE(15:0/15:0)	0.444488			182.763	664.492	Lipids and lipid-like molecules	forward	0.420071	0.965267	1.25642	0.0247037	0.0186377	0.435186	-1.2003
432	Pipericine	0.440315			68.2177	336.326	Lipids and lipid-like molecules	forward	0.0156888	0.0176573	1.04124	0.0277321	0.0202443	0.888518	-0.170527
433	Tetraacetylethylenediamine	0.429798			146.405	229.118	Organic acids and derivatives	forward	0.544988	0.155508	1.41714	0.00349512	0.00539578	3.50457	1.80924
438	2,3-Di-O-methylellagic acid	0.411548			449.958	331.045	Phenylpropanoids and polyketides	forward	0.0260612	0.0375542	1.12324	0.0134408	0.0124617	0.693963	-0.527069
440	Avenic acid A	0.401624			359.641	323.145	Organic acids and derivatives	forward	0.333483	0.0733436	1.31979	0.0220802	0.0172689	4.54685	2.18487
441	PA(20:3(8Z,11Z,14Z)/15:0)	0.396511			60.7433	685.485	Lipids and lipid-like molecules	forward	0.0107759	0.041638	1.47293	0.00465497	0.00642451	0.258799	-1.95009
443	PE(15:0/16:1(9Z))	0.376318			179.2	676.493	Lipids and lipid-like molecules	forward	1.27215	9.01759	1.54655	0.00383031	0.00569392	0.141074	-2.82547
830			3,4,5-trihydroxy-6-(4-hydroxy-1H-indole-3-carbonyloxy)oxane-2-carboxylic acid	-14.8	716.111	354.285			0.0949311	0.124896	1.15577	0.0271021	0.0198973	0.760079	-0.395778
840			Aplysil	-14.416	715.156	310.201			0.0168894	0.0260118	1.12507	0.0391619	0.0259655	0.649298	-0.623047
878			Aminomalote	-21.7976	706.898	120.081			0.205586	0.462918	1.3137	0.00321069	0.00513709	0.444108	-1.17102
891			Allantoate	2.81907	702.141	177.138			0.0091299	0.0135617	1.14206	0.0359287	0.0244564	0.673214	-0.570864
896			3,4,5-trihydroxy-6-(4-hydroxy-1H-indole-3-carbonyloxy)oxane-2-carboxylic acid	-14.9121	699.242	354.285			0.116903	0.161411	1.1288	0.0299712	0.0214543	0.724257	-0.465426
926			Aromatized C-1027 chromophore	12.2437	685.871	847.292			0.0182078	0.0334127	1.20086	0.0249221	0.0187514	0.544937	-0.875839
942			Aminomalote	-22.0429	683.415	120.081			0.334563	0.794159	1.16459	0.0265505	0.0196101	0.421279	-1.24715
997			3,4,5-trihydroxy-6-(4-hydroxy-1H-indole-3-carbonyloxy)oxane-2-carboxylic acid	-15.0537	664.678	354.285			0.122521	0.162128	1.21313	0.00816963	0.00908797	0.755703	-0.404109
1006			Aminomalote	-21.6568	657.008	120.081			0.193373	0.40134	1.26308	0.00438539	0.00618902	0.481819	-1.05344
1023			Chlorobenzilate	6.73872	654.521	326.196			0.00560082	0.00748302	1.18789	0.00687806	0.00816413	0.74847	-0.417983
1040			Allantoate	2.99445	650.753	177.139			0.0166114	0.0374726	1.34315	0.0277542	0.0202565	0.443295	-1.17366
1064			Diloxanide furoate	13.8414	643.101	329.159			0.00641366	0.0108477	1.14526	0.0215864	0.0170017	0.591249	-0.758163
1065			Aminomalote	-22.0243	642.416	120.081			0.143854	0.327319	1.40983	0.000724311	0.00215876	0.439491	-1.18609
1073			3,4,5-trihydroxy-6-(4-hydroxy-1H-indole-3-carbonyloxy)oxane-2-carboxylic acid	-14.9037	637.477	354.285			0.0943617	0.130867	1.25489	0.0129239	0.0121511	0.721053	-0.471823
1077			Aplysil	-13.9415	636.686	310.201			0.0155364	0.0217578	1.34649	0.0015918	0.00345273	0.714063	-0.485877
1084			2-C-Methyl-D-erythritol 2,4-cyclodiphosphate	-17.9294	631.499	279.093			0.0451735	0.053872	1.12264	0.0182774	0.0152642	0.838533	-0.25406
1093			3,4,5-trihydroxy-6-(4-hydroxy-1H-indole-3-carbonyloxy)oxane-2-carboxylic acid	-15.3816	624.487	354.285			0.102115	0.144501	1.21246	0.0068511	0.00814366	0.70667	-0.50089
1122			PE-NMe(11D5/13D5)	24.418	616.247	923.309			0.0461715	0.0552508	1.02638	0.0227568	0.0176289	0.835672	-0.258992
1139			all-trans-Undecaprenyl phosphate	2.9794	612.494	848.292			0.0623034	0.0830322	1.16946	0.0100908	0.0103747	0.750352	-0.41436
1141			Aromatized C-1027 chromophore	12.2662	612.484	847.292			0.0673822	0.0935529	1.34589	0.000898563	0.00242539	0.720258	-0.473415
1155			Allantoate	3.17924	608.813	177.139			0.15061	0.210253	1.01343	0.0193252	0.0158239	0.716326	-0.481311
1161			2,5-Furandicarboxylate	-20.8804	607.518	157.097			0.025125	0.0434079	1.28442	0.00564802	0.00720909	0.578813	-0.788832
1187			3,4,5-trihydroxy-6-(4-hydroxy-1H-indole-3-carbonyloxy)oxane-2-carboxylic acid	-14.9769	603.487	354.285			0.101544	0.13619	1.03194	0.0315272	0.0222679	0.745606	-0.423515
1189			Phosfolan	-8.95393	603.48	256.3			0.0920897	0.120882	1.09244	0.043697	0.0279881	0.761817	-0.392483
1198			Chlorobenzilate	6.85053	601.677	326.196			0.00824056	0.0117255	1.15858	0.00965307	0.0100916	0.702788	-0.508839
1207			3-oxo-3-[(3,4,5,6-tetrahydroxyoxan-2-yl)methoxy]propanoic acid	-10.0181	600.769	267.207			0.000313673	0.00320164	1.30429	0.00313357	0.00506367	0.0979727	-3.35148
1212			Nebularine	17.5977	599.88	253.238			0.00483427	0.00735113	1.24634	0.00582495	0.00733784	0.657623	-0.604667
1231			3-Sulfopyruvate	4.89758	595.423	169.133			0.463778	0.608152	1.29446	0.00361328	0.0054996	0.762603	-0.390996
1232			5'-Deoxy-5'-fluoroadenosine	10.5098	595.423	270.243			0.0110454	0.014491	1.16684	0.0106641	0.0107471	0.762224	-0.391713
1250			Azacozole	-24.2796	592.752	301.141			0.0198382	0.0312771	1.20687	0.0479365	0.0299629	0.634273	-0.656823
1256			Paraoxon	-24.1416	591.905	276.196			0.0304048	0.0426492	1.15068	0.0269925	0.0198405	0.712905	-0.488217
1258			Hydroxypyruvate	12.1889	591.883	105.07			0.450075	0.687981	1.23652	0.0116211	0.0113594	0.654197	-0.612204
1267			Trifluoromethyl-bismethyl ketone	16.6484	590.941	141.113			1.0195	1.39081	1.38311	0.00105651	0.00268446	0.733029	-0.448059
1275			Cidofovir	-13.0501	590.089	280.191			0.0208189	0.0311383	1.32397	0.00238852	0.00436668	0.668593	-0.580799
1282			3-Oxalomalate	-7.59177	589.201	207.113			0.0119167	0.0161002	1.10424	0.0189404	0.0156209	0.74016	-0.434092
1296			Monobromobisphenol A	-13.9751	587.874	308.185			0.0230948	0.0377361	1.21788	0.0280602	0.0204246	0.612008	-0.708377
1313			Citreovirone	14.5062	586.542	294.155			0.0183504	0.00871587	1.16501	0.00846054	0.0092948	2.1054	1.07409
1345			Trifluoromethanesulfonic acid	14.7741	581.218	151.086			0.055244	0.0729376	1.35158	0.00186171	0.00379826	0.757414	-0.400847
1353			Aminomalote	-22.8243	577.726	120.081			0.305956	0.739133	1.41984	0.000385842	0.00153572	0.413939	-1.27251
1358			3,4,5-trihydroxy-6-(4-hydroxy-1H-indole-3-carbonyloxy)oxane-2-carboxylic acid	-14.7274	575.011	354.285			0.0826931	0.116019	1.19745	0.0095279	0.0100116	0.712752	-0.488528
1394			m-Benzenesulfonium diazonium chloride	6.16057	559.059	221.642			0.069893	0.000183785	1.54486	0.000653004	0.00204149	380.297	8.57098
1402			Paraoxon	-24.6101	557.288	276.196			0.0130315	0.0237019	1.21867	0.00182442	0.00375299	0.549808	-0.863001
1403			cis-Aconitate	19.4295	557.263	175.119			0.162964	0.495801	1.32031	0.014227	0.0129364	0.328688	-1.60521
1408			3,4,5-trihydroxy-6-(4-hydroxy-1H-indole-3-carbonyloxy)oxane-2-carboxylic acid	-14.7421	556.785	354.285			0.0918641	0.124894	1.14338	0.0258543	0.0192425	0.735538	-0.443129
1410			Isopentenyl diphosphate	-23.8406	556.351	247.094			0.0179387	0.0355068	1.43207	0.00302807	0.00496084	0.505218	-0.985023
1413			Aminomalote	-22.6794	555.903	120.081			0.243819	0.508303	1.25863	0.00837787	0.00923654	0.479673	-1.05988
1424			1-(4-Hydroxy-2-methylpyrimid-5-ylmethyl)-3-(beta-hydroxyethyl)-2-methylpyridinium bromide	-13.6852	554.514	341.218			0.00561551	0.00269498	1.24875	0.00544526	0.00705863	2.08369	1.05914
1474			Sodium citrate	-15.2511	541.211	295.102			0.0239154	0.0353452	1.10969	0.0263489	0.0195042	0.676623	-0.563576
1482			Aminomalote	-22.5289	537.672	120.081			0.188218	0.54351	1.48962	0.00294318	0.00487599	0.346301	-1.5299
1492			3,4,5-trihydroxy-6-(4-hydroxy-1H-indole-3-carbonyloxy)oxane-2-carboxylic acid	-14.6667	535.906	354.285			0.0918158	0.120892	1.15697	0.0143312	0.0129999	0.759486	-0.396904
1496			3-(ADP)-2-phosphoglycerate	4.31862	535.882	596.253			0.00716082	1.98643e-05	1.56342	0.0307222	0.0218498	360.487	8.4938
1525			PC(o-22:1(13Z)/20:4(8Z,11Z,14Z,17Z))	17.1207	527.848	851.264			0.00183118	1.98643e-05	1.56292	0.0184998	0.0153849	92.1844	6.52645
1527			TG(14:0/18:4(6Z,9Z,12Z,15Z)/20:5(5Z,8Z,11Z,14Z,17Z))	-3.94553	527.065	846.307			0.00420054	1.98643e-05	1.59274	0.00336596	0.00528059	211.462	7.72425
1535			Dihydrokaempferol	-9.55241	526.614	289.257			0.0215778	0.0285959	1.32939	0.0113202	0.0111687	0.754579	-0.406257
1568			Benodanil	-24.1382	522.649	324.129			0.0345653	0.0124806	1.26055	0.022871	0.017689	2.76953	1.46964
1577			(5-Formylfuran-3-yl)methyl phosphate	1.09412	521.269	207.097			0.0904586	0.033224	1.44651	0.000160605	0.00098728	2.72269	1.44503
1592			Trifluoromethyl-bismethyl ketone	16.2628	519.786	141.113			1.45179	1.77927	1.24015	0.00590237	0.00739367	0.815945	-0.293457
1599			Santiaguine	-16.9431	518.201	593.811			0.00199768	0.00321729	1.19464	0.00374186	0.00561496	0.620919	-0.687524
1638			3-O-Sulfogalactosylceramide (d18:1/18:0)	4.30868	512.838	809.169			0.000462962	1.98643e-05	1.06467	0.0342659	0.0236486	23.3062	4.54264
1667			Sodium citrate	-15.1921	511.12	295.102			0.021616	0.0289744	1.00341	0.0312523	0.0221258	0.746038	-0.42268
1671			3,4,5-trihydroxy-6-(4-hydroxy-1H-indole-3-carbonyloxy)oxane-2-carboxylic acid	-14.6351	510.844	354.285			0.094321	0.125811	1.06228	0.0324162	0.0227231	0.749702	-0.41561
1672			PE-NMe(14:0/22:2(13Z,16Z))	14.8209	510.493	759.094			1.53838e-05	1.98643e-05	1.32282	0.00277092	0.00471048	0.774446	-0.368763
1687			Aminomalote	-22.5502	508.518	120.081			0.228886	0.608209	1.49886	0.00115407	0.00283391	0.376328	-1.40994
1713			Lanceotoxin A	-22.0498	506.335	621.678			0.000875966	1.98643e-05	1.55314	0.019691	0.0160142	44.0976	5.46263
1715			Bismuth subsalicylate	12.2831	505.085	363.104			0.0014429	0.000301379	1.16731	0.0265206	0.0195944	4.78766	2.25932
1734			Tetracosanoic acid	24.8949	502.762	369.653			0.00106881	1.98643e-05	1.25106	0.0311206	0.0220575	53.8057	5.74969
1759			TG(14:1(9Z)/16:1(9Z)/o-18:0)	20.2312	501.423	790.347			0.0175164	0.0070937	1.09815	0.0231011	0.0178095	2.46929	1.3041
1774			Deltamethrin	-16.6659	500.724	506.198			0.00148691	1.98643e-05	1.54092	0.0191458	0.0157296	74.8537	6.226
1781			XTP	18.8715	500.474	525.182			0.000832905	1.98643e-05	1.58682	0.000708297	0.00213335	41.9298	5.3899
1786			trans-Hex-2-enoyl-CoA	-15.9998	500.038	864.655			0.00232371	0.000127383	1.32078	0.0387581	0.0257813	18.2419	4.18918
1797			(-)-Epigallocatechin 3-gallate 7-glucoside 4-glucuronide	-7.44111	498.717	797.638			0.00906411	0.0020086	1.40264	0.00605366	0.00751083	4.51264	2.17397
1802			Ceramide (d18:1/12:0)	11.0293	498.486	482.807			0.0596244	0.115534	1.14608	0.00293975	0.00487278	0.516078	-0.954338
1835			Vincristine	-5.02546	495.864	825.961			0.00192207	0.00668776	1.48373	0.00115049	0.00282856	0.2874	-1.79887
1842			Nitro blue tetrazolium	-10.3096	495.355	818.634			0.0136315	0.0382998	1.4353	0.000185973	0.00105715	0.355915	-1.4904
1845			PS(DiMe(9,3)/DiMe(9,3))	4.13148	495.308	810.973			0.0918466	0.204429	1.44587	0.000170731	0.00101649	0.449284	-1.1543
1851			Azukisaponin III	3.45414	495.241	811.974			0.00590168	0.0152561	1.25332	0.0209643	0.016665	0.386841	-1.37019
1864			3,4,5-trihydroxy-6-(4-hydroxy-1H-indole-3-carbonyloxy)oxane-2-carboxylic acid	-14.6735	494.332	354.285			0.12068	0.169245	1.28838	0.00417499	0.0059977	0.713051	-0.487922
1866			Tricosanoylglycine	-3.2552	494.305	412.667			0.00786571	1.98643e-05	1.599	0.000904739	0.00243613	395.973	8.62926
1897			Nitrogen mustard	-1.33433	492.233	157.061			0.0491523	0.112807	1.53312	5.8152e-06	0.000180591	0.435722	-1.19852
1909			3,3'-Dichloro-4,4'-diaminodiphenyl ether	-1.74253	491.505	270.133			0.0108682	0.0175644	1.1364	0.00459113	0.00636968	0.618763	-0.692541
1916			Perfluorohexane sulfonic acid	-21.1304	491.059	401.114			0.00880796	0.000747596	1.28723	0.00269445	0.00464564	11.7817	3.55848
1919			TG(18:4(6Z,9Z,12Z,15Z)/16:1(9Z)/18:4(6Z,9Z,12Z,15Z))	1.93308	490.921	846.293			0.00219863	0.0034605	1.11659	0.00820987	0.00911689	0.635351	-0.654375
1923			Trifluoromethyl-bismethyl ketone	16.4538	490.763	141.113			0.386071	0.555145	1.42075	0.000393841	0.00155423	0.695441	-0.524
1935			Hydroxypyruvate	12.5943	490.086	105.07			0.0252664	0.0557251	1.09039	0.0043602	0.00616647	0.453412	-1.14111
1936			Isocil	2.82019	490.086	248.097			0.186916	0.0298696	1.4371	0.00735955	0.00852017	6.25775	2.64564
1982			D-Erythrose 4-phosphate	-20.7647	488.535	201.087			0.00495773	0.00958418	1.0412	0.0102472	0.0104758	0.517283	-0.950975
1990			Isopentenyl diphosphate	-23.0943	488.353	247.094			0.0996773	0.290913	1.56147	2.18361e-06	0.000111185	0.342636	-1.54525
2032			Aromatized C-1027 chromophore	12.1456	487.482	847.292			0.00546403	0.00767357	1.15085	0.0152092	0.0135237	0.712058	-0.489932
2034			Bifenox	12.5039	487.404	343.143			0.0627189	0.0098132	1.28592	0.0396509	0.0261869	6.39128	2.6761
2057			2',3'-Dideoxyadenosine-5-triphosphate	-4.89087	486.683	476.187			0.00498849	1.98643e-05	1.59083	0.00184027	0.00377231	251.129	7.97228
2101			2-Oxoadipate	-22.9251	484.67	161.128			0.0119414	0.0162039	1.22314	0.0151344	0.0134799	0.736946	-0.44037
2140			Aminomalote	-21.8007	482.339	120.081			0.290526	0.824172	1.53699	0.000362505	0.00147987	0.352507	-1.50428
2147			ATP	-1.78854	482.099	508.187			0.00247131	0.0398623	1.55546	0.00699742	0.00825407	0.0619962	-4.01168
2189			[5-(Aminomethyl)furan-3-yl]methyl diphosphate	-9.51728	480.433	288.106			0.0435116	0.00428839	1.44245	0.00788151	0.00888681	10.1464	3.34289
2216			L-Selenocystathionine	13.4651	478.113	270.181			0.0023708	0.00485514	1.35941	0.000268728	0.00127446	0.488307	-1.03414
2309			4-Aminobutanoyl-CoA	5.65469	474.559	853.651			0.00509014	0.00301662	1.00095	0.0196604	0.0159984	1.68736	0.754772
2313			Diclosulam	4.96924	474.468	407.229			0.00303155	0.000122885	1.42716	0.0174748	0.0148202	24.6698	4.62467
2314			Bromucozole	22.12	474.425	378.08			0.033769	0.000638125	1.48271	9.74347e-05	0.000764531	52.919	5.72571
2322			3,4,5-trihydroxy-6-(4-hydroxy-1H-indole-3-carbonyloxy)oxane-2-carboxylic acid	-14.5992	474.115	354.285			0.10764	0.14286	1.04782	0.0292271	0.0210575	0.753464	-0.40839
2358			Nitrogen mustard	-1.23192	472.129	157.061			0.118991	0.245612	1.4677	0.000114199	0.000825954	0.484468	-1.04553
2399			Trifluoromethyl-bismethyl ketone	16.7413	467.829	141.113			1.3967	1.84677	1.45091	0.000238665	0.00119866	0.756292	-0.402985
2416			TG(18:4(6Z,9Z,12Z,15Z)/22:5(4Z,7Z,10Z,13Z,16Z)/18:4(6Z,9Z,12Z,15Z))	1.72379	467.084	922.388			0.000939213	0.0270872	1.10184	0.0368479	0.0248936	0.0346737	-4.85001
2419			Ferricyanide	-15.2537	466.691	212.953			0.000111222	0.00359803	1.45573	0.0196112	0.0159729	0.0309118	-5.0157
2422			Sanguisorbic acid dilactone	-23.081	466.562	471.293			0.069995	0.010457	1.35563	0.0015866	0.00344564	6.69363	2.74279
2424			Benodanil	-24.1141	466.159	324.129			0.0347039	0.00845154	1.25972	0.0406426	0.0266307	4.10622	2.03781
2427			Isopentenyl diphosphate	-22.8329	465.822	247.094			0.0333423	0.108962	1.55324	2.63401e-07	3.07304e-05	0.306	-1.70839
2432			Didecyldimethylammonium chloride	-6.92236	464.993	363.081			0.000176416	0.00179479	1.34982	0.000577197	0.00190949	0.0982936	-3.34676
2433			Bifenox	12.8942	464.965	343.143			0.216483	0.0103763	1.51928	0.0152205	0.0135303	20.8633	4.38289
2447			Etacozole	-23.5751	462.576	329.193			0.00131155	0.00413095	1.06504	0.021426	0.0169141	0.317494	-1.6552
2453			2-(Formamido)-N1-(5-phospho-D-ribosyl)acetamidine	-17.5665	461.969	286.151			0.0936311	0.0486326	1.10887	0.0144459	0.0130695	1.92527	0.945063
2485			XDP	1.13476	458.219	445.193			0.0157484	0.00204375	1.27785	0.00982562	0.010203	7.70562	2.94591
2516			4-Nitrophenyl phosphate	-14.8205	455.418	220.093			0.00832698	0.000141431	1.48111	0.00648044	0.00785625	58.8766	5.87962
2558			N-Lactoyl ethanolamine phosphate	-13.9845	451.774	214.13			0.291035	0.150461	1.01675	0.0408051	0.0267028	1.9343	0.951809
2562			Sedoheptulose 7-phosphate	-9.17355	451.486	291.166			0.00362644	0.000375364	1.13125	0.0303161	0.0216366	9.66112	3.27219
2566			Meclofemate sodium	17.1924	451.218	319.143			0.000205097	0.00312988	1.34225	0.0424739	0.0274487	0.0655286	-3.93173
2622			Disul	8.84399	447.645	288.127			0.132031	0.00109035	1.56639	0.0031984	0.00512549	121.09	6.91994
2632			Nitrogen mustard	-0.717298	447.095	157.061			0.196435	0.362965	1.39562	0.00104045	0.00265952	0.541195	-0.88578
2635			D-Erythritol 4-phosphate	-21.404	446.976	203.103			0.0338406	0.0146031	1.26116	0.00282323	0.00476122	2.31736	1.21249
2654			3-Aminobutyrate	19.54	446.17	103.123			1.3962	0.572002	1.37782	0.000290837	0.00132517	2.4409	1.28742
2656			Mycimicin VI	-19.8382	446.166	668.821			0.0368009	0.0010711	1.4119	0.00112264	0.00278652	34.3581	5.10258
2667			Chlorantraniliprole	-15.0013	446	484.146			0.0166831	1.98643e-05	1.60508	0.000520961	0.00181235	839.857	9.714
2700			2-(Formamido)-N1-(5-phospho-D-ribosyl)acetamidine	-17.6239	445.38	286.151			0.370188	0.145997	1.24801	0.00523853	0.00690031	2.53559	1.34232
2702			Bifenox	12.9063	445.365	343.143			1.54208	0.0326672	1.56006	0.00430956	0.00612084	47.2058	5.56089
2703			S-(4-Bromophenyl)-L-cysteine	-24.0923	445.355	277.151			0.00704041	1.98643e-05	1.56761	0.018829	0.0155616	354.426	8.46934
2734			Bis(4-nitrophenyl)phosphate	-21.9473	444.864	341.182			0.112871	0.00650925	1.51522	0.00207323	0.00404162	17.34	4.11603
2770			Ifosfamide	-5.05949	442.31	262.092			0.0304775	0.178929	1.53579	0.0040382	0.00587613	0.170333	-2.55357
2788			Monobromobisphenol A	-13.2774	441.65	308.186			0.00436267	0.00876187	1.19177	0.00152338	0.00335808	0.497915	-1.00603
2791			Dihydrokaempferol	-10.1997	441.471	289.257			0.00109027	0.00342279	1.10772	0.0109152	0.0109106	0.318533	-1.65048
2800			[5-(Aminomethyl)furan-3-yl]methyl diphosphate	-9.56365	440.94	288.106			0.396207	0.00328766	1.48052	0.00755889	0.00866248	120.513	6.91305
2808			Trifluoromethyl-bismethyl ketone	16.4938	440.007	141.113			0.981931	1.39373	1.45882	0.000213259	0.00112939	0.704536	-0.505255
2809			N-Lactoyl ethanolamine phosphate	-14.2765	439.931	214.13			0.57578	0.281204	1.1266	0.0140728	0.0128417	2.04755	1.0339
2831			6-Phospho-D-glucote	-9.28596	438.812	277.14			0.00280989	0.0073981	1.02675	0.00893753	0.00962304	0.379813	-1.39664
2835			Phosphophosphite	-8.2606	438.623	276.138			0.0270205	0.00257666	1.24088	0.00228923	0.00426876	10.4866	3.39048
2839			Diclomezine	-24.2471	438.479	256.101			0.00635868	0.00101011	1.22407	0.000236466	0.00119279	6.29503	2.65421
2863			2-hydroxy-3-(sulfooxy)butanedioic acid	-10.2064	436.102	231.145			0.0223991	0.00758485	1.08383	0.0380087	0.0254363	2.95313	1.56225
2892			Nitrogen mustard	-0.953375	433.911	157.061			0.10137	0.238152	1.51528	0.000503649	0.00178039	0.425655	-1.23224
2907			IDP	11.0679	432.969	429.198			0.0148775	1.98643e-05	1.59208	0.0112263	0.0111094	748.958	9.54874
2918			Isopentenyl diphosphate	-23.3434	431.872	247.094			0.000482632	0.00306047	1.36476	0.0148028	0.0132838	0.157699	-2.66476
2926			1-(4-Hydroxy-2-methylpyrimid-5-ylmethyl)-3-(beta-hydroxyethyl)-2-methylpyridinium bromide	-13.324	431.642	341.218			0.0727685	0.0301503	1.15909	0.0129092	0.0121425	2.41353	1.27114
3039			Bezafibrate	-22.4215	430.352	362.818			0.00551711	0.0108353	1.04672	0.0113103	0.0111624	0.509178	-0.973759
3106			D-Erythritol 4-phosphate	-21.634	427.865	203.103			0.0235287	0.0118591	1.12834	0.0156424	0.0137745	1.98402	0.988425
3113			PS(20:5(5Z,8Z,11Z,14Z,17Z)/22:6(4Z,7Z,10Z,13Z,16Z,19Z))	19.1585	427.231	855.099			1.53838e-05	1.98643e-05	1.32282	0.00277092	0.00471048	0.774446	-0.368763
3117			Aromatized C-1027 chromophore	11.9801	426.692	847.292			0.00193587	0.00421573	1.37197	0.000505899	0.00178461	0.459203	-1.1228
3133			Endothal-disodium	4.05018	424.378	231.134			0.021979	0.00645169	1.372	0.00777691	0.00881487	3.4067	1.76837
3135			Trifluoromethyl-bismethyl ketone	16.4364	424.022	141.113			0.630824	1.12829	1.51143	1.73332e-05	0.000322479	0.559097	-0.83883
3139			3-Aminobutyrate	19.8423	423.798	103.123			0.0505694	0.0984605	1.19846	0.0117634	0.011449	0.513601	-0.96128
3140			3,4,5-trihydroxy-6-(4-hydroxy-1H-indole-3-carbonyloxy)oxane-2-carboxylic acid	-14.3721	423.773	354.285			0.0696272	0.0994387	1.36357	0.00137809	0.00314655	0.700202	-0.514156
3144			O-Phospho-4-hydroxy-L-threonine	1.0337	423.471	216.106			0.00311766	0.00723127	1.0446	0.0126748	0.0120044	0.431136	-1.21379
3148			Aminomalote	-22.0094	423.132	120.081			0.179017	0.522697	1.54277	0.000332192	0.00141008	0.342487	-1.54588
3186			Sodium glucurote	3.94222	421.08	217.129			0.482767	0.0064719	1.58671	4.92835e-05	0.000557393	74.5943	6.22099
3195			2-Iodophenol	-3.12331	420.041	221.014			0.227239	0.0234278	1.55263	0.00253084	0.00450053	9.69955	3.27792
3249			1,7-Pentatriacontadien-11-ol	-2.61656	415.939	505.92			0.0188764	0.000411465	1.35998	0.023179	0.0178502	45.8761	5.51967
3286			2,5-Furandicarboxylate	-20.1813	415.765	157.097			0.00966524	0.0227622	1.30616	0.0189571	0.0156298	0.424619	-1.23576
3389			3-Phospho-D-glyceroyl phosphate	2.74931	414.927	267.045			0.0585994	0.0138638	1.35538	0.000716105	0.00214581	4.22679	2.07956
3397			Stearyltrimethylammonium chloride	-24.9574	414.502	349.048			0.00307201	0.0001275	1.21565	0.0168219	0.0144487	24.0942	4.59061
3411			15,15'-Dihydroxy-beta-carotene	-5.33163	414.167	571.892			0.0185986	0.000196784	1.46134	0.0372922	0.0251025	94.5125	6.56243
3415			Thelepin	-23.5416	414.043	465.928			0.0355477	1.98643e-05	1.58997	0.0128378	0.0121006	1789.53	10.8054
3436			Thorium-232	23.8566	412.526	233.051			0.0383725	0.00112597	1.3903	0.00218034	0.00415678	34.0795	5.09083
3481			Adefovir	-20.4388	408.926	274.187			0.000277737	0.0114038	1.47196	2.3789e-05	0.000378684	0.0243547	-5.35966
3494			Trifluoromethyl-bismethyl ketone	17.241	408.17	141.113			0.5555	1.82778	1.4597	0.0132773	0.0123636	0.303921	-1.71823
3495			3-Aminobutyrate	19.6939	408.17	103.123			0.0514813	0.129716	1.26199	0.00515523	0.00683507	0.396877	-1.33324
3506			Nitrogen mustard	-0.542512	408.107	157.061			0.0229708	0.230323	1.58586	8.65486e-06	0.000229199	0.099733	-3.32578
3522			Cyanidin	6.39637	407.399	288.253			0.010694	0.0359705	1.20852	0.00175356	0.00366486	0.297299	-1.75001
3524			Methyl methylthio selenide	1.40575	407.359	142.097			0.114349	0.217646	1.2463	0.00584193	0.00735014	0.525389	-0.928542
3539			3,4,5-trihydroxy-6-(4-hydroxy-1H-indole-3-carbonyloxy)oxane-2-carboxylic acid	-14.1755	407.231	354.285			0.0920317	0.119853	1.0557	0.0309654	0.0219767	0.767872	-0.381063
3548			D-Erythrose 4-phosphate	-20.4647	406.466	201.087			0.00362221	0.0132906	1.38205	6.42406e-05	0.000637242	0.272539	-1.87547
3551			D-Glucono-1,5-lactone 6-phosphate	8.16302	406.329	259.129			0.00762761	0.0256678	1.34936	0.0079508	0.00893404	0.297167	-1.75066
3553			2,3-Dimethylmaleate	6.47834	406.282	145.134			0.312515	0.0817598	1.47956	7.31908e-05	0.000676722	3.82236	1.93446
3558			Aminomalote	-21.9017	405.579	120.081			0.265909	0.960508	1.5789	0.000350992	0.00145126	0.276841	-1.85287
3574			4-Bromophenylthiourea	-9.10895	403.873	232.118			0.0242829	0.0047146	1.39835	0.0108517	0.0108695	5.15058	2.36473
3590			p-Benzosemiquinone	-13.875	402.233	110.108			0.0366719	0.423455	1.53413	6.87912e-05	0.000657853	0.0866015	-3.52946
3591			N-(3,5-Dichlorophenyl)succinimide	-18.2593	402.214	245.077			0.0143891	0.0378217	1.34571	0.0163624	0.0141854	0.380446	-1.39424
3598			norcisapride	0.682728	401.233	314.787			0.0373292	0.0875632	1.20856	0.0295185	0.0212135	0.426311	-1.23002
3614			Urea-1-carboxylate	19.0837	400.089	105.074			6.77518	2.06304	1.46529	2.84255e-06	0.000126491	3.28407	1.71549
3639			2,5-Furandicarboxylate	-20.6169	395.276	157.097			0.0290269	0.12219	1.49067	2.12263e-06	0.000109973	0.237556	-2.07366
3641			O-Phospho-L-homoserine	-17.1769	395.137	200.103			0.0491373	0.0240629	1.41915	0.000333955	0.00141344	2.04203	1.03
3650			3,4,5-trihydroxy-6-(4-hydroxy-1H-indole-3-carbonyloxy)oxane-2-carboxylic acid	-14.484	394.3	354.285			0.0831774	0.107306	1.16214	0.0140022	0.0127982	0.775144	-0.367464
3663			Bromucozole	22.4093	393.448	378.08			0.0203185	1.98643e-05	1.59963	0.00671079	0.00803619	1022.87	9.9984
3672			2-hydroxy-3-(sulfooxy)butanedioic acid	-9.98108	393.365	231.145			1.63329	0.483824	1.39339	0.000392336	0.00155077	3.3758	1.75523
3679			2,3-Dimethylmaleate	5.97682	393.308	145.133			0.656249	0.051191	1.58036	0.000188511	0.00106357	12.8196	3.68028
3700			Nitrogen mustard	-1.05984	392.512	157.061			0.138379	0.354977	1.54082	0.000164104	0.000997586	0.389825	-1.3591
3703			(1S,3R)-3-(2,2-Dichloroethenyl)-2,2-dimethylcyclopropanecarboxylate	-4.84776	392.49	210.076			0.177705	0.0125246	1.55702	9.78326e-05	0.000765751	14.1885	3.82665
3709			AminoDAHP	-6.55747	392.383	288.166			0.0099708	0.123764	1.07577	0.0146175	0.013173	0.0805631	-3.63374
3722			1,4-Bis(chloromethoxymethyl)benzene	-7.5163	391.654	236.113			0.0247225	0.00790966	1.3586	0.0145288	0.0131196	3.12561	1.64414
3746			Trifluoromethanesulfonic acid	15.0545	390.931	151.087			0.071522	0.100778	1.17918	0.0092073	0.00980295	0.709699	-0.49472
3748			2,4-Dichloro-3-oxoadipate	12.1006	390.903	230.025			0.0395287	0.00273844	1.21512	0.00140911	0.00319296	14.4348	3.85148
3761			Permethrin	-7.22955	390.756	392.292			0.00106052	0.0026695	1.29337	0.00152215	0.00335636	0.397275	-1.33179
3781			Flurazepam	-3.84215	389.92	388.884			1.53838e-05	1.98643e-05	1.32282	0.00277092	0.00471048	0.774446	-0.368763
3811			1-octadecylglycero-3-phosphocholine	15.5271	389.472	510.724			0.000595152	0.0024427	1.10933	0.000235449	0.00119006	0.243646	-2.03714
3833			Procymidone	-3.20685	388.289	285.144			0.00272096	0.000485766	1.14765	0.0362257	0.0245984	5.60139	2.48578
3837			3-Phospho-D-erythrote	-2.55371	388.192	217.09			0.0195334	0.00757909	1.29303	0.0146127	0.0131701	2.57727	1.36584
3847			Bis(4'-chlorophenyl)acetate	17.1071	387.954	282.146			0.00876536	0.00171085	1.36904	0.00661607	0.00796274	5.1234	2.3571
3855			Acetylenedicarboxylate	-17.6799	387.329	115.062			0.0611034	0.0333888	1.08875	0.00831266	0.0091903	1.83006	0.871889
3861			Cyanidin	5.729	387.08	288.253			0.0105688	0.0157195	1.09723	0.00798148	0.00895486	0.672335	-0.572747
3863			TG(15:0/18:3(6Z,9Z,12Z)/o-18:0)	20.4288	386.46	830.413			0.00442311	1.98643e-05	1.55486	0.0299832	0.0214607	222.667	7.79874
3864			Fluoroimide	-8.04655	386.449	261.054			0.00636028	0.00253147	1.16038	0.00479747	0.00654484	2.51248	1.32911
3882			4-Nitrophenyl sulfate	6.34748	384.915	220.181			0.00112057	0.00504457	1.06505	0.000720057	0.00215207	0.222135	-2.17049
3900			Reduced coenzyme F420	-4.56533	384.661	776.612			0.000225048	0.00123219	1.25836	0.00300902	0.00494196	0.182641	-2.45291
3932			alpha-Ergocryptine	-9.3959	384.492	576.7			0.00195151	0.0064864	1.19434	0.0225091	0.0174979	0.300861	-1.73283
3969			2-amino-4-{[2-({4-[3-(carboxymethyl)-4,6-dihydroxy-2-methoxyphenyl]-3-hydroxy-2-methylbutan-2-yl}sulfanyl)-1-[(carboxymethyl)-C-hydroxycarbonimidoyl]ethyl]-C-hydroxycarbonimidoyl}butanoic acid	-9.49973	384.277	590.612			0.00480528	0.0107168	1.26941	0.0472547	0.0296446	0.44839	-1.15717
3987			L-Oxalylalbizziine	-24.0252	382.822	220.154			0.00129272	0.00647053	1.13381	4.86373e-05	0.000553538	0.199786	-2.32347
3996			Allantoate	2.62363	382.121	177.138			0.0185015	0.0293852	1.17226	0.0421997	0.0273264	0.629619	-0.66745
4006			Pyrimidine 5'-deoxynucleotide	-5.73027	381.783	278.197			0.00296195	0.00945246	1.38966	0.00714165	0.00836125	0.313352	-1.67414
4008			N7-Methylguanosine 5'-diphosphate	6.46791	381.653	459.245			0.0324346	0.0107558	1.26992	0.00255456	0.00452212	3.01555	1.59242
4012			Chlomethoxyfen	18.0863	380.976	315.134			0.0092822	0.0120273	1.10458	0.0165234	0.0142766	0.771763	-0.373771
4042			3-Bromo-tyrosine	-17.3421	379.336	261.087			0.0129126	0.00465579	1.12425	0.0406301	0.0266252	2.77346	1.47169
4060			Clofentezine	-10.0728	377.812	304.15			0.00905218	0.00267999	1.22899	0.0444201	0.0283108	3.37769	1.75604
4108			Bromucozole	22.2462	376.018	378.08			0.285631	0.0147221	1.54966	4.98035e-05	0.000560461	19.4015	4.2781
4116			Endothal-disodium	3.83825	375.761	231.134			0.0712309	0.0164983	1.44504	0.00213526	0.00410894	4.31747	2.11019
4117			Glyphosate	4.00781	375.743	170.081			0.0601155	0.0154831	1.50337	2.83015e-05	0.000409216	3.88266	1.95705
4118			Trifluoromethyl-bismethyl ketone	16.8362	375.71	141.113			1.67707	2.80034	1.41817	0.00415387	0.00597881	0.598883	-0.739653
4125			Trifluoromethanesulfonic acid	15.1191	375.444	151.087			0.103775	0.145826	1.36698	0.00106539	0.00269813	0.711635	-0.490791
4127			Phosphocreatinine	-14.1137	375.412	194.102			0.275552	0.354595	1.24103	0.00637782	0.00777465	0.777089	-0.363848
4157			6-Phospho-D-glucote	-11.4002	374.217	277.139			0.0204632	0.00589493	1.24154	0.0211537	0.0167645	3.47133	1.79549
4158			Isopentenyladenosine-5'-diphosphate	-24.1597	374.217	496.313			0.00614565	0.000297069	1.43636	0.00361776	0.00550348	20.6876	4.3707
4171			Perfluorohexane sulfonic acid	-20.4089	373.667	401.114			0.236983	0.0446705	1.37842	0.00180581	0.00373011	5.30513	2.40739
4172			Selenomethionine Se-oxide	-3.34521	373.638	213.112			0.127514	0.0313266	1.49655	0.00121264	0.00291958	4.07048	2.0252
4207			Hydroxypyruvate	13.2027	371.959	105.07			0.0418724	0.0843609	1.4606	0.00408942	0.00592188	0.496348	-1.01058
4221			Clomeprop	8.98928	371.147	325.212			0.00288926	0.00914384	1.30983	0.00287411	0.00481041	0.315979	-1.6621
4224			Nitrogen mustard	-0.913866	371.051	157.061			0.380587	1.29303	1.48226	0.00157168	0.00342521	0.294337	-1.76446
4248			Dihydrokaempferol	-9.87939	370.144	289.257			0.00382508	0.0104729	1.34833	0.000194299	0.00107785	0.365236	-1.4531
4250			Bromacil	20.3753	370.067	262.128			0.110892	0.0443511	1.33358	0.00851187	0.00933076	2.50031	1.32211
4251			3-(Phosphoacetylamido)-L-alanine	11.4769	370.045	243.134			0.0433419	0.0201031	1.15746	0.017259	0.0146985	2.15598	1.10834
4252			D-Fructose 1,6-bisphosphate	10.7476	369.937	341.127			0.0254828	0.00264451	1.20359	0.00102034	0.00262785	9.6361	3.26845
4277			Citreovirone	14.3348	368.599	294.154			0.172902	0.0521519	1.20586	0.00993975	0.0102773	3.31536	1.72917
4281			D-Glucono-1,5-lactone 6-phosphate	5.59199	368.45	259.129			0.118419	0.047394	1.14177	0.0153001	0.0135767	2.49862	1.32113
4296			1,4-Bis(chloromethoxymethyl)benzene	-6.95368	367.583	236.113			0.0485768	0.0199675	1.13338	0.0180422	0.0151356	2.4328	1.28262
4297			6-(Dibromomethylene)-17beta-hydroxy-androst-4-en-3-one propiote	-14.2357	367.546	515.29			0.0368609	0.00371275	1.26308	0.0182348	0.015241	9.92821	3.31153
4311			XTP	-18.9993	366.533	525.163			0.0333307	1.98643e-05	1.59889	0.00255574	0.0045232	1677.92	10.7125
4318			Alginic acid	13.0091	366.331	419.24			0.0481927	0.00202089	1.28648	0.0118651	0.0115124	23.8473	4.57575
4329			Phosphophosphite	12.4359	366.063	276.144			0.136653	0.026719	1.42149	0.00325696	0.00518045	5.11445	2.35458
4336			4-Bromophenylthiourea	-10.5367	365.738	232.118			0.0972079	0.0212887	1.43803	0.00185424	0.00378924	4.56618	2.19099
4338			Bis(4'-chlorophenyl)methane	-13.174	365.717	238.129			0.192908	0.0454822	1.38099	0.0060914	0.00754203	4.24139	2.08454
4347			4-Hydroxycyclophosphamide	-20.9995	365.47	278.087			0.022312	0.00272032	1.52686	0.00254202	0.00451073	8.20197	3.03597
4354			Aminomalote	-21.5898	365.236	120.081			0.862255	1.90643	1.31385	0.00270787	0.00465715	0.452287	-1.14469
4357			3-Iodothyronamine	8.81562	365.195	356.181			0.00793749	0.000315737	1.33622	0.0214816	0.0169445	25.1396	4.65189
4383			2,4-DB	-21.6467	364.01	250.092			0.0173107	0.0104705	1.04578	0.03582	0.0244043	1.65328	0.725334
4403			Nitrofen	13.6516	363.068	285.106			0.0240116	0.00448006	1.43867	0.00348314	0.00538525	5.35966	2.42214
4404			Phosphocreatinine	-14.3689	362.998	194.102			0.462197	0.597843	1.24331	0.00712682	0.0083503	0.773109	-0.371257
4422			Tolclofos-methyl	2.21622	361.972	302.135			0.263312	0.0321253	1.41336	0.00713115	0.0083535	8.19639	3.03499
4433			Carfentrazone	21.4334	361.443	385.154			0.0084144	1.98643e-05	1.564	0.0175562	0.0148659	423.595	8.72654
4454			3,4,5-trihydroxy-6-(4-hydroxy-1H-indole-3-carbonyloxy)oxane-2-carboxylic acid	-14.7305	360.673	354.285			0.128638	0.164532	1.1123	0.0211064	0.0167383	0.781842	-0.355051
4462			Vinclozolin	19.3967	360.085	287.124			0.0337421	0.0100863	1.38408	0.00551883	0.00711376	3.34534	1.74215
4474			Azacozole	8.48515	359.629	301.15			0.0300617	0.0125538	1.25457	0.0164735	0.0142479	2.39463	1.2598
4513			L-Selenocystathionine	13.6035	357.581	270.181			0.040566	0.0541523	1.03698	0.0335395	0.0232886	0.74911	-0.416751
4519			Surugatoxin	-22.737	357.347	685.396			0.0258591	0.00608781	1.14747	0.0439047	0.0280787	4.24769	2.08668
4557			6-Phospho-2-dehydro-D-glucote	-11.4135	354.775	275.123			0.0101354	0.0419873	1.51656	0.00393769	0.00578781	0.241391	-2.05056
4565			Benodanil	-23.4271	354.123	324.129			0.050705	0.0197537	1.00957	0.0291987	0.0210422	2.56687	1.36001
4576			(5-Formylfuran-3-yl)methyl phosphate	1.4648	353.548	207.097			0.133161	0.0720799	1.20983	0.00536717	0.00699942	1.8474	0.885499
4616			Oxaloacetate	-22.0304	352.252	133.076			0.0157138	0.0198264	1.10163	0.0200604	0.0162037	0.792569	-0.335392
4659			Citreovirone	14.4976	351.442	294.155			0.438248	0.0825913	1.34231	0.00558315	0.00716145	5.30623	2.40769
4673			2-Oxo-4-phosphonobutanoate	-11.565	350.902	183.074			0.796998	0.256325	1.24037	0.00415029	0.00597567	3.10933	1.6366
4675			Se-Methyl-L-selenocysteine	-15.0831	350.818	183.084			1.98592	0.976327	1.1311	0.0138931	0.0127306	2.03407	1.02437
4687			N-Methyl-N'-nitro-N-nitrosoguanidine	-23.3563	350.327	148.097			0.337183	0.137139	1.21263	0.00285599	0.00479298	2.45869	1.29789
4730			Methylphosphote	-9.80852	348.717	97.0287			0.197973	0.00941877	1.41543	0.000437871	0.0016507	21.019	4.39362
4784			Phosphoguanidinoacetate	17.1093	345.959	198.097			0.464897	0.14937	1.17848	0.00946598	0.00997174	3.11239	1.63802
4792			Aminomalote	-21.6355	345.364	120.081			1.58908	5.11909	1.41744	0.00249182	0.00446456	0.310422	-1.6877
4828			SWEP	14.5065	343.77	221.063			0.190928	0.0908982	1.14577	0.00399126	0.00583387	2.10045	1.0707
4842			L-Ascorbate 6-phosphate	7.06819	343.095	257.113			0.0182285	0.0104554	1.06753	0.0150012	0.0134015	1.74345	0.801943
4860			D-Erythrose 4-phosphate	-20.9365	342.563	201.087			0.0668607	0.0391662	1.15622	0.00252153	0.00449199	1.7071	0.771547
4866			Azocyclotin	-21.5723	342.192	437.22			0.0638151	0.00341516	1.25295	0.00077086	0.00222969	18.6858	4.22387
4869			3-Aminobutyrate	19.3548	342.024	103.123			1.31269	2.74007	1.13864	0.0470834	0.0295642	0.479071	-1.06169
4878			4-Hydroxycyclophosphamide	-0.829625	341.731	278.092			0.0136391	0.00207926	1.01543	0.0423627	0.0273992	6.55958	2.7136
4881			3'-phosphonato-5'-adenylyl Sulfate(4-)	16.7284	341.315	504.246			0.0609576	0.00112457	1.45572	0.00905108	0.00969926	54.2054	5.76036
4890			3-hydroxy-2-isobutyrate	18.7493	340.9	104.107			0.140845	0.97795	1.5635	0.00193248	0.00388217	0.14402	-2.79566
4897			Erythrityl Tetranitrate	3.53936	340.718	303.118			0.0513324	0.00433203	1.4643	0.00305206	0.00498447	11.8495	3.56675
4903			Teflubenzuron	-18.7785	340.421	382.109			0.00580604	0.0135522	1.34526	0.000518834	0.00180848	0.428421	-1.2229
4909			Azacozole	8.42426	340.082	301.15			0.0844366	0.020801	1.3797	0.000191655	0.00107138	4.05926	2.02122
4918			Vinclozolin	19.3796	339.808	287.124			0.107356	0.0431456	1.04107	0.025469	0.0190367	2.48823	1.31512
4922			3-Iodo-L-tyrosine	-10.3604	339.53	308.089			0.00579159	0.0214313	1.32346	0.00130851	0.00305282	0.270239	-1.88769
4925			3'-O-(4-Benzoyl)benzoyl ATP	-15.2631	339.273	716.389			0.0293643	0.00161887	1.27081	0.00975765	0.0101584	18.1388	4.18101
4929			Trifluoromethyl-bismethyl ketone	16.5264	339.103	141.113			2.08713	3.17517	1.34292	0.00185289	0.00378762	0.657329	-0.605312
4941			Nitrogen mustard	-0.788285	338.255	157.061			0.490411	4.72911	1.57025	0.000757136	0.00220922	0.103701	-3.2695
4943			3,4,5-trihydroxy-6-(4-hydroxy-1H-indole-3-carbonyloxy)oxane-2-carboxylic acid	-14.9366	338.198	354.285			0.120554	0.1783	1.36032	0.00862956	0.00941263	0.676128	-0.564632
4967			6-Mercaptopurine ribonucleoside 5'-diphosphate	-23.5346	336.437	445.248			0.0557217	0.00260661	1.31276	0.00956262	0.0100339	21.3771	4.41799
4969			Bis(4'-chlorophenyl)methane	-13.8094	336.254	238.129			0.817148	0.15142	1.37056	0.0258511	0.0192408	5.39657	2.43204
4970			2,4'-Dichlorobiphenyl	-22.5359	336.218	224.1			0.0607563	0.10356	1.4695	0.000297076	0.00133877	0.586677	-0.769363
4976			Ifosfamide	-5.07725	335.596	262.092			0.00932724	0.00183768	1.16625	0.00127896	0.00301263	5.07554	2.34356
4992			Fentin hydroxide	0.416035	334.614	368.036			0.0121647	0.118943	1.58432	2.64822e-05	0.000397606	0.102273	-3.2895
5008			2'-Deoxy-5-hydroxymethylcytidine-5'-diphosphate	14.8811	333.42	418.216			0.135366	0.0132233	1.46894	0.00208386	0.00405329	10.2369	3.35571
5023			Polixetonium chloride	12.6553	332.399	326.207			0.0591924	0.0203384	1.17242	0.00580678	0.00732464	2.91038	1.54121
5026			2,5-Furandicarboxylate	-20.9083	332.277	157.097			0.193563	0.526979	1.42038	0.00191563	0.00386242	0.367306	-1.44495
5055			Dehydroascorbide(1-)	22.8466	329.519	174.112			0.160905	0.0152249	1.48842	0.0124254	0.0118554	10.5686	3.40171
5086			5-Nitrofurfural	-19.5157	326.166	142.086			0.023741	0.0577422	1.07517	0.010767	0.0108144	0.411155	-1.28224
5090			Methylphosphote	-9.7733	325.612	97.0287			0.332868	0.128684	1.33866	5.81257e-05	0.000606998	2.5867	1.37112
5129			Fluoroimide	-5.28009	323.397	261.055			0.0759631	0.138984	1.36859	0.00504919	0.00675076	0.546559	-0.871551
5153			Nitrogen mustard N-oxide	19.1448	322.692	173.063			0.0714827	0.0303286	1.10278	0.0104447	0.0106028	2.35694	1.23691
5222			Zoxamide	-0.151035	318.434	337.649			0.0358771	0.0103324	1.06262	0.0259674	0.0193026	3.47229	1.79589
5227			Phosphoguanidinoacetate	17.1733	318.38	198.097			2.7325	1.402	1.04996	0.0123227	0.0117934	1.949	0.962736
5251			2-Deoxy-D-ribose 1,5-bisphosphate	-6.38499	317.607	295.096			0.0257213	0.000680174	1.40069	0.0170521	0.0145808	37.8157	5.24091
5260			SWEP	-2.77939	317.57	221.059			0.62596	0.402742	1.01846	0.0156331	0.0137692	1.55425	0.636214
5360			Risedronic acid	-23.8578	316.487	284.113			0.188979	0.010762	1.40862	0.0148319	0.0133011	17.5599	4.13422
5372			Sodium hexafluorosilicate	12.3062	316.094	189.065			0.120654	0.00876143	1.42612	0.0131215	0.0122692	13.7711	3.78357
5394			Fe(III)dicitrate	14.7418	315.899	435.058			0.230144	0.334268	1.12621	0.0314935	0.0222505	0.688503	-0.538465
5407			Chloranocryl	-1.47101	315.879	231.098			0.212063	0.0917101	1.02518	0.0342035	0.0236178	2.31232	1.20934
5475			Trimethylsilyl n-pentadecanoic acid	-4.1748	315.048	315.591			0.0453628	0.0139692	1.02871	0.0285821	0.0207092	3.24735	1.69926
5511			Cisplatin	7.37228	314.185	301.06			0.0216566	0.0500656	1.22344	0.00314324	0.00507296	0.432565	-1.20901
5546			3,5-Dichloro-4-hydroxyphenylpyruvate	-19.2532	313.1	250.05			0.0176406	0.0071987	1.03992	0.000952556	0.00251751	2.45053	1.29309
5557			Trifluoromethyl-bismethyl ketone	16.5578	312.429	141.113			3.10793	7.14704	1.51558	6.48423e-06	0.0001931	0.434856	-1.20139
5573			2-Phosphinomethylmalate	20.1571	311.512	213.106			0.116943	0.0487411	1.19218	0.0132505	0.0123474	2.39928	1.2626
5591			2-Oxoadipate	-21.7098	310.748	161.129			0.00972555	0.0209745	1.25298	0.0350694	0.0240417	0.463685	-1.10878
5606			4-Carboxy-4-hydroxy-2-oxoadipate	-5.57259	310.505	221.14			0.0288943	0.0169437	1.11197	0.0274854	0.0201081	1.70531	0.770035
5634			Gamma-Glutamyl-Se-methylselenocysteine	-17.8949	308.894	312.192			0.012177	0.00057417	1.33988	0.00396961	0.00581532	21.208	4.40653
5642			3-Sulfopyruvate	4.58516	308.222	169.133			0.100556	0.136927	1.03004	0.038868	0.0258316	0.734371	-0.445418
5650			4-Hydroxybutanoic acid	-11.31	308.034	105.111			0.025537	0.070784	1.45588	0.00364934	0.00553076	0.360773	-1.47084
5651			Trifluoromethanesulfonic acid	14.6206	308.028	151.086			0.127766	0.216234	1.39393	0.000647583	0.00203223	0.590869	-0.759091
5676			Arsenobetaine	-5.48906	305.481	179.067			0.0255752	0.0795006	1.38747	0.0191858	0.0157507	0.321699	-1.63622
5694			3,4,5-trihydroxy-6-(4-hydroxy-1H-indole-3-carbonyloxy)oxane-2-carboxylic acid	-13.86	302.068	354.285			0.110523	0.152531	1.12536	0.0225179	0.0175026	0.724595	-0.464754
5725			Dehydroascorbide(1-)	24.4207	296.754	174.113			0.235504	0.00135486	1.43512	0.000470593	0.001717	173.821	7.44146
5742			4-Bromophenylacetate	14.6661	294.568	216.054			0.00509962	0.00159109	1.16268	0.0395256	0.0261303	3.2051	1.68037
5794			Dicloxacillin sodium	3.08651	288.977	511.332			0.00895437	0.00134086	1.20144	0.00290351	0.00483849	6.6781	2.73944
5812			Fukiic acid	5.98564	287.306	273.217			0.0156372	0.00203961	1.19814	0.000708137	0.0021331	7.66677	2.93862
5817			3-Aminobutyrate	19.4896	286.789	103.123			6.92969	14.0549	1.34983	0.00147797	0.00329355	0.493043	-1.02021
5820			N,N'-Dimethylurea	-0.413342	286.735	89.1156			0.176182	0.103428	1.11709	0.00520329	0.00687282	1.70342	0.768436
5821			Monomethyl phenylphosphonate	16.2378	286.732	173.128			0.20105	0.010282	1.22025	0.00176674	0.00368146	19.5537	4.28937
5828			Ifosfamide	-5.3513	286.486	262.092			0.136206	1.98643e-05	1.60566	0.000237238	0.00119486	6856.84	12.7433
5829			Lead arsete	-23.1047	286.473	348.126			0.845836	0.00473791	1.39227	0.000397549	0.0015627	178.525	7.47998
5842			N-Acetyl-L-aspartate	3.59029	285.572	176.147			0.0734187	0.000740566	1.51108	0.000754889	0.00220583	99.1386	6.63138
5877			Bortezomib	0.858444	283.855	385.245			0.0826064	0.00150547	1.45799	0.0102391	0.0104705	54.8707	5.77796
5889			Pyrrolnitrin	-24.545	283.043	258.074			0.000377334	0.125191	1.5222	0.00155181	0.00339779	0.00301406	-8.37408
5911			3-Fluoro-cis,cis-mucote	-0.346304	280.88	161.107			0.715981	1.34366	1.21702	0.00513425	0.0068185	0.53286	-0.908172
5917			Aminomalote	-21.7277	280.642	120.081			146.133	369.373	1.14265	0.0191862	0.0157509	0.395624	-1.3378
5936			3-Oxalomalate	-7.78733	280.404	207.113			6.52505	16.4587	1.41702	0.000125659	0.000870037	0.396451	-1.33479
5948			Nitrofen	12.7634	279.932	285.106			0.0272916	0.000335556	1.43102	0.0343524	0.0236912	81.3324	6.34576
5949			CDP-N-methylethanolamine	-9.64581	279.835	461.274			0.375126	0.00975017	1.28857	0.00682159	0.0081212	38.4738	5.26581
5969			3alpha,7alpha,12alpha-Trihydroxy-5beta-cholestanoate	-13.3641	279.575	451.652			0.262164	0.422235	1.22902	0.00519312	0.00686485	0.620896	-0.687577
5983			Adenosine 5-O-(3-thiotriphophate)	10.2048	279.065	524.259			0.0919926	0.00175561	1.48106	0.000743183	0.00218803	52.3991	5.71147
6001			4-Hydroxytamoxifen-O-glucuronide	13.9581	278.762	564.653			0.0435186	0.259256	1.4866	0.0180528	0.0151414	0.16786	-2.57467
6026			Deoxytubulosine	17.5837	277.908	460.638			0.354622	1.36828	1.1967	0.000950749	0.00251449	0.259173	-1.94801
6027			Eremopetasitenin C2	14.1496	277.907	479.612			0.0708445	0.146427	1.04373	0.00427363	0.00608824	0.48382	-1.04746
6034			DG(22:4(7Z,10Z,13Z,16Z)/24:1(15Z)/0:0)	-23.7332	277.904	756.193			0.1241	0.396645	1.1751	0.000993376	0.00258464	0.312874	-1.67635
6037			3'-Phosphoadenylylselete	-5.48478	277.902	555.164			0.0855721	0.562299	1.22506	0.0170214	0.0145633	0.152183	-2.71612
6042			N'-Phosphoguanidinoethyl methyl phosphate	24.1872	277.898	278.123			0.00516977	0.00010045	1.51873	0.0157742	0.0138499	51.4659	5.68554
6053			Z-Gly-Pro-Leu-Gly-Pro	-8.10932	277.051	574.641			0.0421691	0.118855	1.10827	0.00288656	0.00482233	0.354794	-1.49495
6063			Thioguanosine 5'-diphosphate	-19.8982	276.206	460.264			0.0542526	0.000280144	1.49073	0.0217871	0.0171107	193.66	7.59738
6070			Chlorfenprop-methyl	-6.20193	275.01	234.097			0.00528737	1.98643e-05	1.58473	0.00938712	0.00992067	266.175	8.05623
6072			Dehydroascorbide(1-)	23.529	274.536	174.112			0.0209234	0.0104448	1.09113	0.00606853	0.00752314	2.00325	1.00234
6074			Tetrabromophenol blue	-18.3409	274.486	986.534			0.00855105	0.00236063	1.28468	0.0100807	0.0103682	3.62236	1.85693
6088			Pseudopurpurin	-13.0319	273.702	301.223			0.0394779	0.0203215	1.09159	0.0135985	0.0125556	1.94267	0.958038
6089			6-Phospho-2-dehydro-D-glucote	-10.9013	273.651	275.124			0.00977464	0.000954183	1.41719	0.00300574	0.00493871	10.244	3.35671
6102			Chlomethoxyfen	17.5769	272.843	315.134			0.0861672	0.04179	1.09107	0.0274281	0.0200763	2.06191	1.04398
6118			Flurochloridone	-13.755	272.733	313.118			0.00987222	0.0140637	1.49158	1.99443e-05	0.00034735	0.701967	-0.510526
6146			4-Nitrophenyl sulfate	6.04794	271.937	220.181			0.000860157	0.00859659	1.16178	0.0346023	0.0238138	0.100058	-3.32109
6149			Ifosfamide	15.7006	271.932	262.097			0.117263	0.070557	1.10282	0.0112918	0.0111508	1.66196	0.732888
6165			D-Erythritol 4-phosphate	-22.5692	271.871	203.102			0.120638	0.0246123	1.46425	0.00253384	0.00450327	4.90153	2.29323
6214			Nitrosylsulfuric acid	-20.0708	268.945	128.082			0.363227	0.144069	1.32214	3.86387e-05	0.000487595	2.5212	1.33411
6229			2-(Formamido)-N1-(5'-phosphoribosyl)acetamidine	-5.15416	268.353	314.207			0.00334431	0.000353868	1.28344	0.00954683	0.0100238	9.45073	3.24043
6238			Monobromobisphenol A	-13.838	267.949	308.185			0.00419774	0.010705	1.27692	0.0399952	0.0263418	0.392128	-1.3506
6252			Benoxacor	-2.41092	267.485	261.123			0.0041374	0.00101859	1.0214	0.0113946	0.0112153	4.06187	2.02214
6262			TG(20:4(5Z,8Z,11Z,14Z)/24:1(15Z)/20:4(5Z,8Z,11Z,14Z))	7.78243	267.074	1014.62			0.00205754	0.000521508	1.08756	0.0152462	0.0135453	3.94537	1.98016
6280			3,4,5-trihydroxy-6-(4-hydroxy-1H-indole-3-carbonyloxy)oxane-2-carboxylic acid	-14.7961	265.98	354.285			0.111899	0.167256	1.17908	0.0196395	0.0159875	0.669026	-0.579865
6293			N-Acetyl-L-aspartate	2.56863	265.613	176.147			0.290615	0.0965915	1.25844	0.00386486	0.00572436	3.0087	1.58914
6301			Oxamate	-23.7387	265.289	90.0553			0.150005	0.0858652	1.05743	0.0100517	0.0103496	1.74698	0.804862
6320			(S)-Malate	-23.0837	264.718	135.092			0.139762	0.379956	1.53584	0.000671765	0.00207333	0.367838	-1.44286
6324			Aplysil	-14.592	264.4	310.201			0.0333938	0.0504774	1.19662	0.00418956	0.00601117	0.661559	-0.596057
6344			Endothal-disodium	3.65542	263.368	231.134			0.0186393	0.00861568	1.20136	0.0033851	0.0052979	2.16341	1.11331
6356			2-Phosphinomethylmalate	19.8411	262.356	213.106			0.166325	0.0729279	1.03927	0.0468536	0.0294562	2.28068	1.18946
6379			Miconazole	19.4485	260.611	417.144			0.00223009	0.00470402	1.17404	0.03607	0.024524	0.474082	-1.07679
6384			4-Bromophenylthiourea	-10.6893	260.307	232.118			0.0632473	0.0168008	1.38278	0.00613906	0.00758124	3.76454	1.91247
6398			Nitrofen	20.6496	258.768	285.108			0.137018	0.0431569	1.22382	0.0272301	0.0199664	3.17488	1.6667
6402			Risedronic acid	-24.6403	258.487	284.113			0.0054461	0.113561	1.50472	0.0163884	0.0142001	0.0479575	-4.3821
6416			4'-O-methyl-(-)-epicatechin-3'-O-beta-glucuronide	-23.1595	257.899	495.441			0.00260821	0.0143524	1.49627	0.000232621	0.0011824	0.181726	-2.46016
6424			SWEP	16.9022	257.278	221.064			0.0013098	0.000122284	1.39303	0.000566592	0.0018919	10.7112	3.42105
6447			CDP-N-methylethanolamine	-10.661	255.987	461.273			0.0188816	0.000962588	1.19609	0.0210606	0.0167147	19.6154	4.29392
6448			5-Phosphoribostamycin	23.6857	255.929	535.473			0.00747476	0.0233415	1.4229	5.37553e-05	0.000583351	0.320235	-1.6428
6449			3-hydroxyguanfacine glucuronide	4.35772	255.918	455.225			0.00395836	0.0155785	1.10769	0.0146634	0.0132006	0.254091	-1.97658
6455			Pseudohypericin	13.4359	255.81	521.457			0.00386619	0.0171918	1.52187	0.000375726	0.00151186	0.224885	-2.15274
6456			11-O-Demethylpradimicinone I	23.4688	255.792	536.476			0.00171155	0.00777253	1.47583	0.00130734	0.00305124	0.220205	-2.18308
6458			TG(22:4(7Z,10Z,13Z,16Z)/o-18:0/22:4(7Z,10Z,13Z,16Z))	-8.88183	255.706	974.58			0.00111816	0.00393818	1.31618	0.00615276	0.00759248	0.283928	-1.8164
6465			Genipin 1-beta-gentiobioside	-20.4875	255.374	551.503			0.00683249	0.0019383	1.31357	0.000360423	0.00147475	3.52498	1.81762
6478			Imazalil nitrate	-6.64092	255.03	361.197			0.00180493	0.00272185	1.33159	0.000575884	0.00190733	0.663126	-0.592645
6480			TG(14:1(9Z)/22:6(4Z,7Z,10Z,13Z,16Z,19Z)/24:1(15Z))	23.9052	255.026	960.565			0.000181208	0.00243758	1.35644	0.00458678	0.00636593	0.0743391	-3.74973
6487			1,4-Bis(chloromethoxymethyl)benzene	-7.25901	254.935	236.113			0.218277	0.0647504	1.24421	0.00247504	0.00444893	3.37106	1.7532
6489			Diclofenac acyl glucuronide	-8.79895	254.921	473.276			0.0295525	0.00305515	1.44764	0.00235583	0.00433487	9.67303	3.27397
6492			Adenosine 5-O-(3-thiotriphophate)	9.17332	254.866	524.259			0.0410201	0.0106247	1.33143	0.00594748	0.00742592	3.86083	1.94891
6495			Gamma-Glutamyl-Se-methylselenocysteine	-18.3132	254.762	312.192			0.00990093	0.00135118	1.04576	0.0240723	0.0183098	7.32762	2.87334
6498			Pyrrolnitrin	-10.2872	254.709	258.077			0.0127066	0.00169378	1.17623	0.000868057	0.00237168	7.5019	2.90726
6506			Pradimicinone I	3.09199	254.572	550.491			0.0029794	0.014783	1.52875	0.000669483	0.00206948	0.201543	-2.31084
6509			TG(18:0/22:4(7Z,10Z,13Z,16Z)/22:5(4Z,7Z,10Z,13Z,16Z))	6.81979	254.536	986.587			0.00727321	0.00210777	1.5149	1.39584e-07	2.12275e-05	3.45067	1.78688
6512			Apigenin 7-O-[beta-D-apiosyl-(1->2)-beta-D-glucoside]	19.9825	254.505	565.511			0.0148284	0.00398428	1.40697	2.21582e-06	0.000111808	3.72173	1.89598
6517			TG(16:1(9Z)/22:6(4Z,7Z,10Z,13Z,16Z,19Z)/24:1(15Z))	-2.28099	254.484	988.594			0.00170195	0.00662408	1.41888	0.00126236	0.00298973	0.256934	-1.96053
6554			Maysin 3'-methyl ether	-2.17174	253.4	591.535			0.0134585	0.00127411	1.5259	0.000139978	0.000921483	10.5631	3.40096
6563			Arsenobetaine	-6.015	253.243	179.067			1.53838e-05	0.0571975	1.60725	0.00218614	0.00416287	0.000268959	-11.8603
6569			2-amino-4-({1-[(carboxymethyl)-C-hydroxycarbonimidoyl]-2-({2,4-dihydroxy-5-[(2E)-3-(4-hydroxyphenyl)prop-2-enoyl]-3,6-dioxocyclohexa-1,4-dien-1-yl}sulfanyl)ethyl}-C-hydroxycarbonimidoyl)butanoic acid	-15.7778	253.002	592.538			0.0039462	0.00020244	1.37341	0.000450717	0.00167725	19.4931	4.28489
6580			beta-D-Glucopyranosyl anthranilate	-20.5852	252.062	300.278			0.0097144	0.0135249	1.13847	0.0255898	0.0191014	0.718262	-0.477418
6582			Oxalosuccite	-23.1503	251.873	191.11			0.0259655	0.0391363	1.19258	0.00573916	0.00727549	0.663464	-0.59191
6631			Vinclozolin	-24.6466	249.216	287.111			0.0129198	0.0094364	1.00725	0.0220332	0.0172436	1.36915	0.453278
6651			Oxamate	-24.2666	248.407	90.0552			0.101548	0.0581159	1.37481	0.000372484	0.0015041	1.74734	0.805158
6662			3,4,5-trihydroxy-6-(4-hydroxy-1H-indole-3-carbonyloxy)oxane-2-carboxylic acid	-14.9526	247.97	354.285			0.114335	0.182049	1.21517	0.00765949	0.00873321	0.628044	-0.671062
6668			Benoxacor	-2.99701	247.69	261.123			0.00850285	0.00261597	1.31154	0.00219302	0.00417007	3.25036	1.7006
6681			Thenylchlor	2.13903	246.877	324.846			0.0112864	0.0474218	1.36889	0.0228457	0.0176757	0.238	-2.07096
6684			Phosfolan	-8.53708	246.695	256.3			0.0140375	0.0205309	1.25636	0.00586818	0.00736909	0.683728	-0.548506
6697			Dichlormid	-2.11081	245.351	209.092			0.104313	0.0143331	1.24083	0.0392162	0.0259902	7.27774	2.86349
6722			Ethanolamine phosphate	-8.93251	243.905	142.069			0.0544026	0.233889	1.33389	0.0352155	0.0241127	0.2326	-2.10408
6752			1,7-diphospho-1-epi-valienol	14.4456	242.343	337.139			0.0109669	0.0013644	1.10901	0.0327192	0.0228767	8.03794	3.00683
6754			Diclofenac acyl glucuronide	-8.36661	242.318	473.276			0.0380408	0.00430943	1.37844	0.00336577	0.00528042	8.82732	3.14198
6760			Quercetin 3-sulfate	-12.7904	241.857	383.301			0.00566776	0.00230781	1.17371	0.00519149	0.00686357	2.45591	1.29626
6766			Dehydroascorbide(1-)	23.6071	241.718	174.112			0.136102	0.054395	1.02679	0.0322315	0.0226291	2.5021	1.32314
6797			1-Amino-2,4-dibromoanthraquinone	8.71612	239.968	382.029			1.53838e-05	1.98643e-05	1.32282	0.00277092	0.00471048	0.774446	-0.368763
6801			2-Furylmercury chloride	-7.43328	239.89	304.114			0.00898982	0.000156357	1.43851	0.0141904	0.012914	57.4954	5.84537
6814			Potassium 2,6-dihydroxytriazinecarboxylate	-6.23935	239.132	196.181			0.00653672	0.014496	1.19991	0.0036421	0.00552452	0.450933	-1.14902
6845			Amisulbrom	-3.23299	237.284	467.312			0.00126267	0.00457768	1.2109	0.0195426	0.0159373	0.275831	-1.85814
6853			(R)-5-Diphosphomevalote	16.2022	236.545	309.129			0.00972937	0.00129799	1.37034	0.00507875	0.00677441	7.49575	2.90607
6871			Phosacetim	14.4321	235.641	376.223			0.035116	0.00245266	1.28311	0.00421868	0.00603799	14.3175	3.83971
6895			Sodium L-ascorbic acid 2-phosphate	6.3647	234.689	326.083			0.0405248	0.00779238	1.26757	0.013261	0.0123537	5.20056	2.37867
6909			Cyanidin	5.23409	234.044	288.253			0.0396861	0.0552895	1.07685	0.0499128	0.0308801	0.717787	-0.478372
6931			N'-Phosphoguanidinoethyl methyl phosphate	22.8627	233.803	278.123			0.0128509	0.00252728	1.3649	0.0117565	0.0114446	5.08487	2.34621
6934			Iodofenphos	-17.0729	233.802	413.997			0.0336339	1.98643e-05	1.60486	0.000105884	0.000796066	1693.18	10.7255
6946			Barban	-18.0295	233.786	259.103			0.0976375	0.00551533	1.5289	0.013035	0.0122165	17.7029	4.14592
6950			Boscalid	-22.1878	233.768	344.206			0.00914452	0.00164114	1.14408	0.000546624	0.00185789	5.57205	2.47821
6960			Oxamate	-23.4858	233.684	90.0553			0.16075	0.0836331	1.33614	0.000218472	0.00114321	1.92209	0.942677
6977			Niclosamide	-19.6269	233.446	328.121			0.118802	0.0078771	1.35426	0.00738547	0.00853884	15.082	3.91475
6981			DTP	21.6984	233.386	286.139			0.0171787	0.00406614	1.47505	0.00173156	0.00363692	4.22482	2.07889
6990			Ifosfamide	-5.87996	233.017	262.092			0.0522797	0.00928955	1.42895	0.00802103	0.0089816	5.6278	2.49257
7001			1,4-Bis(chloromethoxymethyl)benzene	-7.77576	232.961	236.113			0.63119	0.0604101	1.46881	0.00744758	0.00858337	10.4484	3.38521
7007			L-Ascorbate 6-phosphate	6.68578	232.939	257.113			0.0104648	0.0164407	1.08695	0.00716821	0.00838081	0.636518	-0.651726
7023			Methylmercury chloride	6.79023	232.881	252.086			1.55236	0.112643	1.48075	0.00779626	0.00882824	13.7813	3.78464
7039			Benoxacor	-2.98536	232.054	261.123			0.0291283	0.00487287	1.35914	0.00350706	0.00540624	5.97766	2.57958
7043			5-Carboxy-2-oxohept-3-enedioate	10.3633	231.986	217.154			0.0152031	0.00337974	1.26871	0.0227922	0.0176476	4.4983	2.16938
7066			Thenylchlor	1.92371	229.472	324.845			0.00611512	0.0283804	1.46196	0.0121212	0.0116707	0.21547	-2.21444
7082			Brimonidine	24.0131	228.546	293.149			0.000611223	0.00601622	1.21919	0.0365356	0.0247457	0.101596	-3.29909
7090			Diallat	0.534477	227.709	271.227			0.000336816	0.00704954	1.39824	0.0211264	0.0167494	0.0477784	-4.3875
7091			1-(5'-Phosphoribosyl)-5-amino-4-(N-succinocarboxamide)-imidazole	13.6829	227.709	455.297			0.0595546	0.0248361	1.40354	0.000285661	0.00131366	2.3979	1.26177
7098			1,7-diphospho-1-epi-valienol	3.74553	227.418	337.136			0.000233037	0.00206135	1.30221	0.00104324	0.00266388	0.113051	-3.14496
7101			3-Sulfopyruvate	3.51389	226.865	169.133			0.136	0.189899	1.17888	0.00467934	0.00644529	0.71617	-0.481625
7138			Threote	-24.7652	225.664	137.107			0.0647942	0.109774	1.12039	0.0191277	0.0157201	0.590249	-0.760605
7169			Cidofovir	-13.0419	223.979	280.191			0.00721027	0.0118955	1.33368	0.00157404	0.00342846	0.606134	-0.722291
7198			6-Demethylsterigmatocystin	-22.7502	222.389	311.258			0.000809525	0.0166932	1.52443	0.00795192	0.00893481	0.0484942	-4.36604
7209			Primisulfuron	11.9726	221.541	455.323			0.0589898	0.010193	1.47811	0.00328162	0.00520335	5.78726	2.53288
7228			3'-phosphonato-5'-adenylyl Sulfate(4-)	4.90301	220.699	504.24			0.00297664	0.0231015	1.50062	0.0056774	0.00723051	0.12885	-2.95623
7230			N-Glycoloyl-neuramite	1.48145	220.667	326.277			0.0257357	0.129567	1.48125	0.00759405	0.00868728	0.198628	-2.33186
7249			Phosacetim	15.109	219.727	376.223			0.100824	0.0361832	1.16378	0.00828935	0.00917371	2.78648	1.47845
7251			Cyanidin	4.90205	219.713	288.253			0.0388369	0.0620194	1.13455	0.0364136	0.0246878	0.626206	-0.675291
7299			[2,6-dihydroxy-3-(3,5,6,7-tetrahydroxy-4-oxo-4H-chromen-2-yl)phenyl]oxidanesulfonic acid	-13.6008	217.046	415.292			0.012643	7.22795e-05	1.54963	0.00205953	0.00402652	174.918	7.45054
7300			Niclosamide	-19.0405	217.042	328.121			0.0853973	0.036014	1.07867	0.00857837	0.00937712	2.37123	1.24564
7303			3-Bromo-tyrosine	-20.2603	216.325	261.087			0.00636259	0.0011291	1.17443	0.0078828	0.00888769	5.63509	2.49444
7311			3,3'-Dichlorobenzidine	-23.2887	216.254	254.129			0.00536227	0.00112804	1.16631	0.0254401	0.0190213	4.75361	2.24902
7354			Quilphos	0.6236	212.721	299.305			0.00113351	0.0257417	1.35016	1.99523e-05	0.000347422	0.044034	-4.50524
7359			Phenobenzuron	-2.65605	212.509	338.207			0.0113908	0.00449424	1.02222	0.022713	0.0176058	2.53454	1.34172
7393			4-Hydroxycinmyl alcohol 4-D-glucoside	-4.11054	210.059	313.321			0.00180743	0.00584592	1.25992	0.000411519	0.00159403	0.309179	-1.69349
7410			Diclofec	-9.08556	209.029	297.153			0.00233941	0.00618726	1.26631	0.0104577	0.0106112	0.378101	-1.40316
7422			L-3,4-Dihydroxybutan-2-one 4-phosphate	1.36359	208.328	185.092			0.134739	0.0978584	1.23917	0.0101445	0.0104091	1.37688	0.461402
7424			N'-Phosphoguanidinoethyl methyl phosphate	24.6856	208.309	278.124			0.24926	0.00527688	1.54268	0.02233	0.0174026	47.2362	5.56182
7440			4-Bromophenylthiourea	-10.4047	207.452	232.118			0.0861749	0.0508707	1.10624	0.0236308	0.018084	1.694	0.760434
7446			Aminopyrrolnitrin	19.6812	207.364	228.102			0.0731552	0.030662	1.03297	0.0277807	0.0202711	2.38586	1.25451
7447			Thioxanthine monophosphate	-19.8338	207.168	263.142			0.0177287	0.00779156	1.04178	0.0131951	0.0123139	2.27537	1.1861
7470			Phosfolan	-8.51767	205.977	256.3			0.0151097	0.0205707	1.16513	0.0109993	0.0109648	0.734526	-0.445115
7482			Hydroxypyruvate	12.3062	205.631	105.07			0.0565005	0.244856	1.53163	0.000338308	0.00142166	0.23075	-2.1156
7488			2-Chloroethanol	0.482481	205.101	81.5208			0.0121265	0.0228936	1.20504	0.0239542	0.0182496	0.529689	-0.916784
7492			S-(4-Bromophenyl)-L-cysteine	0.837814	204.893	277.158			0.022722	0.00141056	1.31963	0.00569288	0.00724176	16.1085	4.00975
7517			Lulicozole	-1.57679	203.903	355.284			0.228885	0.0923182	1.42478	5.05702e-05	0.000564929	2.4793	1.30993
7543			3,4,5-trihydroxy-6-(4-hydroxy-1H-indole-3-carbonyloxy)oxane-2-carboxylic acid	-15.0232	202.379	354.285			0.133111	0.172908	1.11625	0.0213611	0.0168786	0.769832	-0.377384
7556			Trimethylselenonium	0.376803	202.093	125.071			0.408775	0.223126	1.08534	0.030316	0.0216365	1.83203	0.873446
7562			Endothal-disodium	3.65341	201.397	231.134			0.0596035	0.00432115	1.3977	0.000302022	0.00134934	13.7934	3.78591
7574			2-C-Methyl-D-erythritol 2,4-cyclodiphosphate	-17.8073	201.221	279.093			0.0152303	0.0235839	1.33501	0.00172768	0.00363196	0.645792	-0.630859
7619			Vinclozolin	18.7751	199.578	287.123			0.0146295	0.0230483	1.04175	0.0109737	0.0109483	0.63473	-0.655784
7627			Dicloxacillin sodium	-7.99435	199.024	511.327			0.00259147	0.0227997	1.29393	0.000287191	0.00131708	0.113662	-3.13718
7635			2-Deoxy-D-ribose 1,5-bisphosphate	-14.0928	198.806	295.093			0.00305525	0.0411386	1.51608	0.00151956	0.00335271	0.0742672	-3.75113
7697			Nitrofen	-13.8592	196.979	285.098			0.00786755	0.015937	1.1421	0.011289	0.011149	0.493667	-1.01839
7711			D-Erythrose 4-phosphate	-20.9178	196.575	201.087			0.0438112	0.00753479	1.04141	0.00245202	0.00442732	5.81451	2.53966
7716			Isocil	-19.773	196.469	248.091			0.0134406	0.00444766	1.01783	0.0404231	0.0265331	3.02194	1.59548
7738			DIBOA-glucoside	15.9436	196.221	344.299			0.00908638	0.00274637	1.38927	0.00146721	0.00327806	3.3085	1.72618
7741			[5-(Aminomethyl)furan-3-yl]methyl diphosphate	-9.78059	196.168	288.105			0.017492	0.0687888	1.50629	0.00167437	0.00356297	0.254285	-1.97548
7745			1,2-Dihydroxyphthalene-6-sulfote	-18.1233	196.135	241.235			0.000155077	0.0024618	1.412	0.00650416	0.00787498	0.0629934	-3.98866
7746			Chlorobenzilate	7.02093	196.135	326.196			1.53838e-05	0.00132599	1.38532	0.0499011	0.0308746	0.0116017	-6.42952
7781			Quercetin 3-sulfate	24.7994	195.393	383.316			0.00150005	0.0218743	1.4842	6.46743e-05	0.000639273	0.0685757	-3.86616
7785			Flurochloridone	-13.1597	195.32	313.118			0.00877075	0.021088	1.25106	0.0186372	0.0154589	0.415912	-1.26565
7804			Clomeprop	9.46674	195.046	325.212			0.00783152	0.0225543	1.3618	0.000781373	0.00224541	0.34723	-1.52604
7840			D-Erythritol 4-phosphate	-22.3483	194.275	203.102			0.0298028	0.00501227	1.31702	0.033056	0.0230465	5.94597	2.57191
7867			L-Ascorbate 6-phosphate	6.99952	193.612	257.113			0.0134937	0.0243277	1.23845	0.0162415	0.014117	0.554665	-0.850313
7879			5-(3'-Carboxy-3'-oxopropyl)-4,6-dihydroxypicolite	9.98023	193.36	256.191			0.000441314	0.00987619	1.39462	0.00333514	0.00525256	0.0446846	-4.48408
7883			Alendronic acid	15.8531	193.11	250.107			0.160365	1.00912	1.44283	0.0245041	0.0185333	0.158915	-2.65367
7899			Cyanidin	5.26589	192.645	288.253			0.0523842	0.124498	1.50349	3.0417e-05	0.000426388	0.420762	-1.24892
7903			Aplysil	-14.263	192.573	310.201			0.032546	0.0686655	1.47444	2.12417e-05	0.000358563	0.473979	-1.0771
7904			Dihydrokaempferol	-10.024	192.506	289.257			0.00160757	0.00874702	1.12337	0.000109879	0.000810715	0.183785	-2.44391
7912			3,5-Dinitrosalicylic acid	-22.1828	192.117	229.118			0.15118	0.07271	1.40127	0.000200486	0.0010941	2.07922	1.05604
7942			3,4,5-trihydroxy-6-(1-oxo-1H-isochromene-3-carbonyloxy)oxane-2-carboxylic acid	-2.8135	191.374	367.284			7.78694e-05	0.0159504	1.52487	0.00317702	0.00510521	0.00488196	-7.67832
7949			Methazole	21.2873	191.096	262.074			0.0150532	0.0243195	1.20708	0.00652788	0.00789367	0.618975	-0.692046
7950			4-Nitrophenyl phosphate	3.41173	191.092	220.097			0.108806	0.175987	1.1183	0.0207678	0.0165629	0.618263	-0.693708
7972			Ifosfamide	-5.3107	190.65	262.092			0.00869435	0.018793	1.4171	0.000600268	0.00194861	0.462639	-1.11204
7973			Fenpiclonil	5.51793	190.648	238.093			0.0895459	0.0464609	1.18753	0.00774147	0.00879033	1.92734	0.946608
7983			(E)-2-Methylgeranyl diphosphate	1.49548	190.475	329.243			0.00969692	0.0232431	1.31101	0.00159113	0.00345181	0.417196	-1.2612
8012			(2R)-O-Phospho-3-sulfolactate	14.4187	189.734	251.132			0.0145804	0.126753	1.49742	0.0110135	0.0109738	0.115031	-3.11991
8064			2,6-Dichloro-4'-biphenylol	13.1318	188.041	240.108			0.00376276	0.0263906	1.31913	0.00455981	0.00634258	0.14258	-2.81016
8151			2,6-Dichloroindophenol	16.533	185.366	269.107			1.4497	4.43281	1.38771	0.0109742	0.0109486	0.32704	-1.61246
8164			(R)-5-Diphosphomevalote	19.9412	184.347	309.13			0.0190869	0.0407526	1.1461	0.0111895	0.0110861	0.468361	-1.09431
8171			Plantagoside	22.7596	184.025	467.41			0.00444176	0.265801	1.59218	0.000926255	0.00247312	0.0167108	-5.90307
8187			erythro-3-Hydroxy-Ls-aspartate	19.6069	182.566	150.112			0.040495	0.261344	1.55799	3.7872e-09	4.08666e-06	0.154949	-2.69013
8189			1-O,2-O,6-O-Trigalloyl-beta-D-glucose	-17.1961	182.291	637.465			0.109936	0.982428	1.53212	0.00378866	0.00565693	0.111902	-3.15969
8192			2,3,4,7,8,9,15,21,22,23,28-undecahydroxy-14-(hydroxymethyl)-13,25,32,35-tetraoxaoctacyclo[14.13.3.3]pentatriaconta-1,3,5(30),6,8,10,19,21,23,28-decaene-12,27,31,34-tetrone	-10.7917	182.181	727.507			0.281772	0.197443	1.13722	0.00878521	0.00951965	1.42711	0.513092
8196			4'-O-methyl-(-)-epicatechin-3'-O-beta-glucuronide	-22.005	181.977	495.442			0.092086	0.732971	1.53633	0.00359268	0.00548168	0.125634	-2.9927
8204			3-Sulfopyruvate	4.75827	181.658	169.133			0.0374888	0.0668171	1.41821	2.77251e-05	0.000405632	0.561066	-0.833756
8207			Phosfolan	-8.73472	181.28	256.3			0.0227374	0.0333966	1.19467	0.00800049	0.00896772	0.680829	-0.554635
8210			Aurantio-obtusin beta-D-glucoside	-22.6331	180.892	493.426			0.00323201	0.203324	1.55742	0.00031888	0.00138405	0.0158958	-5.97521
8212			Corilagin	-18.6101	180.728	635.448			0.00346257	0.245063	1.59433	0.000565378	0.00188987	0.0141293	-6.14517
8214			2,2',3,3',4',5,6'-Heptabromodiphenyl ether	13.2491	180.461	723.496			0.0561546	0.0185794	1.20527	0.0118064	0.0114758	3.02242	1.5957
8228			3'-Hydroxydiclofenac	-2.46737	179.252	313.155			0.0039972	0.116011	1.56356	2.58752e-05	0.000393531	0.0344553	-4.85913
8229			5-Phosphoribostamycin	24.5867	179.217	535.473			0.27216	1.87643	1.55979	0.00299348	0.00492649	0.145041	-2.78547
8231			11-O-Demethylpradimicinone I	24.5535	178.999	536.476			0.0964299	0.75561	1.53403	0.00564107	0.00720401	0.127619	-2.97009
8237			Pseudohypericin	14.5138	178.425	521.457			0.104466	0.865638	1.56897	0.00133183	0.00308399	0.120681	-3.05074
8266			Puerarin xyloside	-21.9915	176.925	549.488			0.183541	2.51169	1.57457	0.00229854	0.00427811	0.073075	-3.77448
8271			Pradimicinone I	4.81776	176.669	550.492			0.0710686	0.992482	1.57501	0.00389134	0.00574754	0.071607	-3.80376
8278			Agrocin 84	7.45687	176.379	703.512			0.00355732	0.0363545	1.10893	0.00906256	0.00970693	0.097851	-3.35327
8290			[2,6-dihydroxy-4-({[3-hydroxy-6-(hydroxymethyl)-2,5-bis(3,4,5-trihydroxybenzoyloxy)oxan-4-yl]oxy}carbonyl)phenyl]oxidanesulfonic acid	-14.2468	175.504	717.527			0.118782	0.262226	1.38507	0.00386832	0.0057274	0.452976	-1.14249
8294			Cyanidin	5.5076	175.239	288.253			0.0545715	0.0759678	1.03851	0.0350818	0.0240478	0.718351	-0.477239
8295			Maysin 3'-methyl ether	-1.05626	175.158	591.536			0.122296	0.0497205	1.45245	8.77713e-05	0.000732922	2.45966	1.29846
8298			Luteoskyrin	15.3975	175.053	575.505			0.0169029	0.0480687	1.11139	0.00409748	0.00592903	0.351641	-1.50782
8302			2-amino-4-({1-[(carboxymethyl)-C-hydroxycarbonimidoyl]-2-({2,4-dihydroxy-5-[(2E)-3-(4-hydroxyphenyl)prop-2-enoyl]-3,6-dioxocyclohexa-1,4-dien-1-yl}sulfanyl)ethyl}-C-hydroxycarbonimidoyl)butanoic acid	-14.1156	175.006	592.539			0.044212	0.0149284	1.35364	0.00104954	0.00267368	2.9616	1.56637
8310			Kolaflavanone	-5.3211	174.432	589.519			0.000822571	0.00667419	1.21249	0.000346667	0.00144103	0.123247	-3.02038
8329			Calcium propiote	-8.59156	173.554	187.225			0.00322111	0.000528772	1.24997	0.000514911	0.0018013	6.09168	2.60684
8346			Fezaflor	-9.24505	172.669	376.133			0.0390661	0.219971	1.48947	0.000990265	0.0025796	0.177596	-2.49333
8350			dTDP-4-acetamido-4,6-dideoxy-D-glucose	-10.8785	172.526	590.382			1.53838e-05	1.98643e-05	1.32282	0.00277092	0.00471048	0.774446	-0.368763
8368			[5-(Aminomethyl)furan-3-yl]methyl diphosphate	-8.9562	171.329	288.106			0.00105867	0.0062291	1.01195	0.0450303	0.0285897	0.169955	-2.55678
8392			3-Iodo-L-tyrosine	-23.2536	170.076	308.085			0.00165679	0.0150955	1.46764	0.00146264	0.00327146	0.109754	-3.18766
8403			Trifluoromethanesulfonic acid	-23.6675	169.844	151.081			0.0138037	0.138943	1.52584	0.0028919	0.00482743	0.0993478	-3.33137
8433			S-Octyl GSH	17.7636	167.564	420.551			0.0169732	0.0332097	1.33864	0.000310787	0.00136764	0.511093	-0.968342
8444			cis-4-Carboxymethylenebut-2-en-4-olide	9.61045	166.706	141.102			0.0544719	0.0375222	1.08042	0.0154229	0.013648	1.45172	0.537767
8453			Aurachin D	24.3449	166.394	364.552			0.0331892	0.0476973	1.22576	0.00722626	0.00842338	0.69583	-0.523193
8460			Lucidenic acid D1	-10.4123	166.025	471.557			0.00594478	0.0104383	1.13188	0.0158959	0.0139196	0.569515	-0.812195
8475			2,6-Dichloro-4'-biphenylol	12.5955	165.69	240.108			0.027198	0.0759914	1.23049	0.0426227	0.0275149	0.357909	-1.48234
8487			Methylphosphote	-9.97931	165.451	97.0287			0.0999809	0.0628672	1.17301	0.00609546	0.00754538	1.59035	0.669344
8490			Tricrozarin A	19.1205	165.317	295.227			0.0141786	0.0249326	1.09294	0.0143671	0.0130218	0.568678	-0.814316
8492			DG(18:2n6/0:0/20:2n6)	11.7527	165.25	660.064			0.00775731	0.015661	1.04248	0.0450068	0.028579	0.495327	-1.01355
8500			Selenium Sulfide	19.6132	164.904	112.039			0.0664981	0.0463136	1.11558	0.00298828	0.00492131	1.43582	0.521876
8502			Cyanotriphenylborate	4.92791	164.834	292.139			0.00711406	0.00274415	1.08601	0.00716897	0.00838137	2.59244	1.37431
8504			(+)-(3S,4R)-cis-3,4-Dihydroxy-3,4-dihydrofluorene	0.0443774	164.814	201.24			0.00288323	0.00123889	1.077	0.0238589	0.018201	2.32726	1.21863
8525			Flutamide	-11.2807	164.579	277.216			0.00919949	0.0150317	1.08194	0.0180372	0.0151328	0.612004	-0.708387
8526			3-(2,4-Cyclopentadien-1-ylidene)pregn-4-en-20-one	-4.41485	164.57	363.553			0.0149343	0.020448	1.14449	0.0195279	0.0159297	0.730359	-0.453323
8557			4-Bromophenylthiourea	-9.95014	163.894	232.118			0.390041	0.0604667	1.46474	0.00231305	0.0042926	6.45051	2.68941
8661			DG(20:1n9/0:0/18:2n6)	-17.2779	161.541	662.061			0.00651655	0.011274	1.18384	0.0109111	0.0109079	0.578016	-0.790819
8672			Filiforminol	-14.5714	161.261	312.217			0.000681477	0.0083673	1.30457	0.0103659	0.0105524	0.0814452	-3.61803
8699			TG(22:4(7Z,10Z,13Z,16Z)/20:5(5Z,8Z,11Z,14Z,17Z)/22:4(7Z,10Z,13Z,16Z))	-16.0446	159.936	1006.53			0.00203603	0.00374297	1.15314	0.00352003	0.00541777	0.543962	-0.878423
8708			{[(4E)-5-(4-methoxyphenyl)-3-oxopent-4-en-1-yl]oxy}sulfonic acid	21.6338	159.498	287.313			0.00252302	1.98643e-05	1.58187	0.00745587	0.0085893	127.013	6.98883
8746			Fenpiclonil	-24.3437	156.88	238.086			0.0156819	0.0374346	1.08744	0.0110808	0.0110169	0.418916	-1.25527
8748			O-Phospho-4-hydroxy-L-threonine	-19.7233	156.819	216.102			0.00811714	0.00131091	1.02844	0.0223005	0.0173869	6.19197	2.6304
8759			Dapdiamide B	0.864049	155.973	315.345			0.00560706	0.000941823	1.17569	0.0030939	0.00502534	5.95341	2.57372
8761			Albendazole-beta-hydroxysulphone	15.0134	155.967	314.342			0.0334879	0.00830323	1.35465	3.139e-05	0.000433966	4.03312	2.0119
8791			2,6-Dichloroindophenol	13.2019	154.151	269.106			0.0233286	0.0113588	1.14271	0.0154554	0.0136668	2.05379	1.03829
8815			Ifosfamide	6.79867	152.548	262.095			0.00775269	0.0218318	1.23965	0.0367777	0.0248604	0.35511	-1.49366
8858			Hydroxyzine	19.6942	150.782	375.919			0.00415573	0.00915209	1.11205	0.0234219	0.0179762	0.454074	-1.139
8873			Pyridinitril	-4.33585	150.713	275.111			0.0579843	0.0106718	1.21507	0.00816028	0.00908124	5.43339	2.44185
8885			N'-Phosphoguanidinoethyl methyl phosphate	23.4012	149.88	278.123			0.016411	0.0290339	1.3586	8.81746e-05	0.000734322	0.565238	-0.82307
8891			Atheroline	24.6373	149.857	338.342			0.0240636	0.0361685	1.25713	0.00597504	0.00744551	0.665319	-0.587882
8925			Captafol	1.86759	148.97	350.069			0.019047	0.0885113	1.37204	0.0076087	0.0086976	0.215193	-2.2163
8928			Methyclothiazide	-21.6122	148.576	361.237			0.00234764	0.00456726	1.10472	0.0421026	0.0272831	0.514015	-0.960119
8930			D-Erythrose 4-phosphate	-21.7521	148.167	201.087			0.0166983	0.00497928	1.28621	0.00225641	0.00423553	3.35356	1.74569
8948			Maleimide	3.16382	148.102	98.0797			0.087783	0.0508848	1.09341	0.0144158	0.0130513	1.72513	0.786708
8964			Methazole	21.1351	147.248	262.074			0.0110533	0.232377	1.55339	0.00204366	0.00400891	0.0475663	-4.39392
8970			Trifluoromethanesulfonic acid	14.0272	147.232	151.086			0.0342681	0.0633777	1.31967	0.00112183	0.00278527	0.540696	-0.88711
8971			Vinclozolin	18.1788	146.835	287.123			0.0193736	0.0720233	1.49947	0.00394414	0.00579339	0.26899	-1.89438
9015			unsym-Bis(4'-chlorophenyl)ethylene	3.1209	145.093	250.143			0.495976	0.0249661	1.53582	0.00248232	0.00445572	19.866	4.31223
9029			6-Phospho-D-glucote	-13.6921	144.656	277.139			0.0214398	0.00397449	1.30403	0.0122122	0.0117262	5.39435	2.43145
9067			6-Phospho-2-dehydro-D-glucote	-10.9061	142.927	275.124			0.0109336	0.00131029	1.18629	0.013397	0.0124355	8.34446	3.06082
9076			Cyanidin	5.56872	142.906	288.253			0.111105	0.165193	1.04929	0.0186177	0.0154484	0.672574	-0.572236
9082			(2R)-O-Phospho-3-sulfolactate	13.3419	142.069	251.132			0.0427667	0.0153889	1.29714	0.00784588	0.00886239	2.77907	1.4746
9131			Cyclic 2,3-bisphospho-D-glycerate	-4.37629	140.321	249.028			0.0114047	9.6996e-05	1.50935	0.0187699	0.01553	117.579	6.87748
9135			Bromofos	23.1703	140.317	367.012			0.00747966	1.98643e-05	1.59865	0.00144597	0.00324724	376.539	8.55665
9170			N-[4-(5-Nitro-2-furyl)-2-thiazolyl]acetamide	22.4175	138.956	254.248			0.000191436	0.00169409	1.39002	0.0105211	0.0106528	0.113003	-3.14557
9171			Rabeprazole sodium	23.2798	138.612	382.441			0.00662189	0.000970336	1.49395	0.000159597	0.000984268	6.82433	2.77069
9172			2-Deoxy-D-ribose 1,5-bisphosphate	-13.8064	138.587	295.094			0.0638324	0.146445	1.21063	0.0029709	0.00490391	0.435881	-1.19799
9215			Stearyltrimethylammonium chloride	21.0153	136.811	349.064			0.00114988	0.324771	1.57378	0.00103375	0.00264902	0.0035406	-8.14179
9225			L-Ascorbate 6-phosphate	6.93699	135.953	257.113			0.0182732	0.00926123	1.17021	0.0013617	0.00312323	1.97309	0.980457
9230			Monobromobisphenol A	-13.6916	135.511	308.185			0.0120156	0.0879995	1.55304	0.00127601	0.00300859	0.136541	-2.87259
9236			N-Acetyl-D-glucosamine 1,6-bisphosphate	-15.6707	135.073	382.169			0.0120592	0.0658083	1.29959	0.000195728	0.0010813	0.183248	-2.44813
9238			Fluorocitric acid	-11.6338	135.058	211.119			0.209326	0.0526427	1.32534	0.00159964	0.00346338	3.97636	1.99145
9245			D-Ribose 5-phosphate	-19.4336	134.619	231.113			0.00630703	0.0173435	1.11594	0.043927	0.0280884	0.363653	-1.45937
9247			Aureothin	17.8162	134.262	398.435			0.00198844	9.73915e-05	1.14065	0.0190898	0.0157001	20.4169	4.35169
9253			Pamidrote	2.85237	134.16	236.077			0.00319096	0.013905	1.48722	0.00243406	0.00441032	0.229483	-2.12354
9258			Urothion	11.0895	133.351	326.378			0.00366387	0.00039084	1.25656	0.000305929	0.00135757	9.37435	3.22872
9260			2-C-Methyl-D-erythritol 2,4-cyclodiphosphate	-17.9643	133.313	279.093			0.0386827	0.26511	1.56291	0.00101592	0.00262083	0.145912	-2.77683
9300			D-Erythrose 4-phosphate	-20.6626	129.72	201.087			0.0113405	0.00323878	1.18752	0.0393774	0.0260633	3.50148	1.80797
9309			4-Hydroxycyclophosphamide	-1.08802	128.91	278.092			0.0196802	0.0365151	1.48154	6.86768e-05	0.000657353	0.538961	-0.891747
9313			Glyphosate-monoammonium	-18.4391	128.842	187.107			0.303158	0.0531789	1.43352	0.0113431	0.011183	5.70073	2.51115
9341			Vinclozolin	18.8799	127.141	287.123			0.0370234	0.146097	1.49355	0.000471894	0.00171954	0.253417	-1.98041
9360			4-Ketocyclophosphamide	-5.82449	125.407	276.075			0.0132692	0.0343321	1.19865	0.0146545	0.0131952	0.386496	-1.37148
9372			Flurochloridone	-24.2951	124.57	313.115			0.00807781	0.0233626	1.39701	0.00522401	0.006889	0.345758	-1.53217
9381			Methazole	21.0927	124.307	262.074			0.0248872	1.19911	1.54363	0.00562016	0.00718869	0.0207547	-5.59042
9408			Trimethylselenonium	-0.0317061	123.667	125.071			1.0983	0.455358	1.17993	0.00983938	0.010212	2.41196	1.2702
9444			Filiforminol	-15.8544	122.132	312.217			0.0278348	0.166186	1.45167	0.00277955	0.0047184	0.167492	-2.57784
9445			Maysin 3'-methyl ether	-1.80093	122.114	591.536			0.0140716	0.000121419	1.55222	0.000679684	0.00208659	115.893	6.85665
9448			N'-Phosphoguanidinoethyl methyl phosphate	23.7799	122.023	278.123			0.0193514	0.0340191	1.40476	0.000870958	0.00237676	0.56884	-0.813905
9452			Trifluoromethanesulfonic acid	-23.5178	121.929	151.081			0.0230501	0.0539328	1.50878	6.924e-06	0.000201122	0.427385	-1.22639
9481			Maleimide	2.00847	119.522	98.0796			0.0537937	0.0296047	1.1388	0.0130981	0.012255	1.81707	0.861611
9486			Cyanotriphenylborate	5.31763	119.151	292.139			0.0690906	0.00414843	1.54778	0.00524262	0.0069035	16.6547	4.05785
9493			(Z)-But-1-ene-1,2,4-tricarboxylate	1.56189	118.523	189.142			0.0184456	0.00885082	1.20497	0.0288093	0.0208324	2.08406	1.0594
9513			Rabeprazole sodium	22.6437	116.856	382.44			0.077037	0.0300409	1.47859	7.73442e-06	0.000214916	2.5644	1.35862
9515			Hydroxysenkirkine	22.9185	116.722	383.444			0.019659	0.00706157	1.4734	2.24718e-05	0.000368574	2.78394	1.47713
9528			Bromobutide	-13.498	115.704	313.248			0.00603067	0.00154339	1.00762	0.00979378	0.0101821	3.90741	1.96621
9558			Chlomethoxyfen	18.1169	113.22	315.134			0.00298248	0.150942	1.59336	0.00352834	0.00542513	0.019759	-5.66134
9564			3,5-Dichloro-4-hydroxy-2-methoxy-6-methylbenzoic acid	8.90393	113.06	252.073			0.0416017	0.0181734	1.22373	0.00516251	0.0068408	2.28916	1.19482
9598			4,4'-Methylene-bis-(2-chloroaniline)	14.9341	111.567	268.165			0.0325042	0.0012162	1.43358	0.00475075	0.0065057	26.726	4.74017
9631			Citreovirone	13.6959	110.695	294.154			0.00419098	0.00590957	1.05096	0.025213	0.0189018	0.709184	-0.495767
9642			Monobromobisphenol A	-14.1353	110.384	308.185			0.00919659	0.0217476	1.42113	0.00222901	0.00420745	0.422879	-1.24168
9677			Pyrrolnitrin	-15.8848	107.635	258.076			0.0497488	0.0834975	1.03348	0.027289	0.0199992	0.595812	-0.747071
9707			Maysin 3'-methyl ether	-1.94061	106.118	591.536			0.0268279	0.000177767	1.49016	0.00106461	0.00269694	150.916	7.23761
9716			L-3,4-Dihydroxybutan-2-one 4-phosphate	1.58378	105.703	185.092			0.309654	0.205857	1.04946	0.0160674	0.0140179	1.50422	0.589018
9728			Silver sulfadiazine	14.5228	105.325	358.149			0.0207459	0.00411939	1.35956	0.00965583	0.0100934	5.03617	2.33233
9736			Chloramphenicol	23.0122	105.069	324.144			0.00703069	0.00081483	1.29295	0.000813097	0.00229311	8.62841	3.10909
9747			Oxamate	-23.4473	104.346	90.0553			0.174809	0.207925	1.07279	0.0330303	0.0230336	0.840728	-0.25029
9748			Methyl 2-propenyl selenide	-12.882	104.305	136.076			0.826033	0.339434	1.14592	0.0298754	0.0214035	2.43356	1.28307
9756			DHAP(6:0)	10.6697	103.891	269.211			0.0110545	0.000967651	1.22521	1.00632e-06	7.68461e-05	11.4241	3.51401
9764			D-Erythrose 4-phosphate	-20.6026	103.29	201.087			0.0750888	0.0373955	1.03911	0.021159	0.0167674	2.00796	1.00573
9792			Clonidine	18.1537	102.275	231.105			0.0135032	0.00685847	1.13825	0.00718653	0.00839427	1.96884	0.977344
9815			6-Phospho-D-glucote	-12.0302	101.589	277.139			0.0148897	0.00660836	1.09634	0.0183622	0.0153104	2.25316	1.17195
9831			Vinclozolin	18.9735	100.594	287.124			0.0284988	0.142003	1.51795	0.000886938	0.00240504	0.200691	-2.31695
9834			[5-(Aminomethyl)furan-3-yl]methyl diphosphate	-3.27503	100.46	288.107			0.00544688	0.0150917	1.15574	0.000308008	0.0013619	0.360919	-1.47025
9851			CMP-N-acetylneuramite	12.617	99.5891	615.466			0.000352983	0.00846015	1.39333	0.000292533	0.0013289	0.041723	-4.58301
9857			O-Phospho-L-serine	-20.466	99.5071	186.076			0.380895	0.233219	1.01946	0.0243586	0.0184569	1.63321	0.707712
9866			Pyronaridine	21.1369	99.1011	519.068			1.53838e-05	0.0117942	1.6039	0.000313413	0.00137301	0.00130435	-9.58245
9919			Chlorfenprop-methyl	-5.28418	96.3831	234.097			0.0295476	0.0112847	1.40683	0.000315833	0.00137792	2.61838	1.38867
9932			Cellobiono-1,5-lactone	-24.1531	96.1791	341.28			0.0141685	0.00509964	1.46578	0.0024642	0.00443878	2.77834	1.47422
9974			Debromohymenialdisine	-7.92318	94.6811	246.243			0.0513962	0.113477	1.15977	0.0108633	0.010877	0.452921	-1.14267
9996			4-Nitro-6-oxohepta-2,4-dienedioate	-6.75292	92.1901	216.123			0.0232845	0.0771751	1.37706	0.00811725	0.00905017	0.30171	-1.72877
9998			4,4'-Methylene-bis-(2-chloroaniline)	15.9753	92.1128	268.165			0.0425276	0.00204	1.33262	0.00291498	0.00484938	20.8469	4.38176
10028			Glycerone sulfate	3.13695	90.9294	171.149			0.144986	0.209999	1.29779	0.0106799	0.0107575	0.690416	-0.534462
10031			2,4'-Dichlorobiphenyl	-11.3432	90.8744	224.103			0.0109143	0.00627758	1.12562	0.00529293	0.00694246	1.73862	0.797946
10033			C.I. Pigment Blue 63	2.08795	90.7973	450.379			0.00846814	0.0156128	1.05263	0.0217659	0.0170992	0.542386	-0.882608
10036			(1S,3R)-3-(2,2-Dichloroethenyl)-2,2-dimethylcyclopropanecarboxylate	-5.15554	90.7314	210.076			0.0176898	0.00293248	1.55789	0.000104375	0.000790387	6.03238	2.59273
10049			Oxapyrazon	7.37301	90.3691	339.123			0.00452239	0.00174958	1.22122	0.00315914	0.00508818	2.58485	1.37008
10060			3,4,5-trihydroxy-6-(4-hydroxy-1H-indole-3-carbonyloxy)oxane-2-carboxylic acid	-15.0251	89.9738	354.285			0.182148	0.269986	1.24184	0.00574817	0.00728203	0.674657	-0.567775
10078			11-O-Demethylpradimicinone I	23.4958	89.0556	536.476			0.00177134	0.0127047	1.4643	0.00304258	0.00497515	0.139424	-2.84245
10089			Genipin 1-beta-gentiobioside	-20.3935	88.4755	551.503			0.308067	0.0377186	1.5256	0.00122925	0.00294327	8.16752	3.0299
10091			Maysin 3'-methyl ether	-1.36295	88.4363	591.536			0.181554	0.0132352	1.47027	0.0218467	0.017143	13.7175	3.77795
10111			Puerarin xyloside	-22.5593	87.5931	549.488			0.075005	0.550542	1.50709	0.00181105	0.00373656	0.136239	-2.87579
10113			Vicianose	-13.9725	87.5627	313.273			0.0304801	0.00734021	1.34735	0.00442097	0.0062207	4.15249	2.05398
10117			5-Phosphoribostamycin	24.4496	87.4161	535.473			0.0474939	0.131284	1.19815	0.0149578	0.0133758	0.361765	-1.46688
10118			1,7-diphospho-1-epi-valienol	23.7174	87.4023	337.142			0.000386058	0.00240055	1.15655	0.00582709	0.00733939	0.16082	-2.63648
10121			1,1-Dichloro-2,2-diphenylethane	3.68662	87.3337	252.159			0.000357951	0.0237161	1.47045	0.0011097	0.0027667	0.0150931	-6.04996
10129			(5,6,7-trihydroxy-4-oxo-2-phenyl-3,4-dihydro-2H-1-benzopyran-3-yl)oxidanesulfonic acid	-17.5218	87.0235	369.311			0.0128091	0.0056326	1.19418	0.00220884	0.00418657	2.27411	1.1853
10155			3,4,5-trihydroxy-6-[(2,3,5-trihydroxy-6-{[(3-methoxy-3-oxopropanoyl)oxy]methyl}oxan-4-yl)oxy]oxane-2-carboxylic acid	16.096	85.6422	457.368			0.00503163	0.00275631	1.25304	0.00490136	0.00663084	1.82549	0.868286
10196			D-Erythrose 4-phosphate	-20.8374	83.8637	201.087			0.111704	0.00489824	1.50753	0.00222833	0.00420674	22.805	4.51128
10209			Cobalt sulfate	-6.85616	83.364	282.108			0.0148772	0.0301093	1.52321	5.44234e-06	0.000175355	0.494107	-1.01711
10218			Calcium oxalate	-15.6958	83.12	129.102			0.175599	0.0749641	1.20207	0.0175868	0.014883	2.34244	1.22801
10226			Propenoyl-CoA	-2.35935	82.9818	822.587			0.026252	1.98643e-05	1.58553	0.0157879	0.0138577	1321.57	10.368
10237			Bikaverin	-2.07418	82.8452	383.327			0.00181553	0.00081542	1.14673	0.00544986	0.00706209	2.22649	1.15477
10285			CGS 7181	-16.1439	80.3486	407.356			0.00913605	0.0232327	1.24269	0.00379161	0.00565955	0.393241	-1.34651
10291			Trimethylselenonium	0.647686	80.0657	125.071			0.586549	0.202958	1.43714	0.00201773	0.00397988	2.89	1.53107
10301			Phosfolan	-8.60487	79.4516	256.3			0.0149903	0.0202493	1.22492	0.0046534	0.00642317	0.740288	-0.433842
10321			Xanthosine 5'-phosphate	14.432	78.3107	365.218			0.00569247	0.00225611	1.12974	0.0284263	0.0206246	2.52313	1.33521
10332			beta-nicotinamide D-ribonucleotide	-18.7579	77.9493	336.228			0.00201515	0.0252039	1.34346	0.0324076	0.0227187	0.079954	-3.64469
10333			Miconazole	19.5557	77.9482	417.144			0.033052	0.0452119	1.06433	0.0207685	0.0165632	0.731046	-0.451966
10334			Riccionidin A	5.99534	77.906	286.237			0.0623118	0.0401517	1.11975	0.0127642	0.0120573	1.55191	0.634045
10356			Monobromobisphenol A	-13.6764	77.3442	308.185			0.0019794	0.00530557	1.45067	9.62682e-05	0.000760919	0.373079	-1.42245
10366			Trifluoromethanesulfonic acid	14.2488	76.8768	151.086			0.0312856	0.0443985	1.3539	0.000777643	0.00223968	0.704654	-0.505012
10368			Histamine Phosphate	20.5467	76.832	308.149			0.00619516	0.000668132	1.1805	1.58959e-07	2.23733e-05	9.27236	3.21294
10370			Aminomalote	-22.3206	76.8186	120.081			0.142472	0.360213	1.44958	1.89374e-05	0.000338145	0.395523	-1.33817
10422			Permethrin	13.8643	74.5825	392.3			0.00278844	0.000364241	1.17023	0.00332711	0.00524522	7.6555	2.9365
10451			Selenium Sulfide	19.3714	73.088	112.039			0.165524	0.101902	1.06297	0.0167666	0.0144168	1.62434	0.699857
10453			Debromohymenialdisine	-7.86323	72.9782	246.243			0.228445	0.495248	1.22384	0.00527412	0.00692793	0.461274	-1.1163
10466			Calcium formate	-18.1201	72.0731	131.118			0.177124	0.0901929	1.02481	0.0327121	0.0228731	1.96384	0.973674
10482			Glycerone sulfate	3.15843	71.4987	171.149			0.22103	0.305471	1.1333	0.0152752	0.0135622	0.72357	-0.466796
10493			Cyanotriphenylborate	5.63669	71.1766	292.139			0.00273507	0.0265775	1.18591	0.000268088	0.00127293	0.102909	-3.28056
10541			Antirrhinoside	-19.3577	68.3966	363.329			0.139434	0.224348	1.02838	0.0222153	0.0173413	0.621506	-0.686159
10549			N-Acetoxy-IQ	-1.64859	67.7723	257.267			0.00462878	0.00973975	1.08141	0.0238689	0.0182061	0.475246	-1.07325
10550			DHAP(6:0)	10.6588	67.7723	269.211			0.0168046	0.00854611	1.30865	0.00100613	0.00260519	1.96634	0.975512
10567			DCEBIO	-16.2498	67.2419	232.082			0.00799187	0.0881301	1.55859	6.47539e-05	0.000639644	0.0906826	-3.46303
10570			Lulicozole	7.80611	67.108	355.287			0.0303769	0.044752	1.1374	0.0156273	0.0137658	0.678784	-0.558976
10571			Fezaflor	-10.3201	67.0693	376.133			0.00129816	0.0127515	1.23563	0.000613524	0.00197237	0.101805	-3.29612
10575			Aplysin	-1.42184	66.9828	296.222			0.000278811	0.0441772	1.48075	0.000404677	0.0015788	0.0063112	-7.30787
10637			D-Erythrose 4-phosphate	-21.2451	63.9774	201.087			0.0237797	0.00565326	1.27155	0.00800735	0.00897236	4.20637	2.07258
10645			Cuprous oxide	21.0707	63.7254	144.102			0.033489	0.13673	1.52445	0.00281924	0.00475734	0.244928	-2.02957
10655			Sulfite	0.286884	63.4405	81.0703			0.000665437	0.0060793	1.16575	0.0304635	0.0217141	0.10946	-3.19153
10675			3-Nitroacrylate	-19.8289	63.0033	118.065			0.246923	0.840314	1.55219	0.00062744	0.00199717	0.293846	-1.76687
10680			Methyl 2-propenyl selenide	-12.7276	62.8066	136.076			0.470955	2.33273	1.42506	6.1734e-05	0.000625219	0.20189	-2.30836
10707			Plantagoside	21.8208	61.8635	467.41			0.0249509	0.128802	1.49419	0.0140683	0.0128389	0.193716	-2.36799
10717			Furilazole	-8.93552	61.5588	279.137			0.0563804	1.00621	1.57652	0.00631945	0.00772783	0.0560325	-4.15759
10741			(6-carboxy-3,4,5-trihydroxyoxan-2-yl)[4-(2H-chromen-2-ylidene)cyclohexa-2,5-dien-1-ylidene]oxidanium	-8.04433	60.5517	400.378			0.0224777	0.0399486	1.04488	0.0364625	0.024711	0.562667	-0.829648
10744			Aurantio-obtusin beta-D-glucoside	-22.3027	60.4077	493.426			0.0160037	0.098868	1.54778	0.00203949	0.00400427	0.161869	-2.6271
10745			Quinolite	-19.8603	60.3995	168.123			0.0315296	0.053289	1.42365	0.000580539	0.00191496	0.591671	-0.757133
10748			4'-O-methyl-(-)-epicatechin-3'-O-beta-glucuronide	-22.3558	60.149	495.442			0.410261	0.909275	1.39202	0.000632874	0.00200673	0.451196	-1.14818
10753			Miraxanthin-I	-8.50116	59.8122	359.371			0.128071	0.0546035	1.40276	1.78928e-05	0.000328091	2.34546	1.22987
10756			Deoxyviolaceinic acid	-4.06877	59.7794	358.368			0.572942	0.254778	1.40855	2.48464e-05	0.000386379	2.24879	1.16915
10759			2,3,4,7,8,9,15,22,23,28-decahydroxy-14-(hydroxymethyl)-13,25,32,35-tetraoxaoctacyclo[14.13.3.3]pentatriaconta-1,3,5(30),6,8,10,19(24),20,22,28-decaene-12,27,31,34-tetrone	-21.2757	59.7458	711.501			0.00161348	0.037453	1.29271	0.000381794	0.00152623	0.0430803	-4.53683
10762			Salviaflaside methyl ester	-1.3884	59.687	537.489			0.00188964	0.984117	1.46781	0.000138362	0.000915932	0.00192014	-9.02457
10798			Molybdopterin guanine dinucleotide	-21.0803	59.0003	739.533			0.0191614	0.238732	1.58546	0.000139637	0.000920315	0.0802633	-3.63912
10802			6-Demethylsterigmatocystin	-23.1547	58.9768	311.258			0.00756247	0.0233661	1.39175	0.00275655	0.00469844	0.323651	-1.62749
10805			Sulfoacetate	14.5778	58.9511	141.125			0.0282933	0.0167594	1.27145	0.0015266	0.00336261	1.6882	0.755488
10806			2-amino-4-({1-[(carboxymethyl)-C-hydroxycarbonimidoyl]-2-({2,4-dihydroxy-5-[(2E)-3-(4-hydroxyphenyl)prop-2-enoyl]-3,6-dioxocyclohexa-1,4-dien-1-yl}sulfanyl)ethyl}-C-hydroxycarbonimidoyl)butanoic acid	-15.5455	58.9459	592.538			0.872708	0.0994852	1.57433	2.47565e-05	0.000385738	8.77223	3.13294
10812			Genipin 1-beta-gentiobioside	-20.045	58.8794	551.503			1.77105	0.409483	1.5416	0.000167769	0.00100814	4.32508	2.11273
10821			Apigenin 7-O-[beta-D-apiosyl-(1->2)-beta-D-glucoside]	19.3988	58.7911	565.51			0.942373	0.380937	1.46539	4.38687e-05	0.000523517	2.47383	1.30674
10828			Luteoskyrin	12.5035	58.7323	575.503			0.0448593	0.272818	1.3492	0.0194036	0.0158649	0.16443	-2.60446
10832			5-Phosphoribostamycin	24.2191	58.6081	535.473			0.344613	1.31938	1.55956	0.000554933	0.00187219	0.261193	-1.93681
10838			Pradimicinone I	4.22033	58.4785	550.492			0.226109	1.46244	1.5851	0.000329823	0.00140553	0.15461	-2.69329
10840			Pseudohypericin	14.1074	58.3808	521.457			0.159061	0.742625	1.56299	0.0010554	0.00268274	0.214188	-2.22305
10841			Methazole	-16.305	58.3585	262.065			0.0163423	0.0425694	1.29465	0.0331438	0.0230906	0.383897	-1.38121
10844			Cliomide	-9.28831	58.3011	433.271			0.00698335	0.0185507	1.48398	9.73187e-06	0.000244798	0.376447	-1.40948
10847			Daphnoretin	8.24059	58.1911	353.305			0.0551698	0.00412416	1.49892	3.57529e-09	4.0395e-06	13.3772	3.74171
10850			4-(4-Hydroxyphenyl)-2-butanone O-[2,6-digalloylglucoside]	13.5082	58.1494	631.566			0.025056	0.00418276	1.43484	2.10246e-07	2.68685e-05	5.99031	2.58263
10860			Proanthocyanidin A2	13.9579	57.9756	577.52			0.166116	0.372327	1.52459	0.000940973	0.00249807	0.446157	-1.16438
10885			M1	-1.31792	57.1866	305.133			0.042616	0.197574	1.49506	0.00563042	0.00719621	0.215696	-2.21293
10900			N6-Carbamoyl-L-threonyladenosine	18.3139	56.4742	412.39			0.00675668	0.00138457	1.28204	0.00122124	0.00293189	4.87999	2.28688
10904			Aminomalote	-21.2146	56.4384	120.081			0.170473	0.322396	1.36514	0.000302999	0.00135141	0.52877	-0.919288
10906			Dichlofenthion	15.1754	56.4058	316.165			0.00657869	0.00259382	1.01778	0.0340773	0.0235555	2.53629	1.34272
10911			3-Carboxy-cis,cis-mucote	-19.3384	56.3206	187.123			0.010074	0.016863	1.21994	0.00876304	0.0095045	0.597402	-0.743227
10917			Isocil	-19.188	55.8357	248.092			0.00276598	0.000271307	1.33087	7.67937e-05	0.000691702	10.195	3.34979
10936			Sodium citrate	2.03055	55.4595	295.107			0.0235913	0.0386404	1.23818	0.00248096	0.00445445	0.610533	-0.711859
10957			sn-Glycero-3-phospho-1-inositol	-2.28507	54.8249	335.221			0.00922391	0.735016	1.57358	0.00673592	0.00805556	0.0125493	-6.31625
10990			2-Methyl-1,4-naphthalenediol bis(dihydrogen phosphate)	1.11833	54.0396	335.163			0.0107088	0.855418	1.56797	0.0067417	0.00806001	0.0125188	-6.31976
10995			(5-Formylfuran-3-yl)methyl phosphate	-4.49	53.9701	207.096			0.00718178	0.0599371	1.3932	0.0126815	0.0120084	0.119822	-3.06104
11011			Fosetyl	-6.39108	53.7689	111.055			0.0466662	0.075109	1.10182	0.0145119	0.0131095	0.621314	-0.686606
11012			Oxamate	-23.1979	53.766	90.0553			0.430919	0.322048	1.01669	0.0241259	0.018337	1.33806	0.420141
11030			PE-NMe(11D5/13D5)	24.1064	53.5794	923.309			0.003926	0.00796486	1.46475	1.44396e-05	0.000298202	0.492915	-1.02059
11032			{2-[5,7-dihydroxy-2-(3-methoxyphenyl)-4-oxo-4H-chromen-6-yl]-3-hydroxy-6-methyl-5-oxooxan-4-yl}oxidanesulfonic acid	-0.131088	53.5724	509.457			0.000209376	0.684154	1.56551	0.000227897	0.00116942	0.000306037	-11.674
11033			1-(2-Carboxyphenylamino)-1-deoxy-D-ribulose 5-phosphate	16.81	53.5663	350.244			0.002383	0.0117412	1.1028	0.0372618	0.0250882	0.20296	-2.30073
11063			Dide-O-methyl-4-O-alpha-D-glucopyranosylsimmondsin	-10.8094	52.7033	510.46			1.53838e-05	0.230301	1.60921	0.000274268	0.00128755	6.67987e-05	-13.8698
11078			Fenpiclonil	-24.3489	52.1609	238.086			0.0239346	0.0329782	1.22691	0.00483346	0.0065748	0.72577	-0.462417
11079			Pyrrolnitrin	-16.0103	52.1146	258.076			0.00554661	0.0129059	1.20701	0.00183903	0.00377081	0.429773	-1.21835
11088			11-O-Demethylpradimicinone I	24.5644	52.0347	536.476			0.0749636	0.258805	1.44413	0.000112129	0.000818728	0.289653	-1.7876
11117			Perfluorohexane sulfonic acid	-2.33102	50.9903	401.121			0.0636772	0.0475141	1.09945	0.0102459	0.0104749	1.34017	0.422419
11124			D-Ribitol 5-phosphate	-3.55773	50.415	233.132			0.00857493	0.0245121	1.29255	0.0136937	0.0126119	0.349824	-1.5153
11132			NMNH	17.8466	50.2347	337.248			0.00426141	0.0147847	1.17432	0.0286167	0.020728	0.288232	-1.7947
11164			Urea-1-carboxylate	19.6297	49.317	105.074			1.53838e-05	1.98643e-05	1.32282	0.00277092	0.00471048	0.774446	-0.368763
11187			MC-7181	0.568931	48.4282	361.129			0.00138396	0.00532122	1.462	8.94022e-05	0.000738538	0.260083	-1.94296
11202			Felodipine	3.4918	47.7112	385.263			0.00229971	0.000519888	1.13525	0.000382078	0.0015269	4.42347	2.14518
11203			4-Bromophenylthiourea	-10.5084	47.657	232.118			0.0133876	0.106855	1.50143	0.00239852	0.00437633	0.125287	-2.99669
11210			Tetracenomycin F2	-2.96189	47.3915	385.342			0.00311754	0.000792264	1.06256	0.000110215	0.000811923	3.93498	1.97636
11243			Oxaloglutarate	9.13628	45.8107	205.143			0.0149517	0.204213	1.21985	0.0273531	0.0200348	0.0732165	-3.77169
11255			IMP	7.92987	45.0451	349.216			0.00807548	0.0385427	1.34199	0.004796	0.00654362	0.209521	-2.25484
11262			Glyphosate	-7.36699	44.9434	170.079			0.0296629	0.0517232	1.07956	0.025572	0.0190919	0.573493	-0.802153
11301			2-(Formamido)-N1-(5-phospho-D-ribosyl)acetamidine	-4.37397	42.6831	286.155			0.0102224	0.00331446	1.22054	0.0104697	0.0106188	3.08418	1.62489
11330			CDP-choline	7.90439	41.1574	489.335			0.0309073	0.110254	1.38066	0.000303997	0.00135351	0.280328	-1.83481
11374			2-amino-4-({1-[(carboxymethyl)-C-hydroxycarbonimidoyl]-2-({2,4-dihydroxy-5-[(2E)-3-(4-hydroxyphenyl)prop-2-enoyl]-3,6-dioxocyclohexa-1,4-dien-1-yl}sulfanyl)ethyl}-C-hydroxycarbonimidoyl)butanoic acid	-15.6797	39.1494	592.538			0.624425	0.0855327	1.48966	0.00222242	0.00420064	7.30043	2.86798
11376			Dehydroascorbide(1-)	12.8374	39.0989	174.11			0.00929039	0.00559507	1.35278	0.000536926	0.00184093	1.66046	0.731583
11392			Maysin 3'-methyl ether	-2.04194	39.0126	591.535			1.40056	0.188486	1.50276	0.00206738	0.00403518	7.43059	2.89348
11396			4-(4-Hydroxyphenyl)-2-butanone O-[2,6-digalloylglucoside]	13.5278	38.9906	631.566			0.0189335	0.00262577	1.31063	1.34071e-05	0.000288193	7.21064	2.85013
11420			Pradimicinone I	4.03882	38.9545	550.492			0.12848	0.698568	1.47876	0.000397315	0.00156216	0.18392	-2.44285
11421			Apigenin 7-O-[beta-D-apiosyl-(1->2)-beta-D-glucoside]	19.9966	38.9545	565.511			0.477943	0.225193	1.11988	0.0199331	0.0161387	2.12237	1.08567
11434			Molybdopterin guanine dinucleotide	-21.2481	38.9388	739.533			0.014407	0.109953	1.54925	0.000142978	0.000931624	0.131029	-2.93204
11435			Puerarin xyloside	-22.3495	38.9387	549.488			0.352599	1.8107	1.47285	0.000180481	0.00104293	0.194731	-2.36045
11439			Proanthocyanidin A2	13.9195	38.9195	577.52			0.106225	0.279566	1.4181	0.000481322	0.00173781	0.379966	-1.39606
11442			Genipin 1-beta-gentiobioside	-19.9276	38.9161	551.503			0.860209	0.214903	1.40687	0.00804449	0.00899762	4.00277	2.001
11443			Luteoskyrin	13.6823	38.9142	575.504			0.0253587	0.199223	1.37396	0.0176664	0.0149275	0.127288	-2.97383
11458			2,3,4,7,8,9,15,22,23,28-decahydroxy-14-(hydroxymethyl)-13,25,32,35-tetraoxaoctacyclo[14.13.3.3]pentatriaconta-1,3,5(30),6,8,10,19(24),20,22,28-decaene-12,27,31,34-tetrone	-21.4711	38.5782	711.501			0.000595692	0.0178707	1.37505	0.00134924	0.00310696	0.0333335	-4.90688
11468			5-Phosphoribostamycin	24.3607	38.2341	535.473			0.134988	0.5974	1.50674	0.000655366	0.00204551	0.225959	-2.14587
11470			Pseudohypericin	14.1998	38.2166	521.457			0.0676654	0.349495	1.48749	0.000744721	0.00219039	0.193609	-2.36878
11478			4'-O-methyl-(-)-epicatechin-3'-O-beta-glucuronide	-22.2902	38.1667	495.442			0.0971005	0.328255	1.34671	8.85106e-05	0.000735483	0.295808	-1.75727
11487			{2-[5,7-dihydroxy-2-(3-methoxyphenyl)-4-oxo-4H-chromen-6-yl]-3-hydroxy-6-methyl-5-oxooxan-4-yl}oxidanesulfonic acid	-0.484093	38.137	509.457			0.000198302	0.653164	1.55832	0.000325796	0.00139772	0.000303603	-11.6855
11495			Bowdichione	11.2692	38.1196	299.258			0.00882196	0.0676617	1.43004	0.000230211	0.00117581	0.130383	-2.93917
11500			Salviaflaside methyl ester	-1.18731	38.1149	537.489			0.00319789	0.400671	1.44172	0.00047313	0.00172196	0.00798132	-6.96916
11501			Aurantio-obtusin beta-D-glucoside	-22.7651	38.1146	493.426			0.000621586	0.042005	1.42375	0.000319126	0.00138454	0.0147979	-6.07846
11502			Coumaphos anti-dimer	-15.5846	38.113	726.527			0.00168344	0.0688307	1.3894	0.000248029	0.00122309	0.0244577	-5.35357
11535			Phloroacetophenone 6'-[xylosyl-(1->6)-glucoside]	-10.4777	37.2164	491.457			0.079969	0.0254832	1.13094	0.0108255	0.0108525	3.13811	1.6499
11538			Sulfoacetate	14.4937	37.1244	141.125			0.0131545	0.00902835	1.04235	0.0423024	0.0273723	1.45702	0.543019
11549			Cyanophos	0.430253	36.4638	244.227			0.0360199	0.149947	1.42463	0.0031115	0.0050424	0.240217	-2.05759
11554			Aminomalote	-21.2743	36.4231	120.081			0.392498	1.6504	1.44843	0.0115211	0.0112961	0.23782	-2.07206
11576			Tulobuterol hydrochloride	7.09501	35.57	265.201			0.0639525	0.111344	1.17768	0.0448806	0.0285215	0.574367	-0.799955
11582			[2-hydroxy-5-(3,5,7-trihydroxy-3,4-dihydro-2H-1-benzopyran-2-yl)phenyl]oxidanesulfonic acid	-7.65022	35.5538	371.334			0.0101888	0.0257275	1.09711	0.00494333	0.00666517	0.396026	-1.33633
11589			2'-Deoxy-5-hydroxymethylcytidine-5'-diphosphate	22.3607	35.5347	418.22			0.0452213	0.0223779	1.13131	0.00772223	0.00877697	2.0208	1.01493
11601			N-Benzoyl-4-hydroxyanthranilate	-23.7176	35.5194	258.243			0.0240731	0.0320357	1.05398	0.0246525	0.018611	0.751444	-0.412262
11612			Ditalimfos	-1.55395	35.4873	300.289			0.0314365	0.314303	1.05437	3.61505e-05	0.000469646	0.10002	-3.32164
11615			Hydroxypyruvate	12.3769	35.3815	105.07			0.08357	0.117141	1.09075	0.0210776	0.0167235	0.713416	-0.487184
11626			3-Nitroacrylate	-19.715	34.7845	118.065			0.200646	0.342712	1.1184	0.0036067	0.00549389	0.585466	-0.772342
11649			Taxiphyllin	-15.7916	34.6631	312.29			0.0254459	0.0721465	1.41785	2.86328e-05	0.000411929	0.352697	-1.5035
11704			1-Methyladenosine	12.5422	33.7417	282.279			0.433671	0.24774	1.04552	0.0153109	0.013583	1.75051	0.807774
11729			Glutaminylhistidine	-2.65882	32.9865	284.295			0.0642005	0.0409856	1.09356	0.00956842	0.0100376	1.56642	0.647467
11742			4-(N-Maleimido)phenyltrimethylammonium iodide	8.25414	32.965	359.185			0.00843552	0.0411916	1.49316	0.00466541	0.00643342	0.204787	-2.2878
11760			2,6-Dichloro-para-phenylenediamine	-17.6845	32.9389	178.035			0.00351871	0.000504479	1.12527	0.0227807	0.0176415	6.97495	2.80218
11767			3,3'-Biflaviolin	-22.855	32.9263	411.285			0.006664	0.0199768	1.34335	0.000154357	0.000968287	0.333586	-1.58387
11774			Voricozole	23.8144	32.9125	350.326			0.0700099	0.0439778	1.16502	0.00992121	0.0102653	1.59194	0.670784
11790			Theogallin	1.33364	32.1908	345.279			0.00227667	0.01326	1.10995	0.00054983	0.00186343	0.171695	-2.54208
11802			8-Hydroxypinoresinol 4-glucoside	5.54473	32.0866	537.535			0.0477187	0.0220248	1.0244	0.0202104	0.01628	2.16659	1.11543
11811			dTDP-5-dimethyl-L-lyxose	17.8547	32.0412	563.373			0.00207634	0.0185593	1.18387	0.00230297	0.00428254	0.111876	-3.16003
11812			Luteolin	-23.7982	32.0232	287.237			0.00542568	0.0116661	1.11026	0.0117616	0.0114478	0.465079	-1.10445
11814			Hyaluronic acid	5.42414	32.0169	426.395			0.0162094	0.0063184	1.2137	0.00395531	0.00580302	2.56543	1.3592
11818			6'-Oxokamycin X	-4.96296	31.7158	484.472			0.00424634	0.000546675	1.16766	0.000272179	0.00128264	7.76758	2.95746
11821			3,4-Bis(7-chloroindol-3-yl)pyrrole-2,5-dicarboxylate	21.0311	31.3256	455.279			0.0320662	0.0980406	1.32504	0.00111273	0.00277136	0.32707	-1.61233
11829			Glyphosine	11.5854	31.2662	264.09			0.0327476	0.0763637	1.43827	2.24514e-05	0.000368413	0.428837	-1.2215
11833			Cefamandole fate	10.8881	31.2357	513.507			0.00249513	0.000134775	1.40154	0.0194524	0.0158904	18.5133	4.21049
11844			7-Hydroxy-6-methyl-8-ribityl lumazine	-4.39989	31.1914	329.284			0.00241112	0.00852017	1.3116	9.54777e-05	0.000758441	0.282989	-1.82118
11847			Flecainide	16.9147	31.18	415.357			0.00331746	0.00687923	1.14744	0.00437459	0.00617936	0.482243	-1.05217
11853			2-Maleylacetate	3.74245	31.1535	159.117			0.0314657	0.0533279	1.06061	0.0207235	0.0165398	0.590041	-0.761113
11863			2-Oxoadipate	2.4121	30.4799	161.132			0.0354082	0.0761696	1.47694	6.34692e-05	0.000633595	0.46486	-1.10513
11874			[3,5-dihydroxy-2-(5,6,7-trihydroxy-4-oxo-2-phenyl-4H-chromen-8-yl)oxan-4-yl]oxidanesulfonic acid	6.32799	30.3996	483.42			0.00503049	0.00832039	1.27111	0.00271514	0.00466336	0.604598	-0.725951
11879			cis-(Homo)3-aconitate	-1.22769	30.3781	217.195			0.0270791	0.0499925	1.37306	0.0114433	0.0112465	0.541662	-0.884534
11906			Adenylated molybdopterin	-19.1874	30.347	725.551			0.137968	0.614895	1.54265	0.000852862	0.00235045	0.224376	-2.15601
11908			Arbutin	-3.33148	30.3406	273.258			0.0202929	0.0332818	1.21537	0.0383647	0.0256007	0.609731	-0.713756
11914			Methylselenopyruvate	7.28743	30.3385	182.057			0.0376718	0.0815489	1.43489	0.0090748	0.00971509	0.461954	-1.11418
11915			6-Phospho-2-dehydro-D-glucote	3.42111	30.3385	275.128			0.0190863	0.0546079	1.53454	0.000843987	0.00233788	0.349516	-1.51657
11921			dTDP-4-dimethylamino-4,6-dideoxy-5-C-methyl-L-mannose	-4.71821	30.337	590.429			0.00424764	0.0342086	1.45266	0.00180072	0.00372382	0.124169	-3.00962
11923			Apigenin	-9.36872	30.3361	271.242			0.0190649	0.0490848	1.54942	0.000950924	0.00251478	0.388408	-1.36435
11924			3,4,5-trihydroxy-6-{3,4,8,9,10-pentahydroxy-6-oxo-2-[5,6,12,13,14-pentahydroxy-4-(hydroxymethyl)-9-oxo-3,8-dioxatricyclo[8.4.0.0,]tetradeca-1(14),10,12-trien-11-yl]-6H-benzo[c]chromene-1-carbonyloxy}oxane-2-carboxylic acid	6.39706	30.3359	809.575			0.000285852	0.0190522	1.42734	0.000995545	0.00258815	0.0150036	-6.05854
11926			Castacrenin A	21.7929	30.3348	615.442			0.00415515	0.0193885	1.30314	2.63106e-05	0.000396464	0.21431	-2.22223
11931			(2R)-O-Phospho-3-sulfolactate	-2.57487	30.3319	251.128			0.0576405	0.10235	1.37439	0.00948823	0.00998609	0.563172	-0.828353
11936			Dimethylenetriurea	2.23174	30.3271	205.195			0.0187499	0.0294663	1.27093	0.00830779	0.00918684	0.636318	-0.65218
11939			2,3,4,7,8,9,15,22,23,28-decahydroxy-14-(hydroxymethyl)-12,27,31,34-tetraoxo-13,25,32,35-tetraoxaoctacyclo[14.13.3.3]pentatriaconta-1,3,5(30),6,8,10,19(24),20,22-nonaene-20-carboxylic acid	0.597747	30.3231	757.542			0.00102381	0.0238461	1.29642	0.0018974	0.00384089	0.0429341	-4.54173
11945			Primisulfuron	-4.25118	30.3163	455.316			0.0592188	0.132468	1.45724	0.00451239	0.00630127	0.447042	-1.16152
11953			CGS 7181	11.6266	30.3123	407.367			0.0116324	0.0317845	1.53252	0.000334533	0.00141454	0.365977	-1.45018
11960			2-(3,5-Dichlorophenylcarbamoyl)-1,2-dimethylcyclopropane-1-carboxylic acid	-5.46068	30.2934	303.159			0.0140761	0.0358951	1.42254	0.000560512	0.00188167	0.392147	-1.35053
11962			Sceptrin	5.5663	30.2884	621.311			0.0098938	0.000271128	1.4458	0.0129319	0.0121558	36.4912	5.18948
11985			4-(6-carboxy-2,3,4-trihydroxyphenoxy)-4',5,5',6,6'-pentahydroxy-[1,1'-biphenyl]-2,2'-dicarboxylic acid	22.8965	30.2786	507.347			0.0220827	0.0502461	1.47521	0.00521441	0.00688151	0.43949	-1.1861
11986			2-[({3,4-dihydroxy-5-[2,4,5-trihydroxy-3-(3,4,5-trihydroxybenzoyloxy)benzoyloxy]phenyl}(hydroxy)methylidene)amino]acetic acid	-11.5972	30.2786	548.382			0.000899486	0.0105621	1.26374	0.0012515	0.0029746	0.0851619	-3.55365
11987			dTDP-D-mycaminose	14.8496	30.2786	576.414			0.00134316	0.012028	1.18936	1.0894e-05	0.000260035	0.111669	-3.1627
11989			6-{[7,8,8,12,21,22-hexahydroxy-19-(hydroxymethyl)-3,6,16-trioxo-2,17,20,23-tetraoxapentacyclo[16.3.1.1tricosa-4,10,12,14-tetraen-13-yl]oxy}-3,4,5-trihydroxyoxane-2-carboxylic acid	24.477	30.2786	675.497			0.00144767	0.0563567	1.5913	0.000718436	0.0021495	0.0256877	-5.28278
11992			2-({2-[4-(1,2-dihydroxyethyl)-5,11,12,13-tetrahydroxy-8-oxo-3,7-dioxatricyclo[7.4.0.0trideca-1(13),9,11-trien-10-yl]-3,4,8,9,10-pentahydroxy-6-oxo-6H-benzo[c]chromen-1-yl}formamido)acetic acid	16.9186	30.2759	690.51			0.00145881	0.102326	1.35278	0.000404514	0.00157843	0.0142565	-6.13223
12003			Lactitol dihydrate	3.37499	30.1378	381.351			0.00813708	0.0144655	1.32083	0.00208826	0.00405809	0.562516	-0.830033
[truncated: 55 more rows]

## Sheet: ME10 Vs. MF10 (NEG)
id	MS2 name	MS2 score	MS1 name	MS1 ppm	rt	mz	SuperClass	type	MEAN ME10	MEAN MF10	VIP	P-VALUE	Q-VALUE	FOLD CHANGE
[truncated: 551 more rows]

[truncated: 2 more sheets: ME20 Vs. MF20 (NEG), ME40 Vs. MF40 (NEG)]
