# Supplementary material for: Engineering of global transcription factor FruR to redirect the carbon flow in Escherichia coli for enhancing l-phenylalanine biosynthesis
Source: Microb Cell Fact. 2022 Oct 26;21:222. doi: 10.1186/s12934-022-01954-7 (PMC9609185; doi:10.1186/s12934-022-01954-7)
Supplement: Supplementary file 2 — Additional file 2: DataSet 2-Comparisions of transcriptsome data between the FruRE173K mutant (MF) as well as the wildtype PHE01 (ME) at different periods of fermentation. [file 12934_2022_1954_MOESM2_ESM.xlsx]

## Sheet: TF10 vs TE10_deg_all
gene_id	TF10_1	TF10_2	TF10_3	TE10_1	TE10_2	TE10_3	TF10	TE10	log2FoldChange	pvalue	padj	gene_name	gene_chr	gene_start	gene_end	gene_strand	gene_length	gene_biotype	gene_description	tf_family
BL257_RS13975	79458.6	73607.1	55905.7	177.055	162.484	267.124	69657.1	202.221	8.43377	2.16622e-179	9.3321e-176	grcA	NZ_CP017979.1	2624343	2624726	-	384	protein_coding	autonomous glycyl radical cofactor GrcA && PF01228:Glycine radical	-
BL257_RS06685	8844.72	7315.33	5394.53	62.112	103.213	76.1236	7184.86	80.4829	6.48432	1.04857e-93	2.25861e-90	oppB	NZ_CP017979.1	1228379	1228804	+	426	protein_coding	oligopeptide transporter permease && -	-
BL257_RS06695	8502.91	8011.12	4715.82	80.6742	111.388	89.9642	7076.62	94.009	6.23604	5.73145e-86	8.23037e-83	BL257_RS06695	NZ_CP017979.1	1230143	1230649	+	507	protein_coding	ABC transporter permease subunit && PF00528:Binding-protein-dependent transport system inner membrane component	BPD_transp_1
BL257_RS07820	15219.5	15539.3	9558.95	119.94	82.7749	40.1379	13439.3	80.9511	7.35729	1.26647e-85	1.36399e-82	yddG	NZ_CP017979.1	1450058	1450939	-	882	protein_coding	aromatic amino acid efflux DMT transporter YddG && PF00892:EamA-like transporter family	DUF6
BL257_RS06680	135503	123433	92425.6	2041.84	3151.58	3172.28	117120	2788.57	5.3927	1.54532e-77	1.33145e-74	oppA	NZ_CP017979.1	1226662	1228293	+	1632	protein_coding	oligopeptide ABC transporter substrate-binding protein OppA && PF00496:Bacterial extracellular solute-binding proteins, family 5 Middle	-
BL257_RS06700	24096	20104	13274.3	260.585	385.261	397.227	19158.1	347.691	5.78647	1.39041e-76	9.98317e-74	oppC	NZ_CP017979.1	1230664	1231572	+	909	protein_coding	oligopeptide ABC transporter permease OppC && PF12911:N-terminal TM domain of oligopeptide transport permease C|PF00528:Binding-protein-dependent transport system inner membrane component	BPD_transp_1
BL257_RS06710	31429.6	21952.7	16672.5	329.122	387.305	532.865	23351.6	416.431	5.81183	1.03824e-73	6.38962e-71	oppF	NZ_CP017979.1	1232594	1233598	+	1005	protein_coding	murein tripeptide/oligopeptide ABC transporter ATP-binding protein OppF && PF08352:Oligopeptide/dipeptide transporter, C-terminal region|PF00005:ABC transporter	ABC_tran
BL257_RS06705	37133.4	25875.4	19374.1	317.699	458.838	566.082	27461	447.54	5.94171	1.32623e-72	7.14173e-70	oppD	NZ_CP017979.1	1231584	1232597	+	1014	protein_coding	murein tripeptide/oligopeptide ABC transporter ATP-binding protein OppD && PF08352:Oligopeptide/dipeptide transporter, C-terminal region|PF00005:ABC transporter	ABC_tran
BL257_RS01130	5940.93	5354.57	5226.61	249.162	256.5	287.885	5507.37	264.516	4.38192	4.48375e-72	2.14622e-69	mltD	NZ_CP017979.1	232597	233955	-	1359	protein_coding	murein transglycosylase D && PF01476:LysM domain|PF01464:Transglycosylase SLT domain	LysM
BL257_RS08220	4172.62	3016.21	3679.4	88.5275	117.52	123.182	3622.75	109.743	5.05235	2.16359e-71	9.32076e-69	ydfK	NZ_CP017979.1	1536842	1537075	+	234	protein_coding	cold shock protein YdfK && -	-
BL257_RS01670	19295.8	18089.4	15473.6	461.914	656.067	770.924	17619.6	629.635	4.80868	7.02366e-66	2.75072e-63	aroL	NZ_CP017979.1	308388	308912	+	525	protein_coding	shikimate kinase AroL && PF01202:Shikimate kinase	SKI
BL257_RS12155	1844.5	1686.26	1103.59	55.6866	39.8546	31.8335	1544.78	42.4582	5.16316	1.0674e-51	3.83196e-49	glpC	NZ_CP017979.1	2263022	2264212	+	1191	protein_coding	anaerobic glycerol-3-phosphate dehydrogenase subunit C && PF13183:4Fe-4S dicluster domain|PF02754:Cysteine-rich domain	-
BL257_RS20030	27.5141	29.1313	32.022	846.723	1252.86	1872.64	29.5558	1324.08	-5.48071	5.82216e-50	1.92937e-47	bax	NZ_CP017979.1	3795560	3796342	+	783	protein_coding	protein bax && PF01832:Mannosyl-glycoprotein endo-beta-N-acetylglucosaminidase	-
BL257_RS12855	108.998	88.5145	125.745	2098.24	2657.99	1786.83	107.752	2181.02	-4.33552	1.24709e-49	3.83746e-47	frc	NZ_CP017979.1	2400281	2401531	-	1251	protein_coding	formyl-CoA transferase && PF02515:CoA-transferase family III	CoA_transf_3
BL257_RS24760	4363.1	4835.8	6024.04	222.747	329.056	322.487	5074.31	291.43	4.12521	2.92619e-48	8.40402e-46	BL257_RS24760	NZ_CP017979.1	1536660	1536773	+	114	protein_coding	hypothetical protein && -	-
BL257_RS04660	1948.21	1614.55	1967.4	122.796	91.9721	74.7395	1843.39	96.5026	4.2436	2.02295e-47	5.44678e-45	ompF	NZ_CP017979.1	887877	888965	-	1089	protein_coding	porin OmpF && PF00267:Gram-negative porin	Porin_1
BL257_RS19340	184.133	160.222	140.584	2396.67	2801.06	4566.03	161.646	3254.59	-4.33249	3.88667e-42	9.84928e-40	ibpB	NZ_CP017979.1	3664462	3664890	+	429	protein_coding	heat shock chaperone IbpB && PF00011:Hsp20/alpha crystallin family	-
BL257_RS14900	209.53	177.029	144.489	3912.34	3284.43	8336.22	177.016	5177.66	-4.87143	2.25426e-39	5.3952e-37	cysH	NZ_CP017979.1	2795855	2796589	-	735	protein_coding	phosphoadenosine phosphosulfate reductase && PF01507:Phosphoadenosine phosphosulfate reductase family	-
BL257_RS08510	3083.69	2807.81	1602.66	136.361	140.002	157.783	2498.06	144.715	4.11142	1.24173e-38	2.81546e-36	bioD	NZ_CP017979.1	1571630	1572325	-	696	protein_coding	dethiobiotin synthase && PF13500:AAA domain	-
BL257_RS01685	5057.3	4697.99	3730.17	329.122	451.685	415.219	4495.15	398.676	3.49654	1.68532e-38	3.63018e-36	aroM	NZ_CP017979.1	309411	310088	+	678	protein_coding	AroM family protein && PF07302:AroM protein	-
BL257_RS07985	95.2411	142.295	135.117	2006.86	3451	1793.75	124.218	2417.2	-4.28178	2.63948e-37	5.41471e-35	ydeP	NZ_CP017979.1	1487977	1490256	-	2280	protein_coding	acid resistance putative oxidoreductase YdeP && PF00384:Molybdopterin oxidoreductase|PF01568:Molydopterin dinucleotide binding domain	-
BL257_RS20160	304.771	277.868	191.351	3554.66	5064.6	8141.07	257.997	5586.78	-4.43791	4.50919e-37	8.82982e-35	yhjX	NZ_CP017979.1	3820688	3821896	+	1209	protein_coding	MFS transporter && PF07690:Major Facilitator Superfamily	MFS_1
BL257_RS07305	124.872	115.405	102.314	1279.37	2298.28	2770.9	114.197	2116.18	-4.21266	2.76452e-36	5.17806e-34	ldhA	NZ_CP017979.1	1345624	1346613	-	990	protein_coding	D-lactate dehydrogenase && PF02826:D-isomer specific 2-hydroxyacid dehydrogenase, NAD binding domain|PF00389:D-isomer specific 2-hydroxyacid dehydrogenase, catalytic domain	2-Hacid_dh_C
BL257_RS14085	110953	92529	49923.8	4482.06	5551.03	5642.83	84468.5	5225.31	4.0149	2.53349e-35	4.54762e-33	tyrA	NZ_CP017979.1	2647225	2648346	-	1122	protein_coding	bifunctional chorismate mutase/prephenate dehydrogenase && PF01817:Chorismate mutase type II|PF02153:Prephenate dehydrogenase	-
BL257_RS17500	6593.86	4013.4	4355.77	335.548	370.954	480.27	4987.68	395.591	3.65854	2.57566e-34	4.43839e-32	dusB	NZ_CP017979.1	3302279	3303244	+	966	protein_coding	tRNA dihydrouridine synthase DusB && PF01207:Dihydrouridine synthase (Dus)	Dus
BL257_RS11245	13.757	22.4087	27.3358	484.759	845.121	453.973	21.1672	594.618	-4.79908	3.42658e-33	5.67758e-31	BL257_RS11245	NZ_CP017979.1	2074716	2075033	-	318	protein_coding	hypothetical protein && -	-
BL257_RS21730	2541.88	2536.67	2550.04	238.453	276.938	357.089	2542.86	290.827	3.13255	6.61459e-32	1.0554e-29	iclR	NZ_CP017979.1	4119839	4120663	-	825	protein_coding	glyoxylate bypass operon transcriptional repressor IclR && PF09339:IclR helix-turn-helix domain|PF01614:Bacterial transcriptional regulator	IclR
BL257_RS07210	6124	7122.61	6047.47	0	0	1.38406	6431.36	0.461355	14.127	1.31817e-31	2.0281e-29	fnr	NZ_CP017979.1	1325604	1326356	-	753	protein_coding	fumarate/nitrate reduction transcriptional regulator Fnr && PF13545:Crp-like helix-turn-helix domain|PF00027:Cyclic nucleotide-binding domain	cNMP_binding
BL257_RS01675	5297.52	4373.06	3790.31	230.6	422.05	438.749	4486.96	363.799	3.62787	1.47336e-30	2.1887e-28	yaiA	NZ_CP017979.1	308962	309153	+	192	protein_coding	protein YaiA && PF16362:YaiA protein	-
BL257_RS14905	693.143	676.744	468.614	9863.68	7600.98	22063.4	612.834	13176	-4.42668	2.67459e-30	3.84072e-28	cysI	NZ_CP017979.1	2796664	2798376	-	1713	protein_coding	assimilatory sulfite reductase (NADPH) hemoprotein subunit && PF03460:Nitrite/Sulfite reductase ferredoxin-like half domain|PF01077:Nitrite and sulphite reductase 4Fe-4S domain	-
BL257_RS13120	342.868	438.091	399.884	5995.6	5155.55	15313.3	393.614	8821.48	-4.48601	3.66714e-30	5.09614e-28	cysA	NZ_CP017979.1	2447994	2449091	-	1098	protein_coding	sulfate/thiosulfate ABC transporter ATP-binding protein CysA && PF00005:ABC transporter|PF12857:TOBE-like domain	ABC_tran
BL257_RS05700	166.143	129.971	110.905	1433.57	2213.46	3836.63	135.673	2494.55	-4.20159	1.84326e-29	2.48149e-27	bhsA	NZ_CP017979.1	1072573	1072830	+	258	protein_coding	multiple stress resistance protein BhsA && PF07338:Protein of unknown function (DUF1471)	-
BL257_RS22335	80.4258	63.8649	87.4747	676.093	918.699	1235.97	77.2551	943.587	-3.60547	4.00957e-28	5.23431e-26	adiC	NZ_CP017979.1	4232618	4233955	-	1338	protein_coding	arginine/agmatine antiporter && PF13520:Amino acid permease	-
BL257_RS07205	4571.57	4240.85	2736.71	0	1.02191	0	3849.71	0.340637	13.3865	4.18628e-28	5.30426e-26	uspE	NZ_CP017979.1	1324502	1325452	-	951	protein_coding	universal stress protein UspE && PF00582:Universal stress protein family	Usp
BL257_RS13585	6060.51	4602.75	2864.8	301.279	411.831	415.219	4509.35	376.11	3.58518	4.47201e-28	5.50441e-26	guaB	NZ_CP017979.1	2540881	2542347	-	1467	protein_coding	IMP dehydrogenase && PF00571:CBS domain|PF00478:IMP dehydrogenase / GMP reductase domain	CBS
BL257_RS14725	1213.79	1037.52	688.082	94.9529	102.191	88.5801	979.8	95.2414	3.36065	9.99837e-27	1.19647e-24	hypB	NZ_CP017979.1	2759278	2760150	+	873	protein_coding	hydrogenase nickel incorporation protein HypB && PF02492:CobW/HypB/UreG, nucleotide-binding domain	-
BL257_RS12150	3432.91	3114.81	2040.82	170.63	82.7749	30.4494	2862.85	94.618	4.90348	1.70361e-26	1.98356e-24	glpB	NZ_CP017979.1	2261766	2263025	+	1260	protein_coding	glycerol-3-phosphate dehydrogenase subunit GlpB && PF00890:FAD binding domain	-
BL257_RS22340	230.695	207.281	106.219	1881.21	2236.97	3645.63	181.398	2587.93	-3.83744	1.2759e-25	1.40597e-23	adiY	NZ_CP017979.1	4234092	4234853	-	762	protein_coding	DNA-binding transcriptional activator AdiY && PF12833:Helix-turn-helix domain	-
BL257_RS08525	12087.1	10063.8	7012.81	676.093	860.45	1258.11	9721.24	931.553	3.38482	1.29902e-25	1.40597e-23	ynfM	NZ_CP017979.1	1574804	1576057	+	1254	protein_coding	MFS transporter && PF07690:Major Facilitator Superfamily	MFS_1
BL257_RS14235	0	0	0	973.802	1174.18	1640.12	0	1262.7	-12.781	1.33777e-25	1.40597e-23	rnlA	NZ_CP017979.1	2674195	2675268	+	1074	protein_coding	type II toxin-antitoxin system toxin mRNA endoribonuclease RnlA && PF15935:RNase LS, bacterial toxin	-
BL257_RS10245	580.971	408.959	439.716	49.9752	41.8984	45.6741	476.549	45.8492	3.37361	1.33809e-25	1.40597e-23	ftnA	NZ_CP017979.1	1895443	1895940	+	498	protein_coding	non-heme ferritin && PF00210:Ferritin-like domain	Ferritin
BL257_RS11235	14.8153	14.5657	10.9343	284.859	394.458	189.617	13.4384	289.645	-4.44433	1.67113e-24	1.7141e-22	BL257_RS11235	NZ_CP017979.1	2074329	2074541	-	213	protein_coding	phage late control D family protein && -	-
BL257_RS18910	383.081	434.729	397.541	2313.85	2943.11	3961.19	405.117	3072.72	-2.92281	1.79396e-24	1.7973e-22	ilvM	NZ_CP017979.1	3577697	3577960	-	264	protein_coding	acetolactate synthase 2 small subunit && PF13710:ACT domain	-
BL257_RS14090	238196	218862	146360	18610	19755.6	30515.9	201139	22960.5	3.13102	2.69328e-24	2.63697e-22	aroF	NZ_CP017979.1	2648357	2649427	-	1071	protein_coding	3-deoxy-7-phosphoheptulonate synthase AroF && PF00793:DAHP synthetase I family	-
BL257_RS14195	0	0	0	736.063	885.998	1291.33	0	971.131	-12.402	4.33625e-24	4.15124e-22	intA	NZ_CP017979.1	2664436	2665677	+	1242	protein_coding	integrase && PF13356:Arm DNA-binding domain|PF00589:Phage integrase family	Phage_integrase
BL257_RS10835	340.751	364.142	300.694	2296.72	3087.2	5350.79	335.196	3578.24	-3.41628	5.82208e-24	5.4525e-22	yeeD	NZ_CP017979.1	1990953	1991180	-	228	protein_coding	sulfurtransferase TusA && PF01206:Sulfurtransferase TusA	SirA
BL257_RS12835	2284.73	2717.06	2176.71	267.01	348.472	413.835	2392.83	343.106	2.8054	6.12158e-24	5.61101e-22	evgS	NZ_CP017979.1	2392651	2396244	+	3594	protein_coding	acid-sensing system histidine kinase EvgS && PF00497:Bacterial extracellular solute-binding proteins, family 3|PF00072:Response regulator receiver domain|PF00512:His Kinase A (phospho-acceptor) domain|PF02518:Histidine kinase-, DNA gyrase B-, and HSP90-like ATPase	Response_reg
BL257_RS14240	0	0	0	647.536	893.151	1421.43	0	987.374	-12.4258	7.63984e-24	6.85676e-22	rnlB	NZ_CP017979.1	2675261	2675632	+	372	protein_coding	type II toxin-antitoxin system antitoxin RnlB && PF15933:Antitoxin to bacterial toxin RNase LS or RnlA	-
BL257_RS04985	18651.4	33215.3	37700	2112.52	3524.57	3262.24	29855.6	2966.45	3.33146	1.5457e-23	1.35896e-21	cspG	NZ_CP017979.1	953444	953656	+	213	protein_coding	cold shock protein CspG && PF00313:'Cold-shock' DNA-binding domain	CSD
BL257_RS17090	7564.26	7606.64	6960.48	1033.77	974.904	1474.03	7377.13	1160.9	2.66884	1.59264e-23	1.37222e-21	rplU	NZ_CP017979.1	3225139	3225450	-	312	protein_coding	50S ribosomal protein L21 && PF00829:Ribosomal prokaryotic L21 protein	-
BL257_RS13125	188.366	193.835	181.979	2090.39	1897.69	6249.05	188.06	3412.38	-4.18125	2.29508e-23	1.93867e-21	cysW	NZ_CP017979.1	2449081	2449956	-	876	protein_coding	sulfate/thiosulfate ABC transporter permease CysW && PF00528:Binding-protein-dependent transport system inner membrane component	BPD_transp_1
BL257_RS07135	500.545	506.437	389.731	2699.37	4435.1	5784.01	465.571	4306.16	-3.20966	3.72018e-23	3.08203e-21	ycjF	NZ_CP017979.1	1312341	1313402	+	1062	protein_coding	YcjF family protein && PF05128:Domain of unknown function (DUF697)	-
BL257_RS17770	541.816	598.313	699.016	66.3956	92.994	76.1236	613.048	78.5044	2.96915	6.31852e-23	5.13589e-21	BL257_RS17770	NZ_CP017979.1	3353269	3353353	-	85	protein_coding	tRNA-Tyr && -	-
BL257_RS23520	634.94	700.273	460.023	47.1195	35.7669	9.68845	598.412	30.8583	4.23652	1.05136e-22	8.38752e-21	fimE	NZ_CP017979.1	4441496	4442092	+	597	protein_coding	type 1 fimbria switch DNA invertase FimE && PF00589:Phage integrase family	Phage_integrase
BL257_RS22890	1055.06	880.663	763.841	137.075	140.002	135.638	899.855	137.572	2.70887	1.52529e-22	1.19472e-20	fklB	NZ_CP017979.1	4328394	4329014	+	621	protein_coding	FKBP-type peptidyl-prolyl cis-trans isomerase && PF01346:Domain amino terminal to FKBP-type peptidyl-prolyl isomerase|PF00254:FKBP-type peptidyl-prolyl cis-trans isomerase	FKBP_C
BL257_RS04995	136.512	255.459	252.271	2.14179	3.06574	8.30439	214.747	4.50397	5.72192	1.68613e-22	1.29712e-20	ymcE	NZ_CP017979.1	953830	954060	+	231	protein_coding	protein YmcE && PF15939:Putative antitoxin of bacterial toxin-antitoxin system	-
BL257_RS00600	9175.95	7696.28	5535.9	664.67	891.107	1179.22	7469.37	911.667	3.03575	2.7133e-22	2.05068e-20	aroP	NZ_CP017979.1	120178	121551	-	1374	protein_coding	aromatic amino acid transporter AroP && PF00324:Amino acid permease	AA_permease
BL257_RS10505	785.21	810.076	494.388	4207.2	5386.5	6826.21	696.558	5473.3	-2.9748	3.59062e-22	2.66696e-20	yedP	NZ_CP017979.1	1932238	1933053	+	816	protein_coding	mannosyl-3-phosphoglycerate phosphatase-related protein && PF08282:haloacid dehalogenase-like hydrolase	Hydrolase_3
BL257_RS07130	1218.03	981.502	723.228	6147.66	8189.6	12458	974.253	8931.74	-3.19686	6.02466e-22	4.39902e-20	ycjX	NZ_CP017979.1	1310947	1312344	+	1398	protein_coding	YcjX family protein && PF04317:YcjX-like family, DUF463	-
BL257_RS00315	1085.75	797.751	681.053	4789.77	6346.07	8125.84	854.851	6420.56	-2.9092	1.51778e-21	1.08976e-19	rapA	NZ_CP017979.1	60358	63264	-	2907	protein_coding	RNA polymerase-associated protein RapA && PF00271:Helicase conserved C-terminal domain|PF00176:SNF2 family N-terminal domain|PF12137:RNA polymerase recycling family C-terminal	SNF2_N
BL257_RS19245	1318.56	997.188	1323.05	146.356	125.695	214.53	1212.93	162.194	2.90905	2.15014e-21	1.5185e-19	rpmH	NZ_CP017979.1	3646883	3647023	-	141	protein_coding	50S ribosomal protein L34 && PF00468:Ribosomal protein L34	-
BL257_RS16915	221.171	283.47	146.051	1376.46	2347.33	2466.4	216.898	2063.4	-3.25227	2.50041e-21	1.73738e-19	yhbO	NZ_CP017979.1	3190973	3191491	+	519	protein_coding	protein/nucleic acid deglycase && PF01965:DJ-1/PfpI family	DJ-1_PfpI
BL257_RS20125	2215.94	1799.42	1476.92	307.704	274.894	332.176	1830.76	304.925	2.58647	6.13206e-21	4.19316e-19	ghrB	NZ_CP017979.1	3814411	3815385	-	975	protein_coding	glyoxylate/hydroxypyruvate reductase GhrB && PF00389:D-isomer specific 2-hydroxyacid dehydrogenase, catalytic domain|PF02826:D-isomer specific 2-hydroxyacid dehydrogenase, NAD binding domain	2-Hacid_dh_C
BL257_RS00405	1715.4	1724.35	1493.32	7340.64	10030.1	12082.9	1644.36	9817.86	-2.57789	7.3613e-21	4.95508e-19	leuA	NZ_CP017979.1	81958	83529	-	1572	protein_coding	2-isopropylmalate synthase && PF00682:HMGL-like|PF08502:LeuA allosteric (dimerisation) domain	HMGL-like
BL257_RS22990	4790.63	4516.48	3570.84	521.17	629.498	852.584	4292.65	667.751	2.68641	7.50136e-21	4.97167e-19	ppa	NZ_CP017979.1	4348581	4349111	-	531	protein_coding	inorganic diphosphatase && PF00719:Inorganic pyrophosphatase	Pyrophosphatase
BL257_RS09135	4783.22	4761.85	3623.95	611.125	646.87	909.331	4389.67	722.442	2.6047	1.15377e-20	7.53097e-19	ydiU	NZ_CP017979.1	1694913	1696349	-	1437	protein_coding	YdiU family protein && PF02696:Uncharacterized ACR, YdiU/UPF0061 family	-
BL257_RS12350	285.723	205.04	156.205	1364.32	1919.15	2721.07	215.656	2001.51	-3.21551	1.22291e-20	7.86316e-19	nuoJ	NZ_CP017979.1	2302843	2303397	-	555	protein_coding	NADH-quinone oxidoreductase subunit J && PF00499:NADH-ubiquinone/plastoquinone oxidoreductase chain 6	-
BL257_RS04165	1318.56	1416.23	1128.58	232.028	253.434	247.748	1287.79	244.403	2.39806	1.52568e-20	9.66563e-19	yliI	NZ_CP017979.1	780725	781840	+	1116	protein_coding	aldose sugar dehydrogenase YliI && PF07995:Glucose / Sorbosone dehydrogenase	-
BL257_RS20400	1252.95	1036.4	749.002	82.816	82.7749	156.399	1012.78	107.33	3.24912	2.0814e-20	1.29952e-18	hdeA	NZ_CP017979.1	3875921	3876253	+	333	protein_coding	acid-activated periplasmic chaperone HdeA && PF06411:HdeA/HdeB family	-
BL257_RS11230	30.6888	44.8175	46.8614	386.237	695.922	341.864	40.7892	474.674	-3.53746	2.80685e-20	1.72742e-18	ogrK	NZ_CP017979.1	2074029	2074247	-	219	protein_coding	prophage transcriptional regulator OgrK && PF04606:Ogr/Delta-like zinc finger	Ogr_Delta
BL257_RS04020	365.091	416.802	513.133	2185.34	3345.74	4581.25	431.675	3370.78	-2.96382	6.10667e-20	3.70529e-18	glnP	NZ_CP017979.1	748443	749102	-	660	protein_coding	glutamine ABC transporter permease GlnP && PF00528:Binding-protein-dependent transport system inner membrane component	BPD_transp_1
BL257_RS17505	3139.78	1484.58	1685.45	129.936	161.462	276.813	2103.27	189.404	3.47929	6.50251e-20	3.89067e-18	fis	NZ_CP017979.1	3303270	3303566	+	297	protein_coding	DNA-binding transcriptional regulator Fis && PF02954:Bacterial regulatory protein, Fis family	HTH_8
BL257_RS16205	285.723	488.51	270.234	2166.78	2661.06	3658.08	348.156	2828.64	-3.02342	7.1177e-20	4.20042e-18	ygiW	NZ_CP017979.1	3060084	3060476	-	393	protein_coding	OB fold stress tolerance protein YgiW && PF04076:Bacterial OB fold (BOF) protein	-
BL257_RS19035	2742.94	2811.17	2155.63	321.983	364.823	531.481	2569.91	406.095	2.665	7.31404e-20	4.25796e-18	mioC	NZ_CP017979.1	3603706	3604149	+	444	protein_coding	FMN-binding protein MioC && PF00258:Flavodoxin	-
BL257_RS18765	323.82	456.018	357.709	19.2761	39.8546	44.2901	379.182	34.4736	3.48789	9.90507e-20	5.6311e-18	BL257_RS18765	NZ_CP017979.1	3547576	3547651	-	76	protein_coding	tRNA-His && -	-
BL257_RS13130	135.454	104.201	83.5696	992.365	973.882	2986.81	107.741	1651.02	-3.93873	9.93415e-20	5.6311e-18	cysT	NZ_CP017979.1	2449956	2450789	-	834	protein_coding	sulfate/thiosulfate ABC transporter permease CysT && PF00528:Binding-protein-dependent transport system inner membrane component	BPD_transp_1
BL257_RS04025	958.76	1055.45	1222.3	5364.48	7293.39	11590.2	1078.84	8082.67	-2.90492	1.84515e-19	1.03233e-17	glnH	NZ_CP017979.1	749241	749987	-	747	protein_coding	glutamine ABC transporter substrate-binding protein GlnH && PF00497:Bacterial extracellular solute-binding proteins, family 3	-
BL257_RS00310	292.073	291.313	238.212	1313.63	2103.09	2757.06	273.866	2057.93	-2.90983	1.92063e-19	1.06078e-17	rluA	NZ_CP017979.1	59687	60346	-	660	protein_coding	bifunctional tRNA pseudouridine(32) synthase/23S rRNA pseudouridine(746) synthase RluA && PF00849:RNA pseudouridylate synthase	-
BL257_RS01290	426.468	384.31	370.205	56.4006	54.1613	66.4351	393.661	58.999	2.74413	2.41087e-19	1.31469e-17	gpt	NZ_CP017979.1	255977	256435	+	459	protein_coding	xanthine phosphoribosyltransferase && PF00156:Phosphoribosyl transferase domain	Pribosyltran
BL257_RS05060	773.569	579.266	340.526	3537.53	5152.48	6294.73	564.454	4994.91	-3.1464	3.13578e-19	1.68862e-17	yccJ	NZ_CP017979.1	968847	969074	-	228	protein_coding	YccJ family protein && PF13993:YccJ-like protein	-
BL257_RS03200	1891.06	1728.83	1412.09	8038.15	10316.2	15577.6	1677.33	11310.7	-2.7535	3.77024e-19	2.00521e-17	ybeZ	NZ_CP017979.1	594321	595361	-	1041	protein_coding	PhoH family protein && PF02562:PhoH-like protein	-
BL257_RS13115	359.8	308.12	266.329	1632.05	2342.22	3818.63	311.416	2597.63	-3.06036	4.02677e-19	2.11553e-17	cysM	NZ_CP017979.1	2446949	2447860	-	912	protein_coding	cysteine synthase B && PF00291:Pyridoxal-phosphate dependent enzyme	PALP
BL257_RS14225	0	0	0	286.286	336.209	411.067	0	344.521	-10.9061	6.42731e-19	3.33601e-17	abpA	NZ_CP017979.1	2671814	2673430	-	1617	protein_coding	anti-bacteriophage protein AbpA && PF14130:Domain of unknown function (DUF4297)|PF08878:Domain of unknown function (DUF1837)	-
BL257_RS14910	558.748	453.777	405.351	4247.18	3134.2	11079.4	472.625	6153.61	-3.70272	6.99524e-19	3.58756e-17	cysJ	NZ_CP017979.1	2798376	2800175	-	1800	protein_coding	NADPH-dependent assimilatory sulfite reductase flavoprotein subunit && PF00258:Flavodoxin|PF00175:Oxidoreductase NAD-binding domain|PF00667:FAD binding domain	NAD_binding_1
BL257_RS06345	1349.25	1203.35	746.659	6023.44	6863.16	8925.83	1099.75	7270.81	-2.72541	7.68956e-19	3.89725e-17	ycgB	NZ_CP017979.1	1162566	1164098	-	1533	protein_coding	SpoVR family protein && PF04293:SpoVR like protein	-
BL257_RS14080	5035.08	5670.53	6040.44	27000.9	27294.2	45694.9	5582.01	33330	-2.57789	9.85561e-19	4.93697e-17	pheA	NZ_CP017979.1	2646022	2647182	+	1161	protein_coding	bifunctional chorismate mutase/prephenate dehydratase && PF01817:Chorismate mutase type II|PF00800:Prephenate dehydratase	-
BL257_RS20405	477.264	394.394	296.008	33.5548	32.7012	58.1307	389.222	41.4622	3.25128	1.07013e-18	5.29901e-17	hdeB	NZ_CP017979.1	3876369	3876695	+	327	protein_coding	acid-activated periplasmic chaperone HdeB && PF06411:HdeA/HdeB family	-
BL257_RS15350	356.625	434.729	307.723	50.6891	26.5697	44.2901	366.359	40.5163	3.16989	1.28318e-18	6.28174e-17	yqeI	NZ_CP017979.1	2896779	2897588	+	810	protein_coding	transcriptional regulator && PF00486:Transcriptional regulatory protein, C terminal	Trans_reg_C
BL257_RS14220	0	0	0	305.563	291.245	347.4	0	314.736	-10.7768	1.41565e-18	6.85238e-17	abpB	NZ_CP017979.1	2669628	2671817	-	2190	protein_coding	DEAD/DEAH box helicase && -	-
BL257_RS10840	232.811	197.197	183.541	1185.84	1262.06	2488.55	204.516	1645.48	-3.00798	1.98248e-18	9.48946e-17	yeeE	NZ_CP017979.1	1991194	1992252	-	1059	protein_coding	transport protein YeeE && PF04143:Sulphur transport	-
BL257_RS12735	509.011	469.463	429.563	82.1021	51.0956	77.5076	469.346	70.2351	2.73829	5.7791e-18	2.73587e-16	yfdH	NZ_CP017979.1	2376491	2377411	+	921	protein_coding	glycosyltransferase family 2 protein && PF00535:Glycosyl transferase family 2	Glycos_transf_2
BL257_RS12345	87.8334	66.1057	43.7373	378.384	819.573	831.823	65.8922	676.593	-3.36449	1.51815e-17	7.10888e-16	nuoK	NZ_CP017979.1	2302544	2302846	-	303	protein_coding	NADH-quinone oxidoreductase subunit NuoK && PF00420:NADH-ubiquinone/plastoquinone oxidoreductase chain 4L	-
BL257_RS04990	270.908	461.62	475.644	19.9901	40.8765	49.8263	402.724	36.8976	3.47582	1.54523e-17	7.15793e-16	ymcF	NZ_CP017979.1	953667	953855	+	189	protein_coding	cold-shock protein && -	-
BL257_RS03190	2540.82	2704.73	1813.54	10684	14856.6	21913.9	2353.03	15818.1	-2.74909	1.64633e-17	7.54508e-16	corC	NZ_CP017979.1	592889	593767	-	879	protein_coding	CNNM family magnesium/cobalt transport protein CorC && PF03471:Transporter associated domain|PF00571:CBS domain	CBS
BL257_RS12335	1019.08	858.254	700.578	3854.52	5576.57	8218.58	859.304	5883.22	-2.77547	1.86617e-17	8.42739e-16	nuoM	NZ_CP017979.1	2299013	2300542	-	1530	protein_coding	NADH-quinone oxidoreductase subunit M && PF00361:Proton-conducting membrane transporter	-
BL257_RS16225	998.973	847.05	670.899	112.087	152.265	160.552	838.974	141.635	2.57154	1.87797e-17	8.42739e-16	mdaB	NZ_CP017979.1	3063330	3063911	+	582	protein_coding	NADPH:quinone oxidoreductase MdaB && PF02525:Flavodoxin-like fold	Flavodoxin_2
BL257_RS23830	29.6306	34.7335	67.1681	435.498	413.874	1186.14	43.844	678.505	-3.93946	2.63689e-17	1.17111e-15	fhuF	NZ_CP017979.1	4504334	4505122	-	789	protein_coding	siderophore-iron reductase FhuF && PF11575:FhuF 2Fe-2S C-terminal domain|PF06276:Ferric iron reductase FhuF-like transporter	-
BL257_RS14475	2508.01	1939.48	2036.13	347.685	517.087	422.14	2161.21	428.971	2.33392	3.17849e-17	1.39692e-15	proX	NZ_CP017979.1	2715409	2716401	+	993	protein_coding	glycine betaine/L-proline ABC transporter substrate-binding protein ProX && PF04069:Substrate binding domain of ABC-type glycine betaine transport system	-
BL257_RS12390	2226.52	1799.42	1274.63	284.145	302.486	350.168	1766.86	312.266	2.5017	3.21019e-17	1.39692e-15	nuoA	NZ_CP017979.1	2312130	2312573	-	444	protein_coding	NADH-quinone oxidoreductase subunit NuoA && PF00507:NADH-ubiquinone/plastoquinone oxidoreductase, chain 3	-
BL257_RS14050	13802.5	12135.4	6883.16	60415.7	80783.2	138145	10940.4	93114.6	-3.08938	3.75134e-17	1.61608e-15	clpB	NZ_CP017979.1	2639877	2642450	-	2574	protein_coding	ATP-dependent chaperone ClpB && PF10431:C-terminal, D2-small domain, of ClpB protein|PF07724:AAA domain (Cdc48 subfamily)|PF02861:Clp amino terminal domain, pathogenicity island component|PF00004:ATPase family associated with various cellular activities (AAA)	AAA
BL257_RS07570	216.938	185.992	204.628	822.449	1009.65	1104.48	202.52	978.861	-2.27178	5.56781e-17	2.3695e-15	BL257_RS07570	NZ_CP017979.1	1403239	1404219	-	981	protein_coding	hypothetical protein && -	-
BL257_RS09700	566.155	473.945	403.789	87.0996	82.7749	83.0439	481.296	84.3061	2.51118	5.61025e-17	2.3695e-15	yoaB	NZ_CP017979.1	1798472	1798816	+	345	protein_coding	RidA family protein && PF01042:Endoribonuclease L-PSP	Ribonuc_L-PSP
BL257_RS08205	529.117	486.269	298.351	61.3981	50.0737	65.051	437.913	58.8409	2.89631	5.81021e-17	2.43013e-15	ydfZ	NZ_CP017979.1	1532985	1533188	+	204	protein_coding	putative selenium delivery protein YdfZ && PF14001:YdfZ protein	-
BL257_RS12850	84.6587	79.551	130.431	628.26	895.195	550.858	98.2136	691.437	-2.81011	6.24323e-17	2.58614e-15	oxc	NZ_CP017979.1	2398533	2400227	-	1695	protein_coding	oxalyl-CoA decarboxylase && PF02776:Thiamine pyrophosphate enzyme, N-terminal TPP binding domain|PF00205:Thiamine pyrophosphate enzyme, central domain|PF02775:Thiamine pyrophosphate enzyme, C-terminal TPP binding domain	TPP_enzyme_N
BL257_RS19435	1597.93	1431.92	1301.19	309.846	225.843	149.479	1443.68	228.389	2.65349	6.90777e-17	2.8273e-15	ilvB	NZ_CP017979.1	3678575	3680263	+	1689	protein_coding	acetolactate synthase large subunit && PF02775:Thiamine pyrophosphate enzyme, C-terminal TPP binding domain|PF02776:Thiamine pyrophosphate enzyme, N-terminal TPP binding domain|PF00205:Thiamine pyrophosphate enzyme, central domain	TPP_enzyme_N
BL257_RS18040	7446.79	6273.32	4047.27	29477.5	39151.5	61834.5	5922.46	43487.8	-2.8764	6.95668e-17	2.8273e-15	hslU	NZ_CP017979.1	3408414	3409745	+	1332	protein_coding	HslU--HslV peptidase ATPase subunit && PF07724:AAA domain (Cdc48 subfamily)|PF00004:ATPase family associated with various cellular activities (AAA)	AAA
BL257_RS03195	943.945	813.437	648.25	3460.43	5052.33	7372.91	801.877	5295.22	-2.72336	7.58833e-17	3.05519e-15	ybeY	NZ_CP017979.1	593857	594324	-	468	protein_coding	rRNA maturation RNase YbeY && PF02130:Uncharacterized protein family UPF0054	-
BL257_RS07975	22.2229	30.2518	23.4307	250.59	265.697	170.24	25.3018	228.842	-3.18498	9.50345e-17	3.79082e-15	ydeO	NZ_CP017979.1	1486696	1487457	-	762	protein_coding	acid stress response transcriptional regulator YdeO && PF12833:Helix-turn-helix domain	-
BL257_RS02010	161.91	154.62	110.905	728.924	758.259	1151.54	142.478	879.575	-2.6278	1.00607e-16	3.97627e-15	ybaY	NZ_CP017979.1	377362	377934	+	573	protein_coding	YbaY family lipoprotein && PF09619:Type III secretion system lipoprotein chaperone (YscW)	-
BL257_RS00115	2954.59	3489.04	3152.99	249.876	502.781	620.061	3198.87	457.573	2.80882	1.60354e-16	6.28006e-15	rpsT	NZ_CP017979.1	20815	21078	-	264	protein_coding	30S ribosomal protein S20 && PF01649:Ribosomal protein S20	-
BL257_RS07200	190.482	244.255	189.789	0	0	0	208.175	0	10.1389	2.30189e-16	8.93383e-15	ynaJ	NZ_CP017979.1	1324195	1324452	+	258	protein_coding	DUF2534 family protein && PF10749:Protein of unknown function (DUF2534)	-
BL257_RS12340	818.015	678.984	463.147	2837.16	5357.88	6675.34	653.382	4956.8	-2.9238	2.64816e-16	1.01859e-14	nuoL	NZ_CP017979.1	2300706	2302547	-	1842	protein_coding	NADH-quinone oxidoreductase subunit L && PF00662:NADH-Ubiquinone oxidoreductase (complex I), chain 5 N-terminus|PF00361:Proton-conducting membrane transporter	-
BL257_RS14840	103.707	98.5984	104.657	738.205	655.046	2240.8	102.321	1211.35	-3.56388	3.10464e-16	1.18361e-14	cysC	NZ_CP017979.1	2781664	2782269	-	606	protein_coding	adenylyl-sulfate kinase && PF01583:Adenylylsulphate kinase	-
BL257_RS07215	177.783	202.799	212.438	0	0	0	197.674	0	10.0654	3.63093e-16	1.37211e-14	ogt	NZ_CP017979.1	1326551	1327066	-	516	protein_coding	methylated-DNA--[protein]-cysteine S-methyltransferase && PF02870:6-O-methylguanine DNA methyltransferase, ribonuclease-like domain|PF01035:6-O-methylguanine DNA methyltransferase, DNA binding domain	DNA_binding_1
BL257_RS22515	2343.99	2051.52	1343.36	284.145	304.53	413.835	1912.96	334.17	2.51953	4.3739e-16	1.6385e-14	aspA	NZ_CP017979.1	4266350	4267786	-	1437	protein_coding	aspartate ammonia-lyase && PF00206:Lyase|PF10415:Fumarase C C-terminus	-
BL257_RS09990	1231.78	1533.88	1553.46	264.869	272.85	372.313	1439.71	303.344	2.25023	5.1741e-16	1.92156e-14	znuA	NZ_CP017979.1	1846756	1847688	-	933	protein_coding	zinc ABC transporter substrate-binding protein ZnuA && PF01297:Zinc-uptake complex component A periplasmic	-
BL257_RS12710	811.666	766.378	602.169	137.075	146.133	166.088	726.738	149.765	2.28159	7.13217e-16	2.6261e-14	mlaA	NZ_CP017979.1	2372529	2373284	-	756	protein_coding	phospholipid-binding lipoprotein MlaA && PF04333:MlaA lipoprotein	-
BL257_RS01925	6151.51	3844.22	3955.1	747.486	813.442	1076.8	4650.28	879.243	2.40401	7.95534e-16	2.90437e-14	tig	NZ_CP017979.1	357116	358414	+	1299	protein_coding	trigger factor && PF05698:Bacterial trigger factor protein (TF) C-terminus|PF00254:FKBP-type peptidyl-prolyl cis-trans isomerase|PF05697:Bacterial trigger factor protein (TF)	FKBP_C
BL257_RS18585	386.255	379.828	252.271	1449.99	1671.85	1843.57	339.451	1655.14	-2.28715	9.69883e-16	3.51114e-14	ysgA	NZ_CP017979.1	3513992	3514807	+	816	protein_coding	dienelactone hydrolase family protein && PF01738:Dienelactone hydrolase family	-
BL257_RS12355	328.053	206.16	122.621	1358.61	1605.42	2049.8	218.945	1671.28	-2.93455	1.06665e-15	3.82928e-14	nuoI	NZ_CP017979.1	2303409	2303951	-	543	protein_coding	NADH-quinone oxidoreductase subunit NuoI && PF12838:4Fe-4S dicluster domain	-
BL257_RS25105	428.585	305.879	278.044	56.4006	45.986	51.2104	337.503	51.199	2.71645	1.12331e-15	3.99936e-14	BL257_RS25105	NZ_CP017979.1	3074181	3074351	-	171	protein_coding	hypothetical protein && PF13260:Protein of unknown function (DUF4051)	-
BL257_RS11320	1082.57	1024.08	501.417	4236.47	6681.26	7688.48	869.357	6202.07	-2.83535	1.19768e-15	4.2292e-14	fbaB	NZ_CP017979.1	2085013	2086065	-	1053	protein_coding	class I fructose-bisphosphate aldolase && PF01791:DeoC/LacD family aldolase	-
BL257_RS22525	724.89	909.794	784.929	3187.7	3553.19	5356.33	806.538	4032.41	-2.32161	1.21462e-15	4.25414e-14	fxsA	NZ_CP017979.1	4268123	4268599	+	477	protein_coding	membrane protein FxsA && PF04186:FxsA cytoplasmic membrane protein	-
BL257_RS04015	449.749	503.076	536.563	1772.69	2843.98	3330.06	496.463	2648.91	-2.41478	1.3408e-15	4.65821e-14	glnQ	NZ_CP017979.1	747724	748446	-	723	protein_coding	glutamine ABC transporter ATP-binding protein GlnQ && PF00005:ABC transporter	ABC_tran
BL257_RS09415	786.268	650.974	460.804	109.232	121.608	74.7395	632.682	101.86	2.6277	3.60652e-15	1.24295e-13	ynjE	NZ_CP017979.1	1744572	1745879	+	1308	protein_coding	thiosulfate sulfurtransferase YnjE && PF00581:Rhodanese-like domain	Rhodanese
BL257_RS22925	510.069	506.437	293.665	1924.76	2545.58	3461.55	436.724	2643.96	-2.59885	3.64605e-15	1.2466e-13	cysQ	NZ_CP017979.1	4336214	4336954	+	741	protein_coding	3'(2')%2C5'-bisphosphate nucleotidase CysQ && PF00459:Inositol monophosphatase family	-
BL257_RS12455	8749.48	6862.67	4946.22	892.414	994.32	1595.83	6852.79	1160.85	2.56255	4.10012e-15	1.39081e-13	ackA	NZ_CP017979.1	2321747	2322949	+	1203	protein_coding	acetate kinase && PF00871:Acetokinase family	-
BL257_RS01760	1412.74	1264.97	1010.64	262.013	262.631	316.951	1229.45	280.532	2.13347	6.04736e-15	2.03531e-13	queA	NZ_CP017979.1	326994	328064	+	1071	protein_coding	tRNA preQ1(34) S-adenosylmethionine ribosyltransferase-isomerase QueA && PF02547:Queuosine biosynthesis protein	-
BL257_RS14735	1012.73	946.769	684.177	152.067	160.44	213.146	881.225	175.218	2.33463	6.53825e-15	2.17813e-13	hypD	NZ_CP017979.1	2760413	2761534	+	1122	protein_coding	hydrogenase formation protein HypD && PF01924:Hydrogenase formation hypA family	-
BL257_RS21710	45849	35204.1	24501.5	4240.04	5037	8008.2	35184.9	5761.75	2.61059	6.57282e-15	2.17813e-13	aceB	NZ_CP017979.1	4112513	4114114	+	1602	protein_coding	malate synthase A && PF01274:Malate synthase	-
BL257_RS01690	1207.45	905.313	878.652	124.938	172.703	235.291	997.137	177.644	2.49605	6.78897e-15	2.23259e-13	ppnP	NZ_CP017979.1	310160	310444	+	285	protein_coding	pyrimidine/purine nucleoside phosphorylase && PF06865:Protein of unknown function (DUF1255)	-
BL257_RS12730	183.074	184.872	199.161	27.8433	25.5478	26.2972	189.036	26.5628	2.82852	7.0203e-15	2.29117e-13	yfdG	NZ_CP017979.1	2376132	2376494	+	363	protein_coding	bactoprenol glucosyl transferase && PF04138:GtrA-like protein	-
BL257_RS22510	1636.03	1323.24	838.82	144.928	159.418	265.74	1266.03	190.029	2.74158	7.75161e-15	2.51082e-13	dcuA	NZ_CP017979.1	4264931	4266232	-	1302	protein_coding	anaerobic C4-dicarboxylate transporter DcuA && PF03605:Anaerobic c4-dicarboxylate membrane transporter	-
BL257_RS20345	833.888	789.908	477.987	2977.09	3659.47	4802.7	700.594	3813.09	-2.44494	8.14241e-15	2.61772e-13	treF	NZ_CP017979.1	3861420	3863069	-	1650	protein_coding	alpha%2Calpha-trehalase TreF && PF01204:Trehalase	-
BL257_RS11980	3710.17	3028.54	2635.17	546.158	646.87	844.279	3124.63	679.102	2.20366	9.05482e-15	2.88949e-13	ada	NZ_CP017979.1	2216842	2217906	-	1065	protein_coding	bifunctional DNA-binding transcriptional regulator/O6-methylguanine-DNA methyltransferase Ada && PF12833:Helix-turn-helix domain|PF01035:6-O-methylguanine DNA methyltransferase, DNA binding domain|PF02870:6-O-methylguanine DNA methyltransferase, ribonuclease-like domain|PF02805:Metal binding domain of Ada	DNA_binding_1
BL257_RS03690	376.731	389.912	452.213	1440.71	2228.79	2943.91	406.285	2204.47	-2.43861	9.73518e-15	3.08376e-13	pnuC	NZ_CP017979.1	685149	685868	+	720	protein_coding	nicotinamide riboside transporter PnuC && PF04973:Nicotinamide mononucleotide transporter	-
BL257_RS09560	335.46	359.66	214.782	1270.8	1584.99	2066.41	303.301	1640.73	-2.43686	1.16531e-14	3.66433e-13	yeaH	NZ_CP017979.1	1774060	1775343	+	1284	protein_coding	YeaH/YhbH family protein && PF04285:Protein of unknown function (DUF444)	-
BL257_RS04530	892.091	565.82	545.155	127.794	114.454	131.486	667.689	124.578	2.42226	1.18493e-14	3.69903e-13	ycaO	NZ_CP017979.1	856855	858615	-	1761	protein_coding	YcaO-like family protein && PF02624:YcaO cyclodehydratase, ATP-ad Mg2+-binding	-
BL257_RS14730	237.044	189.354	137.46	18.5622	10.2191	24.9132	187.953	17.8982	3.40931	1.45994e-14	4.52475e-13	hypC	NZ_CP017979.1	2760141	2760413	+	273	protein_coding	hydrogenase 3 maturation protein HypC && PF01455:HupF/HypC family	-
BL257_RS16195	822.248	960.214	568.585	2985.66	4370.72	5223.46	783.682	4193.28	-2.42022	1.71614e-14	5.28082e-13	mqsR	NZ_CP017979.1	3059048	3059344	-	297	protein_coding	type II toxin-antitoxin system toxin MqsR && PF15723:Motility quorum-sensing regulator, toxin of MqsA	-
BL257_RS25045	198.948	160.222	163.234	22.8458	16.3506	26.2972	174.135	21.8312	3.00364	2.84757e-14	8.70023e-13	BL257_RS25045	NZ_CP017979.1	1226082	1226378	-	297	protein_coding	hypothetical protein && -	-
BL257_RS05065	869.868	825.762	395.198	3324.78	4581.23	4426.24	696.943	4110.75	-2.56127	2.95136e-14	8.95386e-13	wrbA	NZ_CP017979.1	969095	969691	-	597	protein_coding	NAD(P)H:quinone oxidoreductase && PF03358:NADPH-dependent FMN reductase	FMN_red
BL257_RS08975	2797.97	2703.61	1383.97	10491.9	12252.7	15617.8	2295.19	12787.5	-2.47831	3.44091e-14	1.0366e-12	ldtE	NZ_CP017979.1	1662826	1663830	-	1005	protein_coding	L%2CD-transpeptidase LdtE && PF03734:L,D-transpeptidase catalytic domain|PF01476:LysM domain	LysM
BL257_RS11565	574.621	510.919	309.285	1961.17	2647.77	3948.74	464.942	2852.56	-2.61785	4.21727e-14	1.26167e-12	yohK	NZ_CP017979.1	2138520	2139215	+	696	protein_coding	CidB/LrgB family autolysis modulator && PF04172:LrgB-like family	-
BL257_RS21905	370.382	414.561	176.511	1289.36	4000.79	5655.29	320.485	3648.48	-3.50999	4.27198e-14	1.26922e-12	yjbJ	NZ_CP017979.1	4156272	4156481	+	210	protein_coding	CsbD family protein && PF05532:CsbD-like	-
BL257_RS14275	0	0	0	124.938	102.191	153.631	0	126.92	-9.46521	4.53814e-14	1.33906e-12	yfjU	NZ_CP017979.1	2680117	2680431	-	315	protein_coding	arsenate reductase && -	-
BL257_RS16630	887.858	847.05	597.483	2950.68	3241.5	4452.54	777.464	3548.24	-2.19064	5.08727e-14	1.49088e-12	yqjD	NZ_CP017979.1	3140175	3140480	+	306	protein_coding	YqjD family protein && PF05957:Bacterial protein of unknown function (DUF883)	-
BL257_RS18035	2905.91	2404.46	1561.27	9439.6	12693.2	20096.6	2290.54	14076.5	-2.61964	5.14201e-14	1.49674e-12	hslV	NZ_CP017979.1	3407874	3408404	+	531	protein_coding	ATP-dependent protease subunit HslV && PF00227:Proteasome subunit	Proteasome
BL257_RS16455	7829.87	6459.32	4330.78	24248.7	31927.6	46402.2	6206.66	34192.8	-2.46185	8.5923e-14	2.48427e-12	rpoD	NZ_CP017979.1	3103847	3105688	+	1842	protein_coding	RNA polymerase sigma factor RpoD && PF04539:Sigma-70 region 3|PF04545:Sigma-70, region 4|PF03979:Sigma-70 factor, region 1.1|PF04542:Sigma-70 region 2|PF04546:Sigma-70, non-essential region|PF00140:Sigma-70 factor, region 1.2	Sigma70_r3
BL257_RS08300	120.639	141.175	271.015	18.5622	15.3287	11.0725	177.61	14.9878	3.54336	8.72986e-14	2.50722e-12	cspF	NZ_CP017979.1	1545625	1545837	+	213	protein_coding	cold shock-like protein CspF && PF00313:'Cold-shock' DNA-binding domain	CSD
BL257_RS19605	578.854	510.919	467.052	122.796	103.213	128.718	518.942	118.242	2.13456	9.90303e-14	2.81126e-12	rph	NZ_CP017979.1	3714810	3715525	+	716	protein_coding	ribonuclease PH && PF01138:3' exoribonuclease family, domain 1|PF03725:3' exoribonuclease family, domain 2	RNase_PH
BL257_RS14845	567.213	426.886	349.899	2665.82	2249.23	8243.49	447.999	4386.18	-3.29149	9.91902e-14	2.81126e-12	cysN	NZ_CP017979.1	2782269	2783696	-	1428	protein_coding	sulfate adenylyltransferase subunit CysN && PF00009:Elongation factor Tu GTP binding domain	GTP_EFTU
BL257_RS04860	1046.59	830.243	659.184	193.475	169.637	199.305	845.34	187.473	2.17276	1.26513e-13	3.56222e-12	rlmI	NZ_CP017979.1	930762	931952	-	1191	protein_coding	23S rRNA (cytosine(1962)-C(5))-methyltransferase RlmI && PF10672:S-adenosylmethionine-dependent methyltransferase	-
BL257_RS13945	227.52	290.193	613.104	1861.93	3090.26	4002.72	376.939	2984.97	-2.98295	1.3753e-13	3.84727e-12	nadB	NZ_CP017979.1	2618697	2620319	+	1623	protein_coding	L-aspartate oxidase && PF00890:FAD binding domain|PF02910:Fumarate reductase flavoprotein C-term	-
BL257_RS20785	360.858	375.346	242.117	1336.48	1341.77	1947.38	326.107	1541.88	-2.24239	1.40133e-13	3.8948e-12	yhhA	NZ_CP017979.1	3946477	3946917	-	441	protein_coding	DUF2756 family protein && PF10956:Protein of unknown function (DUF2756)	-
BL257_RS22570	1443.43	1372.53	1212.93	267.01	244.237	401.379	1342.97	304.209	2.14597	1.83386e-13	5.05962e-12	efp	NZ_CP017979.1	4275158	4275724	+	567	protein_coding	elongation factor P && PF01132:Elongation factor P (EF-P) OB domain|PF08207:Elongation factor P (EF-P) KOW-like domain|PF09285:Elongation factor P, C-terminal	-
BL257_RS16190	525.942	507.558	323.344	1624.91	2748.94	3629.02	452.281	2667.62	-2.56079	1.84392e-13	5.05962e-12	mqsA	NZ_CP017979.1	3058651	3059046	-	396	protein_coding	type II toxin-antitoxin system antitoxin MqsA && PF15731:Antitoxin component of bacterial toxin-antitoxin system, MqsA	-
BL257_RS08225	331.227	463.861	918.484	84.9578	71.5338	47.0582	571.191	67.85	3.06486	1.90242e-13	5.1871e-12	pinQ	NZ_CP017979.1	1537392	1537982	+	591	protein_coding	recombinase family protein && PF00239:Resolvase, N terminal domain|PF02796:Helix-turn-helix domain of resolvase	Resolvase
BL257_RS11570	531.234	477.306	303.818	1604.2	2582.37	3179.2	437.453	2455.26	-2.48936	1.9255e-13	5.21703e-12	cdd	NZ_CP017979.1	2139345	2140229	+	885	protein_coding	cytidine deaminase && PF08211:Cytidine and deoxycytidylate deaminase zinc-binding region|PF00383:Cytidine and deoxycytidylate deaminase zinc-binding region	-
BL257_RS03700	48.6788	76.1897	64.044	283.431	345.406	417.988	62.9708	348.942	-2.46853	2.27182e-13	6.11687e-12	ybgS	NZ_CP017979.1	686920	687300	-	381	protein_coding	YbgS-like family protein && PF13985:YbgS-like protein	-
BL257_RS06385	83.6005	64.9853	63.2629	277.005	451.685	512.104	70.6162	413.598	-2.54928	2.62577e-13	7.02597e-12	ymgE	NZ_CP017979.1	1171585	1171839	+	255	protein_coding	GlsB/YeaQ/YmgE family stress response membrane protein && PF04226:Transglycosylase associated protein	-
BL257_RS08295	9623.58	18437.9	24932.6	1285.79	3139.31	2602.04	17664.7	2342.38	2.91517	2.66935e-13	7.09849e-12	cspB	NZ_CP017979.1	1545109	1545324	-	216	protein_coding	cold shock-like protein CspB && PF00313:'Cold-shock' DNA-binding domain	CSD
BL257_RS08655	961.935	1098.03	694.33	3255.53	4370.72	6434.52	918.098	4686.92	-2.35216	4.14984e-13	1.09678e-11	hdhA	NZ_CP017979.1	1602378	1603145	-	768	protein_coding	7-alpha-hydroxysteroid dehydrogenase && PF13561:Enoyl-(Acyl carrier protein) reductase	-
BL257_RS20330	322.761	261.062	181.979	1103.02	1077.1	1617.97	255.267	1266.03	-2.31155	4.40876e-13	1.15811e-11	yhjD	NZ_CP017979.1	3858286	3859299	-	1014	protein_coding	inner membrane protein YhjD && PF03631:Virulence factor BrkB	Ribonuclease_BN
BL257_RS22655	471.972	431.368	386.607	110.659	83.7968	94.1164	429.982	96.1908	2.15567	4.5831e-13	1.19661e-11	orn	NZ_CP017979.1	4291063	4291608	+	546	protein_coding	oligoribonuclease && PF00929:Exonuclease	Exonuc_X-T
BL257_RS09735	737.589	739.488	569.366	190.62	127.739	138.406	682.148	152.255	2.15783	7.13856e-13	1.85259e-11	yoaE	NZ_CP017979.1	1805134	1806690	-	1557	protein_coding	CNNM family cation transport protein YoaE && PF03471:Transporter associated domain|PF03741:Integral membrane protein TerC family	-
BL257_RS18905	4032.93	4984.82	3189.7	12922.2	20400.4	23566.5	4069.15	18963	-2.22045	7.74513e-13	1.99559e-11	ilvE	NZ_CP017979.1	3576748	3577677	-	930	protein_coding	branched-chain-amino-acid transaminase && PF01063:Amino-transferase class IV	-
BL257_RS03185	1123.84	1161.89	893.491	3389.75	4867.37	7025.51	1059.74	5094.21	-2.26514	7.78225e-13	1.99559e-11	lnt	NZ_CP017979.1	591326	592864	-	1539	protein_coding	apolipoprotein N-acyltransferase && PF00795:Carbon-nitrogen hydrolase	CN_hydrolase
BL257_RS02955	609.543	454.897	406.913	99.9504	45.986	27.6813	490.451	57.8726	3.05882	9.31348e-13	2.37411e-11	citF	NZ_CP017979.1	550022	551554	-	1533	protein_coding	citrate lyase subunit alpha && PF04223:Citrate lyase, alpha subunit (CitF)	-
BL257_RS21715	29480.3	21166.2	16460.1	3436.87	3779.03	6130.02	22368.8	4448.64	2.33032	1.05676e-12	2.67795e-11	aceA	NZ_CP017979.1	4114144	4115448	+	1305	protein_coding	isocitrate lyase && PF00463:Isocitrate lyase family	-
BL257_RS09380	143.92	134.452	107	17.8483	9.19721	6.92032	128.457	11.3219	3.44078	1.13689e-12	2.86416e-11	ydjX	NZ_CP017979.1	1738506	1739216	+	711	protein_coding	TVP38/TMEM64 family protein && PF09335:SNARE associated Golgi protein	-
BL257_RS17380	137.57	175.909	102.314	499.752	816.508	892.722	138.598	736.327	-2.41163	1.6521e-12	4.13793e-11	yhcO	NZ_CP017979.1	3277856	3278128	-	273	protein_coding	barstar family protein && -	-
BL257_RS18380	3805.41	3741.14	3474.78	11814.9	15683.3	27297.9	3673.77	18265.3	-2.3137	1.82539e-12	4.54553e-11	glnA	NZ_CP017979.1	3472127	3473536	+	1410	protein_coding	glutamate--ammonia ligase && PF03951:Glutamine synthetase, beta-Grasp domain|PF00120:Glutamine synthetase, catalytic domain	-
BL257_RS12360	514.302	385.43	238.993	1704.87	1719.88	2716.92	379.575	2047.22	-2.43226	1.83764e-12	4.54973e-11	nuoH	NZ_CP017979.1	2303966	2304943	-	978	protein_coding	NADH-quinone oxidoreductase subunit NuoH && PF00146:NADH dehydrogenase	-
BL257_RS04310	125.93	104.201	95.2849	443.351	414.896	512.104	108.472	456.784	-2.07541	1.84873e-12	4.55105e-11	ybjP	NZ_CP017979.1	805935	806450	-	516	protein_coding	lipoprotein && PF12883:Protein of unknown function (DUF3828)	-
BL257_RS20110	100954	151243	210705	18707.1	29571.1	36843.8	154301	28374	2.44315	2.15143e-12	5.26611e-11	cspA	NZ_CP017979.1	3812434	3812646	-	213	protein_coding	RNA chaperone/antiterminator CspA && PF00313:'Cold-shock' DNA-binding domain	CSD
BL257_RS05570	4768.4	3729.93	3919.18	968.091	1029.07	1374.38	4139.17	1123.84	1.88189	2.23067e-12	5.42923e-11	yceD	NZ_CP017979.1	1050294	1050815	+	522	protein_coding	23S rRNA accumulation protein YceD && PF02620:Uncharacterized ACR, COG1399	-
BL257_RS14200	0	0	0	108.518	71.5338	83.0439	0	87.6984	-8.93703	2.26365e-12	5.47855e-11	BL257_RS14200	NZ_CP017979.1	2665921	2666877	-	957	protein_coding	hypothetical protein && -	-
BL257_RS06875	225.404	190.474	331.154	24.2737	38.8327	47.0582	249.011	36.7215	2.78536	2.78806e-12	6.71003e-11	ymiA	NZ_CP017979.1	1261978	1262118	+	141	protein_coding	YmiA family putative membrane protein && -	-
BL257_RS06420	2316.47	1997.74	1419.9	440.496	488.474	525.945	1911.37	484.971	1.9793	2.86443e-12	6.85554e-11	ycgV	NZ_CP017979.1	1179942	1182809	-	2868	protein_coding	autotransporter outer membrane beta-barrel domain-containing protein && PF03797:Autotransporter beta-domain|PF03212:Pertactin	-
BL257_RS21925	1032.84	965.816	659.965	158.493	218.689	228.371	886.206	201.851	2.13762	3.54731e-12	8.44299e-11	dusA	NZ_CP017979.1	4158704	4159741	+	1038	protein_coding	tRNA dihydrouridine(20/20a) synthase DusA && PF01207:Dihydrouridine synthase (Dus)	Dus
BL257_RS06830	1230.73	1028.56	920.046	223.461	286.135	314.183	1059.78	274.593	1.95141	3.82338e-12	9.05007e-11	rluB	NZ_CP017979.1	1253682	1254557	+	876	protein_coding	23S rRNA pseudouridine(2605) synthase RluB && PF00849:RNA pseudouridylate synthase|PF01479:S4 domain	S4
BL257_RS06880	223.287	245.376	416.286	54.2588	40.8765	52.5945	294.983	49.2432	2.58393	5.60105e-12	1.31854e-10	BL257_RS06880	NZ_CP017979.1	1262121	1262288	+	168	protein_coding	hypothetical protein && -	-
BL257_RS10685	573.563	603.915	390.512	1767.69	1957.98	2352.91	522.663	2026.2	-1.95566	6.90451e-12	1.61655e-10	ldtA	NZ_CP017979.1	1969118	1970053	-	936	protein_coding	L%2CD-transpeptidase && PF03734:L,D-transpeptidase catalytic domain	-
BL257_RS06410	171.434	143.416	120.278	490.471	631.542	758.467	145.042	626.827	-2.11213	7.13358e-12	1.66116e-10	dhaK	NZ_CP017979.1	1176625	1177695	-	1071	protein_coding	dihydroxyacetone kinase subunit DhaK && PF02733:Dak1 domain	-
BL257_RS16200	37.0382	50.4196	28.8979	158.493	316.793	351.552	38.7852	275.613	-2.83389	7.471e-12	1.73038e-10	ygiV	NZ_CP017979.1	3059549	3060031	-	483	protein_coding	transcriptional regulator && PF06445:GyrI-like small molecule binding domain	AraC_E_bind
BL257_RS21040	691.027	487.39	384.264	1740.56	2573.17	3367.43	520.893	2560.39	-2.29758	8.14828e-12	1.87716e-10	hslO	NZ_CP017979.1	4003209	4004087	-	879	protein_coding	Hsp33 family molecular chaperone HslO && PF01430:Hsp33 protein	-
BL257_RS13135	238.103	162.463	95.2849	1034.49	763.368	2990.96	165.284	1596.27	-3.27293	8.20803e-12	1.88086e-10	cysP	NZ_CP017979.1	2450789	2451805	-	1017	protein_coding	thiosulfate/sulfate ABC transporter substrate-binding protein CysP && PF13531:Bacterial extracellular solute-binding protein	-
BL257_RS02510	291.014	294.675	222.592	64.2538	47.008	34.6016	269.427	48.6211	2.44984	1.09242e-11	2.49003e-10	ybcL	NZ_CP017979.1	472876	473427	+	552	protein_coding	Raf kinase inhibitor-like protein YbcL && PF01161:Phosphatidylethanolamine-binding protein	-
BL257_RS12100	757.696	459.379	570.147	159.921	122.629	125.95	595.741	136.167	2.12545	1.33387e-11	3.02437e-10	nrdA	NZ_CP017979.1	2252366	2254651	+	2286	protein_coding	ribonucleoside-diphosphate reductase subunit alpha && PF00317:Ribonucleotide reductase, all-alpha domain|PF02867:Ribonucleotide reductase, barrel domain|PF03477:ATP cone domain	Ribonuc_red_lgC
BL257_RS06665	16708.5	13403.8	8964.59	2033.28	2426.02	3775.73	13025.6	2745.01	2.2469	1.50102e-11	3.38554e-10	adhE	NZ_CP017979.1	1222125	1224800	-	2676	protein_coding	bifunctional acetaldehyde-CoA/alcohol dehydrogenase && PF00465:Iron-containing alcohol dehydrogenase|PF00171:Aldehyde dehydrogenase family	Aldedh
BL257_RS22175	421.177	393.273	354.585	110.659	69.49	87.1961	389.678	89.1152	2.12206	1.83174e-11	4.1043e-10	alsR	NZ_CP017979.1	4209025	4209915	-	891	protein_coding	als operon DNA-binding transcriptional repressor AlsR && PF01380:SIS domain|PF01418:Helix-turn-helix domain, rpiR family	SIS
BL257_RS13715	265.617	336.131	731.038	74.2489	65.4024	44.2901	444.262	61.3138	2.84953	1.83874e-11	4.1043e-10	suhB	NZ_CP017979.1	2571719	2572522	+	804	protein_coding	inositol-1-monophosphatase && PF00459:Inositol monophosphatase family	-
BL257_RS16635	741.822	625.204	418.629	1962.6	2816.39	4279.53	595.218	3019.5	-2.34313	1.91649e-11	4.25579e-10	yqjE	NZ_CP017979.1	3140483	3140887	+	405	protein_coding	phage holin family protein && PF07332:Putative Actinobacterial Holin-X, holin superfamily III	-
BL257_RS18540	676.212	578.145	461.585	157.779	118.542	148.095	571.981	141.472	2.0137	2.13545e-11	4.7177e-10	tatD	NZ_CP017979.1	3505825	3506607	-	783	protein_coding	3'-5' ssDNA/RNA exonuclease TatD && PF01026:TatD related DNase	-
BL257_RS09985	5031.9	4757.37	3391.21	678.235	949.356	1355	4393.49	994.197	2.14515	2.20388e-11	4.84405e-10	mepM	NZ_CP017979.1	1845418	1846740	-	1323	protein_coding	murein DD-endopeptidase MepM && PF08525:Opacity-associated protein A N-terminal motif|PF01551:Peptidase family M23|PF01476:LysM domain	Peptidase_M23
BL257_RS14280	0	0	0	91.3832	65.4024	55.3626	0	70.7161	-8.6291	2.28244e-11	4.97267e-10	BL257_RS14280	NZ_CP017979.1	2680444	2681453	-	1010	protein_coding	arsenic transporter && PF02040:Arsenical pump membrane protein	ArsB
BL257_RS19335	2091.07	1943.96	1228.55	6827.33	6329.72	12377.7	1754.53	8511.58	-2.27849	2.28549e-11	4.97267e-10	ibpA	NZ_CP017979.1	3663937	3664350	+	414	protein_coding	heat shock chaperone IbpA && PF00011:Hsp20/alpha crystallin family	-
BL257_RS18915	11059.6	10708	6394.24	29701	42457.4	58818.6	9387.29	43659	-2.21753	2.79179e-11	6.04373e-10	BL257_RS18915	NZ_CP017979.1	3577957	3579601	-	1645	protein_coding	acetolactate synthase 2 catalytic subunit && PF00205:Thiamine pyrophosphate enzyme, central domain|PF02776:Thiamine pyrophosphate enzyme, N-terminal TPP binding domain|PF02775:Thiamine pyrophosphate enzyme, C-terminal TPP binding domain	TPP_enzyme_N
BL257_RS08980	238.103	219.606	150.738	694.655	793.004	972.997	202.815	820.219	-2.01749	2.84133e-11	6.12023e-10	sufE	NZ_CP017979.1	1663979	1664395	-	417	protein_coding	cysteine desulfuration protein SufE && PF02657:Fe-S metabolism associated domain	-
BL257_RS18560	1895.3	1619.03	1206.68	354.11	421.028	478.886	1573.67	418.008	1.91408	2.85718e-11	6.12375e-10	ubiB	NZ_CP017979.1	3508295	3509935	-	1641	protein_coding	ubiquinone biosynthesis regulatory protein kinase UbiB && PF03109:ABC1 family	ABC1
BL257_RS02970	283.607	216.244	152.3	42.122	31.6793	34.6016	217.384	36.1343	2.57929	2.87915e-11	6.14028e-10	citC	NZ_CP017979.1	552781	553839	-	1059	protein_coding	[citrate (pro-3S)-lyase] ligase && PF08218:Citrate lyase ligase C-terminal domain	-
BL257_RS11560	424.352	408.959	230.402	1278.65	1497.1	2150.84	354.571	1642.2	-2.2126	3.49363e-11	7.41408e-10	yohJ	NZ_CP017979.1	2138125	2138523	+	399	protein_coding	CidA/LrgA family protein && PF03788:LrgA family	-
BL257_RS03940	2208.53	1537.24	1542.52	562.578	407.743	344.632	1762.77	438.318	2.00499	3.60482e-11	7.61252e-10	rhlE	NZ_CP017979.1	732855	734219	+	1365	protein_coding	ATP-dependent RNA helicase RhlE && PF00270:DEAD/DEAH box helicase|PF00271:Helicase conserved C-terminal domain	DEAD
BL257_RS17760	156.619	116.525	110.124	8.56718	8.1753	23.5291	127.756	13.4239	3.31413	3.68429e-11	7.74241e-10	BL257_RS17760	NZ_CP017979.1	3352996	3353071	-	76	protein_coding	tRNA-Thr && -	-
BL257_RS21720	5499.64	4208.36	3810.62	714.645	874.757	1472.64	4506.21	1020.68	2.14389	3.85501e-11	8.06183e-10	aceK	NZ_CP017979.1	4115631	4117367	+	1737	protein_coding	bifunctional isocitrate dehydrogenase kinase/phosphatase && PF06315:Isocitrate dehydrogenase kinase/phosphatase (AceK)	-
BL257_RS19440	232.811	225.208	210.095	44.2637	47.008	19.3769	222.705	36.8829	2.57009	4.56932e-11	9.50948e-10	ilvN	NZ_CP017979.1	3680267	3680557	+	291	protein_coding	acetolactate synthase small subunit && PF01842:ACT domain	ACT
BL257_RS14850	296.306	218.485	157.767	1262.94	821.617	3559.81	224.186	1881.46	-3.06948	4.63557e-11	9.60098e-10	cysD	NZ_CP017979.1	2783698	2784606	-	909	protein_coding	sulfate adenylyltransferase subunit CysD && PF01507:Phosphoadenosine phosphosulfate reductase family	-
BL257_RS11310	3244.55	3996.6	2411.8	496.896	789.938	937.012	3217.65	741.282	2.11943	5.43269e-11	1.11981e-09	gatZ	NZ_CP017979.1	2082560	2083822	-	1263	protein_coding	tagatose-bisphosphate aldolase subunit GatZ && PF08013:Tagatose 6 phosphate kinase	-
BL257_RS03905	153.444	146.777	112.467	473.337	495.627	578.539	137.563	515.834	-1.90876	5.56973e-11	1.14259e-09	ybhP	NZ_CP017979.1	725719	726480	-	762	protein_coding	endonuclease/exonuclease/phosphatase family protein && PF03372:Endonuclease/Exonuclease/phosphatase family	Exo_endo_phos
BL257_RS08290	115.348	138.934	163.234	17.1344	19.4163	2.76813	139.172	13.1063	3.35384	5.91932e-11	1.20855e-09	essD	NZ_CP017979.1	1544140	1544355	-	216	protein_coding	phage lysis protein EssD && PF04971:Bacteriophage P21 holin S	-
BL257_RS18900	7527.22	6994.88	4014.46	18672.2	31230.7	33844.5	6178.86	27915.8	-2.17573	7.92759e-11	1.61095e-09	ilvD	NZ_CP017979.1	3574833	3576683	-	1851	protein_coding	dihydroxy-acid dehydratase && PF00920:Dehydratase family	ILVD_EDD
BL257_RS03900	196.832	185.992	136.679	537.59	710.229	885.801	173.168	711.207	-2.03891	8.08071e-11	1.63435e-09	clsB	NZ_CP017979.1	724481	725722	-	1242	protein_coding	cardiolipin synthase ClsB && PF13091:PLD-like domain	-
BL257_RS12845	53.9699	31.3722	85.9126	337.69	444.532	271.277	57.0849	351.166	-2.61046	9.42371e-11	1.89707e-09	yfdV	NZ_CP017979.1	2397519	2398463	-	945	protein_coding	transporter YfdV && PF03547:Membrane transport protein	-
BL257_RS02820	47.6205	57.1423	71.8542	277.005	221.755	341.864	58.8723	280.208	-2.24352	1.14185e-10	2.28794e-09	fepB	NZ_CP017979.1	525537	526493	-	957	protein_coding	Fe2+-enterobactin ABC transporter substrate-binding protein && PF01497:Periplasmic binding protein	Peripla_BP_2
BL257_RS14470	3604.35	2843.67	2419.61	564.72	877.822	905.178	2955.87	782.573	1.91852	1.23699e-10	2.46451e-09	proW	NZ_CP017979.1	2714287	2715351	+	1065	protein_coding	glycine betaine/L-proline ABC transporter permease ProW && PF00528:Binding-protein-dependent transport system inner membrane component	BPD_transp_1
BL257_RS01845	986.274	788.787	684.958	161.348	184.966	268.509	820.006	204.941	2.00585	1.24141e-10	2.46451e-09	xseB	NZ_CP017979.1	343084	343326	-	243	protein_coding	exodeoxyribonuclease VII small subunit && PF02609:Exonuclease VII small subunit	-
BL257_RS02745	469.856	468.342	304.599	1355.04	1405.13	1761.91	414.266	1507.36	-1.86445	1.27366e-10	2.51693e-09	ybdK	NZ_CP017979.1	508248	509366	-	1119	protein_coding	glutamate--cysteine ligase && PF04107:Glutamate-cysteine ligase family 2(GCS2)	-
BL257_RS06890	2328.11	1924.91	1305.09	5808.55	6992.94	9101.61	1852.71	7301.03	-1.97864	1.29588e-10	2.54916e-09	acnA	NZ_CP017979.1	1262661	1265336	+	2676	protein_coding	aconitate hydratase AcnA && PF00694:Aconitase C-terminal domain|PF00330:Aconitase family (aconitate hydratase)	Aconitase
BL257_RS09695	1389.46	1240.32	909.893	301.279	319.858	379.234	1179.89	333.457	1.82453	1.39091e-10	2.72365e-09	yoaA	NZ_CP017979.1	1796430	1798340	-	1911	protein_coding	ATP-dependent DNA helicase && PF04851:Type III restriction enzyme, res subunit|PF13307:Helicase C-terminal domain	-
BL257_RS20730	164.026	144.536	139.803	458.344	565.117	824.903	149.455	616.121	-2.04196	1.42053e-10	2.76907e-09	livK	NZ_CP017979.1	3936300	3937409	+	1110	protein_coding	high-affinity branched-chain amino acid ABC transporter substrate-binding protein LivK && PF13458:Periplasmic binding protein	-
BL257_RS19905	1839.21	1480.1	1145.76	466.911	378.107	423.524	1488.36	422.847	1.81454	1.79839e-10	3.47746e-09	selA	NZ_CP017979.1	3770110	3771501	+	1392	protein_coding	L-seryl-tRNA(Sec) selenium transferase && PF03841:L-seryl-tRNA selenium transferase|PF12390:Selenocysteine synthase N terminal	-
BL257_RS19635	6950.48	6555.67	6124.79	1327.2	1787.32	2401.35	6543.65	1838.62	1.83231	1.80008e-10	3.47746e-09	rpmB	NZ_CP017979.1	3719685	3719921	+	237	protein_coding	50S ribosomal protein L28 && PF00830:Ribosomal L28 family	-
BL257_RS06340	1893.18	2039.19	1656.55	409.083	494.605	678.192	1862.98	527.293	1.82341	1.8618e-10	3.58063e-09	fadR	NZ_CP017979.1	1161795	1162514	+	720	protein_coding	fatty acid metabolism transcriptional regulator FadR && PF07840:FadR C-terminal domain|PF00392:Bacterial regulatory proteins, gntR family	FadR_C
BL257_RS10500	1015.9	1185.42	581.863	2917.84	4271.59	5359.1	927.73	4182.84	-2.17318	2.31041e-10	4.42367e-09	yodD	NZ_CP017979.1	1931713	1931940	+	228	protein_coding	peroxide/acid resistance protein YodD && PF10733:Protein of unknown function (DUF2525)	-
BL257_RS14465	3527.09	3881.19	4071.48	681.804	1129.21	1291.33	3826.59	1034.12	1.88909	2.63436e-10	5.02161e-09	proV	NZ_CP017979.1	2713092	2714294	+	1203	protein_coding	glycine betaine/L-proline ABC transporter ATP-binding protein ProV && PF00005:ABC transporter	ABC_tran
BL257_RS03565	891.033	649.853	488.921	2185.34	2460.76	3570.89	676.602	2739	-2.01757	3.20209e-10	6.07691e-09	sucD	NZ_CP017979.1	666163	667032	+	870	protein_coding	succinate--CoA ligase subunit alpha && PF00549:CoA-ligase|PF02629:CoA binding domain	CoA_binding
BL257_RS19595	1663.54	1514.83	1176.22	357.68	377.086	517.64	1451.53	417.468	1.80003	3.4452e-10	6.50961e-09	yicC	NZ_CP017979.1	3713820	3714683	-	864	protein_coding	YicC family protein && PF03755:YicC-like family, N-terminal region|PF08340:Domain of unknown function (DUF1732)	-
BL257_RS07715	76.1929	115.405	109.343	400.516	349.494	693.416	100.314	481.142	-2.25881	3.91163e-10	7.35866e-09	yncE	NZ_CP017979.1	1427077	1428138	+	1062	protein_coding	YncE family protein && -	-
BL257_RS14095	263.5	303.638	278.044	79.2464	73.5777	71.9714	281.728	74.9318	1.90758	4.64937e-10	8.70847e-09	yfiL	NZ_CP017979.1	2649637	2650002	+	366	protein_coding	DUF2799 domain-containing protein && PF10973:Protein of unknown function (DUF2799)	-
BL257_RS14230	0	0	0	65.6817	52.1175	38.7538	0	52.1843	-8.19129	4.83773e-10	9.02204e-09	yfjM	NZ_CP017979.1	2673790	2674053	-	264	protein_coding	DUF1524 domain-containing protein && -	-
BL257_RS11545	205.297	234.171	110.124	612.553	879.866	1266.42	183.198	919.613	-2.32964	4.91258e-10	9.11855e-09	yohP	NZ_CP017979.1	2136483	2136566	+	84	protein_coding	protein YohP && -	-
BL257_RS12460	6399.14	5158.49	3616.92	967.377	1094.47	1698.25	5058.18	1253.36	2.01372	4.93181e-10	9.11855e-09	pta	NZ_CP017979.1	2323024	2325168	+	2145	protein_coding	phosphate acetyltransferase && PF07085:DRTGG domain|PF13500:AAA domain|PF01515:Phosphate acetyl/butaryl transferase	DRTGG
BL257_RS17085	5059.42	4127.69	3670.03	630.401	842.055	1479.57	4285.71	984.007	2.12444	4.96645e-10	9.14336e-09	rpmA	NZ_CP017979.1	3224861	3225118	-	258	protein_coding	50S ribosomal protein L27 && PF01016:Ribosomal L27 protein	-
BL257_RS03760	2338.7	2118.75	1430.84	439.782	477.233	668.503	1962.76	528.506	1.89458	5.28973e-10	9.69708e-09	modA	NZ_CP017979.1	697072	697845	+	774	protein_coding	molybdate ABC transporter substrate-binding protein && PF13531:Bacterial extracellular solute-binding protein	-
BL257_RS07230	44.4458	53.7809	53.8906	0	0	0	50.7058	0	8.10261	6.30575e-10	1.15107e-08	abgB	NZ_CP017979.1	1328640	1330085	-	1446	protein_coding	p-aminobenzoyl-glutamate hydrolase subunit AbgB && -	-
BL257_RS18830	1125.96	984.864	832.571	249.162	322.924	326.639	981.132	299.575	1.71355	6.93785e-10	1.26111e-08	wecA	NZ_CP017979.1	3561142	3562245	-	1104	protein_coding	UDP-N-acetylglucosamine--undecaprenyl-phosphate N-acetylglucosaminephosphotransferase && PF00953:Glycosyl transferase family 4	Glycos_transf_4
BL257_RS08630	2807.49	2880.64	1949.44	6810.19	8679.1	10225.5	2545.86	8571.59	-1.75152	7.55102e-10	1.3668e-08	ydgA	NZ_CP017979.1	1594957	1596465	+	1509	protein_coding	YdgA family protein && PF06097:Bacterial protein of unknown function (DUF945)	-
BL257_RS09320	1347.13	1511.47	988.776	3167	6179.5	7806.12	1282.46	5717.54	-2.15654	8.1853e-10	1.47541e-08	osmE	NZ_CP017979.1	1727023	1727361	-	339	protein_coding	osmotically-inducible lipoprotein OsmE && PF04355:SmpA / OmlA family	-
BL257_RS18895	6002.3	4690.15	2895.26	12945	21580.7	24884.1	4529.24	19803.3	-2.12847	8.40284e-10	1.50831e-08	ilvA	NZ_CP017979.1	3573286	3574830	-	1545	protein_coding	threonine ammonia-lyase%2C biosynthetic && PF00585:C-terminal regulatory domain of Threonine dehydratase|PF00291:Pyridoxal-phosphate dependent enzyme	PALP
BL257_RS00395	1983.13	1383.74	1308.21	4347.13	5173.94	6852.5	1558.36	5457.86	-1.80827	9.28047e-10	1.65893e-08	leuC	NZ_CP017979.1	79464	80864	-	1401	protein_coding	3-isopropylmalate dehydratase large subunit && PF00330:Aconitase family (aconitate hydratase)	Aconitase
BL257_RS19015	1615.92	1201.11	899.739	328.408	293.289	393.074	1238.92	338.257	1.87384	1.03965e-09	1.85076e-08	ravA	NZ_CP017979.1	3599068	3600564	+	1497	protein_coding	ATPase RavA && PF07728:AAA domain (dynein-related subfamily)|PF12592:Protein of unknown function (DUF3763)	AAA_5
BL257_RS01905	271.966	289.073	349.118	89.9554	50.0737	71.9714	303.385	70.6668	2.09683	1.08557e-09	1.92453e-08	yajG	NZ_CP017979.1	355572	356150	-	579	protein_coding	lipoprotein && PF08139:Prokaryotic membrane lipoprotein lipid attachment site|PF03923:Uncharacterized lipoprotein	-
BL257_RS08925	394.721	327.167	224.935	958.81	1149.65	1357.77	315.608	1155.41	-1.8733	1.09813e-09	1.93883e-08	ydhS	NZ_CP017979.1	1652236	1653840	+	1605	protein_coding	FAD-NAD(P)-binding protein && PF13454:FAD-NAD(P)-binding	-
BL257_RS09555	1968.32	1807.26	966.127	4855.45	6536.15	7883.63	1580.57	6425.08	-2.02357	1.17935e-09	2.07372e-08	yeaG	NZ_CP017979.1	1772013	1773947	+	1935	protein_coding	protein kinase YeaG && PF06798:PrkA serine protein kinase C-terminal domain|PF08298:PrkA AAA domain	-
BL257_RS06405	82.5423	66.1057	65.606	224.888	298.398	361.241	71.418	294.843	-2.04373	1.31706e-09	2.30646e-08	dhaL	NZ_CP017979.1	1175982	1176614	-	633	protein_coding	dihydroxyacetone kinase ADP-binding subunit DhaL && PF02734:DAK2 domain	-
BL257_RS16510	356.625	477.306	397.541	117.799	126.717	114.877	410.491	119.798	1.77583	1.3689e-09	2.38753e-08	ebgR	NZ_CP017979.1	3112266	3113249	+	984	protein_coding	transcriptional regulator EbgR && PF13377:Periplasmic binding protein-like domain|PF00356:Bacterial regulatory proteins, lacI family	LacI
BL257_RS14285	0	0	0	100.664	40.8765	22.145	0	54.5619	-8.26091	1.63447e-09	2.83924e-08	BL257_RS14285	NZ_CP017979.1	2681595	2683298	+	1704	protein_coding	hypothetical protein && -	-
BL257_RS06350	225.404	185.992	195.256	628.974	568.183	823.519	202.217	673.558	-1.73484	1.64792e-09	2.8511e-08	dadA	NZ_CP017979.1	1164428	1165726	+	1299	protein_coding	D-amino acid dehydrogenase && PF01266:FAD dependent oxidoreductase	DAO
BL257_RS14245	0	0	0	87.8136	39.8546	26.2972	0	51.3218	-8.17209	1.66831e-09	2.87483e-08	yfjP	NZ_CP017979.1	2675987	2676850	+	864	protein_coding	GTPase family protein && PF01926:50S ribosome-binding GTPase	-
BL257_RS22945	60.3193	53.7809	39.8322	165.632	274.894	514.872	51.3108	318.466	-2.63374	1.70392e-09	2.92449e-08	ytfK	NZ_CP017979.1	4339046	4339252	+	207	protein_coding	DUF1107 domain-containing protein && PF06526:Protein of unknown function (DUF1107)	-
BL257_RS24440	353.45	238.653	235.869	76.3907	44.9641	30.4494	275.991	50.6014	2.42446	1.7795e-09	3.0421e-08	BL257_RS24440	NZ_CP017979.1	3810646	3812015	-	1370	protein_coding	- && PF00665:Integrase core domain|PF13276:HTH-like domain|PF13518:Helix-turn-helix domain	rve
BL257_RS02285	318.528	290.193	214.782	80.6742	54.1613	45.6741	274.501	60.1699	2.17332	1.81689e-09	3.08248e-08	ylbG	NZ_CP017979.1	431634	431999	-	366	protein_coding	helix-turn-helix domain-containing protein && PF13551:Winged helix-turn helix	-
BL257_RS01765	1264.59	950.13	851.316	240.595	272.85	365.393	1022.01	292.946	1.80597	1.81743e-09	3.08248e-08	tgt	NZ_CP017979.1	328120	329247	+	1128	protein_coding	tRNA guanosine(34) transglycosylase Tgt && PF01702:Queuine tRNA-ribosyltransferase	TGT
BL257_RS10850	1058.23	1015.12	652.155	2410.95	3504.14	4226.93	908.501	3380.67	-1.89602	1.83049e-09	3.09246e-08	yeeY	NZ_CP017979.1	1994056	1994985	-	930	protein_coding	LysR family transcriptional regulator && PF00126:Bacterial regulatory helix-turn-helix protein, lysR family|PF03466:LysR substrate binding domain	LysR_substrate
BL257_RS10380	622.242	425.766	348.337	139.931	100.147	89.9642	465.448	110.014	2.07283	1.92388e-09	3.23753e-08	yedE	NZ_CP017979.1	1915004	1916209	+	1206	protein_coding	selenium metabolism membrane protein YedE/FdhT && PF04143:Sulphur transport	-
BL257_RS11755	610.601	606.156	1002.05	186.336	161.462	233.907	739.604	193.902	1.93516	2.01441e-09	3.37669e-08	mepS	NZ_CP017979.1	2177480	2178046	+	567	protein_coding	bifunctional murein DD-endopeptidase/murein LD-carboxypeptidase && PF00877:NlpC/P60 family	-
BL257_RS20980	112.173	77.3101	73.4162	277.719	386.283	758.467	87.6331	474.156	-2.43447	2.24297e-09	3.74524e-08	feoC	NZ_CP017979.1	3990897	3991133	-	237	protein_coding	[Fe-S]-dependent transcriptional repressor FeoC && PF09012:FeoC like transcriptional regulator	-
BL257_RS11975	969.342	844.809	821.637	262.727	283.07	334.944	878.596	293.58	1.5839	2.385e-09	3.96702e-08	alkB	NZ_CP017979.1	2216192	2216842	-	651	protein_coding	DNA oxidative demethylase AlkB && PF13532:2OG-Fe(II) oxygenase superfamily	-
BL257_RS11525	1171.47	1135	524.067	3002.8	4099.91	5197.16	943.511	4099.96	-2.12002	2.50947e-09	4.14571e-08	yohC	NZ_CP017979.1	2132545	2133132	-	588	protein_coding	YIP1 family protein && PF06930:Protein of unknown function (DUF1282)	-
BL257_RS07815	46.5623	51.5401	93.7229	4.28359	4.08765	0	63.9417	2.79041	4.38949	2.51168e-09	4.14571e-08	yddL	NZ_CP017979.1	1449508	1449798	-	291	protein_coding	lipoprotein && PF00267:Gram-negative porin	Porin_1
BL257_RS22615	4111.24	3336.66	2347.76	768.904	881.91	1146.01	3265.22	932.273	1.80923	2.59292e-09	4.26347e-08	frdA	NZ_CP017979.1	4279969	4281777	-	1809	protein_coding	fumarate reductase (quinol) flavoprotein subunit && PF02910:Fumarate reductase flavoprotein C-term|PF00890:FAD binding domain	-
BL257_RS02110	7752.62	6622.9	5858.46	2123.95	2147.04	2716.92	6744.66	2329.3	1.53417	2.61127e-09	4.27731e-08	dnaX	NZ_CP017979.1	394075	396006	+	1932	protein_coding	DNA polymerase III subunit gamma/tau && PF12170:DNA polymerase III tau subunit V interacting with alpha|PF12168:DNA polymerase III subunits tau domain IV DnaB-binding|PF13177:DNA polymerase III, delta subunit|PF12169:DNA polymerase III subunits gamma and tau domain III	-
BL257_RS15900	576.738	516.521	489.702	141.358	134.892	196.537	527.654	157.596	1.74874	2.72958e-09	4.45418e-08	yggS	NZ_CP017979.1	3003375	3004079	+	705	protein_coding	pyridoxal phosphate homeostasis protein && PF01168:Alanine racemase, N-terminal domain	Ala_racemase_N
BL257_RS08985	1010.61	861.616	556.87	2417.37	2702.96	3507.22	809.7	2875.85	-1.829	2.7617e-09	4.48958e-08	sufS	NZ_CP017979.1	1664408	1665628	-	1221	protein_coding	cysteine desulfurase SufS && PF00266:Aminotransferase class-V	Aminotran_5
BL257_RS19240	631.766	410.08	488.921	97.8086	92.994	174.392	510.255	121.732	2.07687	2.89295e-09	4.68528e-08	rnpA	NZ_CP017979.1	3646507	3646866	-	360	protein_coding	ribonuclease P protein component && PF00825:Ribonuclease P	-
BL257_RS20900	1805.35	1580.94	1137.17	446.921	532.416	423.524	1507.82	467.62	1.68831	3.18616e-09	5.14081e-08	glpD	NZ_CP017979.1	3970342	3971847	-	1506	protein_coding	glycerol-3-phosphate dehydrogenase && PF16901:C-terminal domain of alpha-glycerophosphate oxidase|PF01266:FAD dependent oxidoreductase	DAO
BL257_RS15820	2897.44	2080.65	1663.58	466.197	464.97	790.301	2213.89	573.823	1.94979	3.21773e-09	5.17238e-08	tkt	NZ_CP017979.1	2987921	2989912	-	1992	protein_coding	transketolase && PF00456:Transketolase, thiamine diphosphate binding domain|PF02779:Transketolase, pyrimidine binding domain|PF02780:Transketolase, C-terminal domain	-
BL257_RS12950	241.277	238.653	196.037	565.434	870.669	1193.06	225.322	876.389	-1.95894	3.43473e-09	5.50068e-08	mntH	NZ_CP017979.1	2419745	2420983	-	1239	protein_coding	Nramp family divalent metal transporter && PF01566:Natural resistance-associated macrophage protein	-
BL257_RS16795	216.938	220.726	188.227	596.133	612.125	941.164	208.63	716.474	-1.77929	3.74772e-09	5.9797e-08	yhaV	NZ_CP017979.1	3169336	3169800	+	465	protein_coding	type II toxin-antitoxin system ribonuclease toxin YhaV && PF11663:Toxin with endonuclease activity, of toxin-antitoxin system	-
BL257_RS08675	3583.18	2714.82	1807.29	568.289	736.799	870.577	2701.76	725.222	1.89841	3.89703e-09	6.19498e-08	add	NZ_CP017979.1	1607338	1608339	+	1002	protein_coding	adenosine deaminase && PF00962:Adenosine/AMP deaminase	-
BL257_RS18580	2618.07	2577	1495.66	497.61	581.468	764.004	2230.25	614.361	1.86132	3.91223e-09	6.19629e-08	udp	NZ_CP017979.1	3512969	3513730	-	762	protein_coding	uridine phosphorylase && PF01048:Phosphorylase superfamily	-
BL257_RS10200	2803.26	2445.91	1579.23	6136.24	8314.28	9227.56	2276.13	7892.69	-1.7941	3.95074e-09	6.23436e-08	otsA	NZ_CP017979.1	1886915	1888339	-	1425	protein_coding	alpha%2Calpha-trehalose-phosphate synthase && PF00982:Glycosyltransferase family 20	-
BL257_RS02680	103.707	112.044	96.847	342.687	320.88	351.552	104.199	338.373	-1.7008	4.72754e-09	7.43293e-08	nrfB	NZ_CP017979.1	492924	495161	-	2238	protein_coding	phage adsorption protein NrfB && PF05157:Type II secretion system (T2SS), protein E, N-terminal domain|PF13632:Glycosyl transferase family group 2	-
BL257_RS11535	288.898	329.408	205.409	773.902	1192.57	905.178	274.572	957.217	-1.80344	5.39262e-09	8.44778e-08	yohF	NZ_CP017979.1	2134010	2134771	-	762	protein_coding	SDR family oxidoreductase && PF13561:Enoyl-(Acyl carrier protein) reductase	-
BL257_RS08890	4169.44	3468.87	2020.51	9661.63	11441.3	16921.6	3219.61	12674.8	-1.97712	5.43736e-09	8.48701e-08	cfa	NZ_CP017979.1	1646518	1647666	+	1149	protein_coding	cyclopropane fatty acyl phospholipid synthase && PF02353:Mycolic acid cyclopropane synthetase	-
BL257_RS06355	170.376	161.343	181.198	530.451	463.948	546.706	170.972	513.702	-1.58591	6.02199e-09	9.3656e-08	dadX	NZ_CP017979.1	1165736	1166806	+	1071	protein_coding	catabolic alanine racemase DadX && PF01168:Alanine racemase, N-terminal domain|PF00842:Alanine racemase, C-terminal domain	Ala_racemase_N
BL257_RS08755	461.39	388.791	316.315	108.518	102.191	127.334	388.832	112.681	1.78932	6.22221e-09	9.63497e-08	pdxY	NZ_CP017979.1	1620131	1620994	-	864	protein_coding	pyridoxal kinase && PF08543:Phosphomethylpyrimidine kinase	-
BL257_RS12680	557.689	523.244	495.169	127.794	86.8625	20.761	525.367	78.4724	2.72617	6.23992e-09	9.63497e-08	fadI	NZ_CP017979.1	2367436	2368746	-	1311	protein_coding	acetyl-CoA C-acyltransferase FadI && PF00108:Thiolase, N-terminal domain|PF02803:Thiolase, C-terminal domain	Thiolase_N
BL257_RS19710	263.5	237.533	213.22	62.112	64.3805	30.4494	238.084	52.314	2.16856	6.35338e-09	9.77514e-08	waaL	NZ_CP017979.1	3733152	3734411	-	1260	protein_coding	O-antigen ligase && PF04932:O-Antigen ligase	-
BL257_RS05810	2784.21	1980.93	1744.03	422.647	561.03	795.837	2169.72	593.171	1.87311	6.79316e-09	1.04146e-07	mnmA	NZ_CP017979.1	1096167	1097273	-	1107	protein_coding	tRNA 2-thiouridine(34) synthase MnmA && PF03054:tRNA methyl transferase	-
BL257_RS12330	1333.37	1179.82	695.111	2825.74	4489.26	7508.55	1069.44	4941.18	-2.20815	7.13626e-09	1.09018e-07	nuoN	NZ_CP017979.1	2297549	2299006	-	1458	protein_coding	NADH-quinone oxidoreductase subunit NuoN && PF00361:Proton-conducting membrane transporter	-
BL257_RS17945	1154.53	985.984	681.053	335.548	215.623	207.61	940.523	252.927	1.89019	7.30531e-09	1.11206e-07	gldA	NZ_CP017979.1	3389790	3390893	+	1104	protein_coding	bifunctional L-1%2C2-propanediol dehydrogenase/glycerol dehydrogenase && PF00465:Iron-containing alcohol dehydrogenase	-
BL257_RS16165	1685.77	1082.34	1077.03	344.115	395.48	440.133	1281.71	393.242	1.70594	7.33247e-09	1.11226e-07	ygiQ	NZ_CP017979.1	3049727	3051946	-	2220	protein_coding	YgiQ family radical SAM protein && PF04055:Radical SAM superfamily|PF11842:Domain of unknown function (DUF3362)|PF08497:Radical SAM N-terminal	Radical_SAM
BL257_RS02125	6243.58	4554.57	2892.91	13647.5	16489.6	26615.6	4563.69	18917.5	-2.05151	7.50904e-09	1.13505e-07	htpG	NZ_CP017979.1	397103	398977	+	1875	protein_coding	molecular chaperone HtpG && PF02518:Histidine kinase-, DNA gyrase B-, and HSP90-like ATPase|PF00183:Hsp90 protein	HATPase_c
BL257_RS09865	470.914	468.342	344.432	1060.19	1465.42	2006.89	427.896	1510.83	-1.82	7.66824e-09	1.15506e-07	yebW	NZ_CP017979.1	1827226	1827417	+	192	protein_coding	YebW family protein && PF07358:Protein of unknown function (DUF1482)	-
BL257_RS07290	2449.81	2332.75	1520.65	5470.14	6796.74	8662.86	2101.07	6976.58	-1.73152	8.07185e-09	1.21074e-07	nifJ	NZ_CP017979.1	1341030	1344554	-	3525	protein_coding	pyruvate:ferredoxin (flavodoxin) oxidoreductase && PF01855:Pyruvate flavodoxin/ferredoxin oxidoreductase, thiamine diP-bdg|PF02775:Thiamine pyrophosphate enzyme, C-terminal TPP binding domain|PF01558:Pyruvate ferredoxin/flavodoxin oxidoreductase|PF13484:4Fe-4S double cluster binding domain|PF10371:Domain of unknown function|PF17147:Pyruvate:ferredoxin oxidoreductase core domain II	-
BL257_RS08140	204.239	395.514	945.039	92.8111	59.2709	74.7395	514.931	75.6072	2.76641	8.09409e-09	1.21074e-07	marR	NZ_CP017979.1	1522890	1523324	+	435	protein_coding	multiple antibiotic resistance transcriptional regulator MarR && PF01047:MarR family	MarR
BL257_RS23360	14.8153	29.1313	38.2702	144.928	121.608	375.082	27.4056	213.872	-2.95012	8.15256e-09	1.21527e-07	fecI	NZ_CP017979.1	4417173	4417694	-	522	protein_coding	RNA polymerase sigma factor FecI && PF04542:Sigma-70 region 2|PF08281:Sigma-70, region 4	Sigma70_r4_2
BL257_RS08995	440.225	397.755	229.621	1011.64	1350.97	1705.17	355.867	1355.93	-1.93086	8.44539e-09	1.25458e-07	sufC	NZ_CP017979.1	1666871	1667617	-	747	protein_coding	Fe-S cluster assembly ATPase SufC && PF00005:ABC transporter	ABC_tran
BL257_RS01940	9016.15	7927.09	4949.35	18711.4	27855.3	41149.6	7297.53	29238.8	-2.00243	9.03352e-09	1.33733e-07	lon	NZ_CP017979.1	360871	363225	+	2355	protein_coding	endopeptidase La && PF02190:ATP-dependent protease La (LON) substrate-binding domain|PF00004:ATPase family associated with various cellular activities (AAA)|PF05362:Lon protease (S16) C-terminal proteolytic domain	AAA
BL257_RS21745	396.838	300.277	220.249	90.6693	67.4462	53.9785	305.788	70.698	2.10008	9.52054e-09	1.40461e-07	pepE	NZ_CP017979.1	4126488	4127177	-	690	protein_coding	dipeptidase PepE && PF03575:Peptidase family S51	-
BL257_RS14075	1295.28	1086.82	774.776	2817.89	3318.15	4758.41	1052.29	3631.48	-1.78717	1.01947e-08	1.49894e-07	raiA	NZ_CP017979.1	2645431	2645772	+	342	protein_coding	ribosome-associated translation inhibitor RaiA && PF02482:Sigma 54 modulation protein / S30EA ribosomal protein	-
BL257_RS00400	1583.12	1215.67	1027.05	3107.74	4297.14	5598.54	1275.28	4334.47	-1.76501	1.07938e-08	1.58163e-07	leuB	NZ_CP017979.1	80867	81958	-	1092	protein_coding	3-isopropylmalate dehydrogenase && PF00180:Isocitrate/isopropylmalate dehydrogenase	-
BL257_RS21455	18781.5	11326.5	11756	3574.65	4380.94	5024.15	13954.7	4326.58	1.68963	1.195e-08	1.74511e-07	rpsJ	NZ_CP017979.1	4080591	4080902	+	312	protein_coding	30S ribosomal protein S10 && PF00338:Ribosomal protein S10p/S20e	Ribosomal_S10
BL257_RS19125	140.745	104.201	87.4747	349.826	364.823	608.988	110.807	441.212	-1.99348	1.38089e-08	2.00975e-07	phoU	NZ_CP017979.1	3622583	3623308	+	726	protein_coding	phosphate signaling complex protein PhoU && PF01895:PhoU domain	PhoU
BL257_RS09000	794.734	730.525	412.381	1753.42	2433.17	3064.32	645.88	2416.97	-1.9044	1.39127e-08	2.01804e-07	sufB	NZ_CP017979.1	1667627	1669114	-	1488	protein_coding	Fe-S cluster assembly protein SufB && PF01458:Uncharacterized protein family (UPF0051)	-
BL257_RS14270	0	0	0	33.5548	38.8327	35.9857	0	36.1244	-7.65366	1.42005e-08	2.05012e-07	BL257_RS14270	NZ_CP017979.1	2679425	2679892	+	468	protein_coding	hypothetical protein && -	-
BL257_RS08115	250.801	256.58	251.49	595.419	816.508	867.809	252.957	759.912	-1.58566	1.4229e-08	2.05012e-07	sad	NZ_CP017979.1	1517085	1518473	-	1389	protein_coding	succinate-semialdehyde dehydrogenase && PF00171:Aldehyde dehydrogenase family	Aldedh
BL257_RS08325	809.549	857.134	465.49	1939.75	2584.42	4448.38	710.724	2990.85	-2.07348	1.43449e-08	2.05993e-07	hokD	NZ_CP017979.1	1548889	1549044	-	156	protein_coding	type I toxin-antitoxin system toxin HokD && PF01848:Hok/gef family	-
BL257_RS22440	125.93	125.489	78.1024	367.675	349.494	471.966	109.84	396.378	-1.8549	1.49187e-08	2.13521e-07	yjdJ	NZ_CP017979.1	4251544	4251816	+	273	protein_coding	N-acetyltransferase && PF14542:GCN5-related N-acetyl-transferase	-
BL257_RS25295	32.8053	42.5766	53.1096	139.931	200.295	328.023	42.8305	222.75	-2.36778	1.50424e-08	2.14578e-07	BL257_RS25295	NZ_CP017979.1	3138468	3138551	+	84	protein_coding	protein YqiM && -	-
BL257_RS21230	510.069	479.547	402.227	172.771	115.476	135.638	463.948	141.295	1.71042	1.64622e-08	2.34057e-07	tsgA	NZ_CP017979.1	4040112	4041293	-	1182	protein_coding	MFS transporter TsgA && PF07690:Major Facilitator Superfamily	MFS_1
BL257_RS20485	1412.74	1168.62	819.294	2845.73	3925.16	5317.58	1133.55	4029.49	-1.82986	1.65369e-08	2.34346e-07	prlC	NZ_CP017979.1	3887479	3889521	+	2043	protein_coding	oligopeptidase A && PF01432:Peptidase family M3	Peptidase_M3
BL257_RS11915	294.189	281.23	228.059	90.6693	49.0518	48.4423	267.826	62.7211	2.07728	1.72515e-08	2.4367e-07	napC	NZ_CP017979.1	2205158	2205760	-	603	protein_coding	cytochrome c-type protein NapC && PF03264:NapC/NirT cytochrome c family, N-terminal region	-
BL257_RS08825	104.765	127.73	102.314	319.841	347.45	427.676	111.603	364.989	-1.7094	1.76182e-08	2.48037e-07	nemA	NZ_CP017979.1	1631764	1632861	+	1098	protein_coding	N-ethylmaleimide reductase && PF00724:NADH:flavin oxidoreductase / NADH oxidase family	Oxidored_FMN
BL257_RS05270	757.696	820.159	699.016	190.62	249.347	301.726	758.957	247.231	1.62265	1.87573e-08	2.63213e-07	ycdZ	NZ_CP017979.1	1002460	1002951	+	492	protein_coding	DUF1097 domain-containing protein && PF06496:Protein of unknown function (DUF1097)	-
BL257_RS03980	108.998	87.394	74.9783	259.871	321.902	422.14	90.4568	334.638	-1.88715	2.03428e-08	2.84536e-07	ybiI	NZ_CP017979.1	740173	740439	-	267	protein_coding	C4-type zinc finger protein YbiI && PF01258:Prokaryotic dksA/traR C4-type zinc finger	zf-dskA_traR
BL257_RS19910	1888.95	1506.99	1230.11	584.71	469.058	512.104	1542.02	521.957	1.56179	2.05772e-08	2.86532e-07	selB	NZ_CP017979.1	3771498	3773342	+	1845	protein_coding	selenocysteine-specific translation elongation factor && PF09107:Elongation factor SelB, winged helix|PF03144:Elongation factor Tu domain 2|PF09106:Elongation factor SelB, winged helix|PF00009:Elongation factor Tu GTP binding domain	GTP_EFTU
BL257_RS15205	2633.94	2016.79	1764.33	761.765	742.93	777.844	2138.35	760.846	1.49072	2.06186e-08	2.86532e-07	recB	NZ_CP017979.1	2860738	2864280	-	3543	protein_coding	exodeoxyribonuclease V subunit beta && PF00580:UvrD/REP helicase N-terminal domain|PF12705:PD-(D/E)XK nuclease superfamily|PF13361:UvrD-like helicase C-terminal domain	UvrD-helicase
BL257_RS07045	1966.2	2105.3	2570.35	534.735	620.301	932.86	2213.95	695.965	1.67177	2.15665e-08	2.9874e-07	pspA	NZ_CP017979.1	1294909	1295577	+	669	protein_coding	phage shock protein PspA && PF04012:PspA/IM30 family	-
BL257_RS15000	583.087	574.784	344.432	1225.82	2019.3	2138.38	500.767	1794.5	-1.84196	2.21618e-08	3.06004e-07	mazG	NZ_CP017979.1	2818171	2818962	-	792	protein_coding	nucleoside triphosphate pyrophosphohydrolase && PF03819:MazG nucleotide pyrophosphohydrolase domain	-
BL257_RS23675	336.518	386.551	374.11	937.392	961.619	985.454	365.726	961.488	-1.39423	2.40177e-08	3.3057e-07	yjiN	NZ_CP017979.1	4465425	4466705	-	1281	protein_coding	DUF445 domain-containing protein && PF04286:Protein of unknown function (DUF445)	-
BL257_RS16640	388.372	364.142	174.168	848.864	1340.75	2444.26	308.894	1544.62	-2.32283	2.52789e-08	3.4682e-07	yqjK	NZ_CP017979.1	3140877	3141176	+	300	protein_coding	YqjK-like family protein && PF13997:YqjK-like protein	-
BL257_RS00940	1530.21	1247.05	915.36	257.729	392.414	430.444	1230.87	360.196	1.77529	2.55385e-08	3.48666e-07	ispU	NZ_CP017979.1	194906	195664	+	759	protein_coding	(2E%2C6E)-farnesyl-diphosphate-specific ditrans%2Cpolycis-undecaprenyl-diphosphate synthase && PF01255:Putative undecaprenyl diphosphate synthase	Prenyltransf
BL257_RS06440	380.964	332.77	363.176	92.8111	94.0159	138.406	358.97	108.411	1.73617	2.55753e-08	3.48666e-07	pth	NZ_CP017979.1	1184786	1185370	-	585	protein_coding	aminoacyl-tRNA hydrolase && PF01195:Peptidyl-tRNA hydrolase	-
BL257_RS02790	173.55	185.992	260.862	734.635	535.482	744.627	206.802	671.581	-1.69652	2.58276e-08	3.50995e-07	entF	NZ_CP017979.1	516140	520021	+	3882	protein_coding	enterobactin non-ribosomal peptide synthetase EntF && PF00550:Phosphopantetheine attachment site|PF00668:Condensation domain|PF00975:Thioesterase domain|PF00501:AMP-binding enzyme	AMP-binding
BL257_RS25315	43.3876	67.2262	74.1973	7.85325	4.08765	4.15219	61.6037	5.36436	3.46891	2.5949e-08	3.51536e-07	BL257_RS25315	NZ_CP017979.1	3812224	3812295	-	72	protein_coding	protein YsaE && -	-
BL257_RS16655	152.386	202.799	73.4162	410.511	802.201	919.019	142.867	710.577	-2.31729	2.62311e-08	3.54243e-07	yhaH	NZ_CP017979.1	3143104	3143469	+	366	protein_coding	DUF805 domain-containing protein && PF05656:Protein of unknown function (DUF805)	-
BL257_RS03895	53.9699	70.5875	82.0075	220.605	241.171	315.567	68.855	259.114	-1.90497	2.65858e-08	3.57911e-07	ybhN	NZ_CP017979.1	723525	724481	-	957	protein_coding	YbhN family protein && PF03706:Lysylphosphatidylglycerol synthase TM region	-
BL257_RS13580	9179.12	7229.06	4843.13	1191.55	1829.22	2542.53	7083.77	1854.43	1.93419	2.69001e-08	3.61015e-07	guaA	NZ_CP017979.1	2539235	2540812	-	1578	protein_coding	glutamine-hydrolyzing GMP synthase && PF00117:Glutamine amidotransferase class-I|PF00958:GMP synthase C terminal domain|PF02540:NAD synthase	GATase
BL257_RS18370	12051.2	7894.59	6150.56	1458.56	2009.08	3165.36	8698.78	2211	1.97668	3.07208e-08	4.1101e-07	typA	NZ_CP017979.1	3469931	3471754	-	1824	protein_coding	ribosome-dependent GTPase TypA && PF00009:Elongation factor Tu GTP binding domain|PF03144:Elongation factor Tu domain 2|PF00679:Elongation factor G C-terminus	GTP_EFTU
BL257_RS13070	358.741	379.828	379.578	118.513	124.673	135.638	372.716	126.275	1.56448	3.11747e-08	4.15792e-07	cysZ	NZ_CP017979.1	2439740	2440501	+	762	protein_coding	sulfate transporter CysZ && PF07264:Etoposide-induced protein 2.4 (EI24)	-
BL257_RS25000	3.1747	3.36131	6.24819	41.408	39.8546	117.646	4.2614	66.3027	-3.91349	3.14695e-08	4.18428e-07	idlP	NZ_CP017979.1	4456372	4456455	+	84	protein_coding	iraD leader peptide IdlP && -	-
BL257_RS17340	7849.98	4984.82	4670.52	1363.61	1869.08	2141.15	5835.11	1791.28	1.70428	3.32441e-08	4.40533e-07	rplM	NZ_CP017979.1	3270222	3270650	-	429	protein_coding	50S ribosomal protein L13 && PF00572:Ribosomal protein L13	-
BL257_RS18410	959.818	1001.67	825.542	282.717	290.223	394.458	929.01	322.466	1.52934	3.33365e-08	4.40533e-07	yihA	NZ_CP017979.1	3479396	3480028	+	633	protein_coding	ribosome biogenesis GTP-binding protein YihA/YsxC && PF01926:50S ribosome-binding GTPase	-
BL257_RS15025	715.366	676.744	596.702	272.722	176.791	192.385	662.937	213.966	1.62688	3.37242e-08	4.44293e-07	barA	NZ_CP017979.1	2823334	2826090	+	2757	protein_coding	two-component sensor histidine kinase BarA && PF00072:Response regulator receiver domain|PF01627:Hpt domain|PF02518:Histidine kinase-, DNA gyrase B-, and HSP90-like ATPase|PF00512:His Kinase A (phospho-acceptor) domain|PF09984:Uncharacterised signal transduction histidine kinase domain (DUF2222)	HATPase_c
BL257_RS21940	1899.53	1447.6	1026.27	328.408	370.954	546.706	1457.8	415.356	1.81365	3.56587e-08	4.68347e-07	dnaB	NZ_CP017979.1	4161349	4162764	+	1416	protein_coding	replicative DNA helicase && PF03796:DnaB-like helicase C terminal domain|PF00772:DnaB-like helicase N terminal domain	DnaB_C
BL257_RS04155	495.254	424.645	465.49	162.776	111.388	167.472	461.796	147.212	1.65018	3.84775e-08	5.03833e-07	rimO	NZ_CP017979.1	778693	780018	-	1326	protein_coding	30S ribosomal protein S12 methylthiotransferase RimO && PF04055:Radical SAM superfamily|PF00919:Uncharacterized protein family UPF0004	Radical_SAM
BL257_RS22185	296.306	283.47	182.76	80.6742	49.0518	37.3697	254.179	55.6986	2.1703	3.92202e-08	5.12002e-07	rpiB	NZ_CP017979.1	4210274	4210723	+	450	protein_coding	bifunctional allose-6-phosphate isomerase/ribose-5-phosphate isomerase RpiB && PF02502:Ribose/Galactose Isomerase	LacAB_rpiB
BL257_RS20325	311.121	374.226	316.315	869.568	850.231	1273.34	333.887	997.713	-1.57864	3.98436e-08	5.18568e-07	yhjE	NZ_CP017979.1	3856553	3857875	-	1323	protein_coding	MHS family MFS transporter && PF07690:Major Facilitator Superfamily|PF00083:Sugar (and other) transporter	Sugar_tr
BL257_RS08990	883.625	778.703	403.008	1971.88	2530.25	2995.12	688.446	2499.08	-1.8607	4.04513e-08	5.23535e-07	sufD	NZ_CP017979.1	1665625	1666896	-	1272	protein_coding	Fe-S cluster assembly protein SufD && PF01458:Uncharacterized protein family (UPF0051)	-
BL257_RS02405	824.364	575.904	521.724	199.187	196.207	222.834	640.664	206.076	1.63724	4.04682e-08	5.23535e-07	cysS	NZ_CP017979.1	456594	457979	+	1386	protein_coding	cysteine--tRNA ligase && PF01406:tRNA synthetases class I (C) catalytic domain|PF09190:DALR domain	tRNA-synt_1e
BL257_RS08020	65.6105	87.394	85.1316	256.301	238.105	346.016	79.3787	280.141	-1.81573	4.11572e-08	5.30854e-07	hipA	NZ_CP017979.1	1494624	1495946	-	1323	protein_coding	type II toxin-antitoxin system serine/threonine protein kinase toxin HipA && PF07804:HipA-like C-terminal domain|PF13657:HipA N-terminal domain	HipA_C
BL257_RS18045	287.84	307	206.19	602.558	1108.77	1140.47	267.01	950.601	-1.83237	4.17425e-08	5.36797e-07	menA	NZ_CP017979.1	3409812	3410738	+	927	protein_coding	1%2C4-dihydroxy-2-naphthoate polyprenyltransferase && PF01040:UbiA prenyltransferase family	UbiA
BL257_RS14405	44.4458	48.1788	32.022	136.361	199.273	184.081	41.5489	173.238	-2.06508	4.22824e-08	5.42121e-07	yqaE	NZ_CP017979.1	2705147	2705305	-	159	protein_coding	YqaE/Pmp3 family membrane protein && PF01679:Proteolipid membrane potential modulator	-
BL257_RS13000	44.4458	42.5766	42.1753	1.42786	1.02191	1.38406	43.0659	1.27795	5.066	4.49124e-08	5.74133e-07	BL257_RS13000	NZ_CP017979.1	2429328	2429403	+	76	protein_coding	tRNA-Val && -	-
BL257_RS06400	154.502	189.354	166.358	434.784	496.649	705.873	170.071	545.769	-1.68043	4.72186e-08	6.01828e-07	dhaM	NZ_CP017979.1	1174553	1175971	-	1419	protein_coding	dihydroxyacetone kinase subunit DhaM && PF00381:PTS HPr component phosphorylation site|PF05524:PEP-utilising enzyme, N-terminal|PF03610:PTS system fructose IIA component|PF00391:PEP-utilising enzyme, mobile domain	EIIA-man
BL257_RS16625	1103.74	1106.99	725.571	2408.09	2897.12	3918.29	978.767	3074.5	-1.65151	4.86734e-08	6.1854e-07	yqjC	NZ_CP017979.1	3139769	3140137	+	369	protein_coding	DUF1090 domain-containing protein && PF06476:Protein of unknown function (DUF1090)	-
BL257_RS22270	120.639	110.923	79.6644	291.284	350.516	415.219	103.742	352.34	-1.76584	4.99206e-08	6.32524e-07	yjdN	NZ_CP017979.1	4222222	4222665	-	444	protein_coding	VOC family metalloprotein YjdN && PF06983:3-demethylubiquinone-9 3-methyltransferase	-
BL257_RS13805	1856.14	1468.89	1657.33	391.948	499.715	715.561	1660.79	535.742	1.63507	5.60961e-08	7.08686e-07	glyA	NZ_CP017979.1	2592531	2593784	-	1254	protein_coding	serine hydroxymethyltransferase && PF00464:Serine hydroxymethyltransferase	SHMT
BL257_RS00390	1067.76	628.565	635.753	1984.73	2545.58	3670.54	777.359	2733.62	-1.814	5.65675e-08	7.12552e-07	leuD	NZ_CP017979.1	78848	79453	-	606	protein_coding	3-isopropylmalate dehydratase small subunit && PF00694:Aconitase C-terminal domain	-
BL257_RS17060	1180.99	1522.67	1430.05	414.08	416.94	602.068	1377.91	477.696	1.53068	5.67625e-08	7.12924e-07	yhbY	NZ_CP017979.1	3219789	3220082	+	294	protein_coding	ribosome assembly RNA-binding protein YhbY && PF01985:CRS1 / YhbY (CRM) domain	-
BL257_RS15655	487.846	480.667	420.972	186.336	129.783	141.175	463.162	152.431	1.59821	5.99289e-08	7.50505e-07	gcvT	NZ_CP017979.1	2957850	2958944	-	1095	protein_coding	glycine cleavage system aminomethyltransferase GcvT && PF08669:Glycine cleavage T-protein C-terminal barrel domain|PF01571:Aminomethyltransferase folate-binding domain	GCV_T
BL257_RS22565	485.729	468.342	485.016	192.048	148.177	166.088	479.696	168.771	1.5047	6.29822e-08	7.86456e-07	epmB	NZ_CP017979.1	4274088	4275116	-	1029	protein_coding	EF-P beta-lysylation protein EpmB && PF04055:Radical SAM superfamily	Radical_SAM
BL257_RS21350	373.557	374.226	304.599	759.623	1177.24	1453.27	350.794	1130.04	-1.68722	6.89008e-08	8.57875e-07	tusB	NZ_CP017979.1	4058896	4059183	+	288	protein_coding	sulfurtransferase complex subunit TusB && PF04077:DsrH like protein	-
BL257_RS19235	273.024	194.956	304.599	62.112	52.1175	88.5801	257.527	67.6032	1.94061	6.93703e-08	8.61231e-07	yidD	NZ_CP017979.1	3646286	3646543	-	258	protein_coding	membrane protein insertion efficiency factor YidD && PF01809:Haemolytic domain	-
BL257_RS22840	108.998	141.175	62.4819	344.115	399.568	434.596	104.218	392.76	-1.91953	7.2564e-08	8.98293e-07	yjfY	NZ_CP017979.1	4323975	4324250	-	276	protein_coding	DUF1471 domain-containing protein && PF07338:Protein of unknown function (DUF1471)	-
BL257_RS23680	457.157	441.452	352.242	948.815	1206.88	1472.64	416.95	1209.45	-1.53631	7.87608e-08	9.72211e-07	mdtM	NZ_CP017979.1	4466746	4467978	-	1233	protein_coding	multidrug efflux MFS transporter MdtM && PF07690:Major Facilitator Superfamily	MFS_1
BL257_RS18825	788.384	599.433	613.104	224.888	215.623	268.509	666.974	236.34	1.49878	8.77733e-08	1.08036e-06	wzzE	NZ_CP017979.1	3560084	3561130	-	1047	protein_coding	ECA polysaccharide chain length modulation protein && PF02706:Chain length determinant protein	-
BL257_RS19660	1852.97	1415.11	1039.54	385.523	436.356	553.626	1435.87	458.502	1.64843	9.19612e-08	1.12869e-06	rfaQ	NZ_CP017979.1	3723225	3724295	+	1071	protein_coding	lipopolysaccharide core heptosyltransferase RfaQ && PF01075:Glycosyltransferase family 9 (heptosyltransferase)	-
BL257_RS09690	951.352	702.514	517.038	272.722	165.55	149.479	723.635	195.917	1.87888	9.34491e-08	1.14318e-06	tsaB	NZ_CP017979.1	1795677	1796372	-	696	protein_coding	tRNA (adenosine(37)-N6)-threonylcarbamoyltransferase complex dimerization subunit type 1 TsaB && PF00814:Glycoprotease family	Peptidase_M22
BL257_RS23020	2204.3	1937.23	1517.53	527.595	579.424	815.214	1886.36	640.744	1.5594	9.3673e-08	1.14318e-06	mpl	NZ_CP017979.1	4355244	4356617	+	1374	protein_coding	UDP-N-acetylmuramate:L-alanyl-gamma-D-glutamyl-meso-diaminopimelate ligase && PF02875:Mur ligase family, glutamate ligase domain|PF08245:Mur ligase middle domain|PF01225:Mur ligase family, catalytic domain	-
BL257_RS14215	0	0	0	46.4055	27.5916	19.3769	0	31.1247	-7.45008	9.45802e-08	1.15099e-06	yfjJ	NZ_CP017979.1	2668824	2669450	+	627	protein_coding	inovirus Gp2 family protein && PF11726:Inovirus Gp2	-
BL257_RS03685	170.376	197.197	670.899	1491.4	1677.98	2646.33	346.157	1938.57	-2.48264	9.56534e-08	1.15972e-06	nadA	NZ_CP017979.1	684068	685111	+	1044	protein_coding	quinolinate synthase NadA && PF02445:Quinolinate synthetase A protein	-
BL257_RS01640	159.793	178.149	165.577	436.926	449.641	718.33	167.84	534.966	-1.6703	9.58361e-08	1.15972e-06	iraP	NZ_CP017979.1	303369	303629	+	261	protein_coding	anti-adapter protein IraP && PF10796:Sigma-S stabilisation anti-adaptor protein	-
BL257_RS16380	289.956	240.894	275.701	92.8111	67.4462	88.5801	268.85	82.9458	1.69578	1.01478e-07	1.22456e-06	ygiM	NZ_CP017979.1	3092007	3092627	+	621	protein_coding	SH3 domain-containing protein && PF08239:Bacterial SH3 domain	SH3_3
BL257_RS07220	34.9217	43.697	62.4819	0	0	1.38406	47.0336	0.461355	7.03502	1.05236e-07	1.26636e-06	abgT	NZ_CP017979.1	1327077	1328603	-	1527	protein_coding	p-aminobenzoyl-glutamate transporter && PF03806:AbgT putative transporter family	-
BL257_RS14990	6424.54	5398.26	4140.21	11789.9	16692.9	26075.8	5321	18186.2	-1.77306	1.18406e-07	1.42087e-06	eno	NZ_CP017979.1	2814920	2816218	-	1299	protein_coding	phosphopyruvate hydratase && PF00113:Enolase, C-terminal TIM barrel domain|PF03952:Enolase, N-terminal domain	-
BL257_RS04190	175.667	212.883	242.117	555.439	564.095	642.206	210.222	587.247	-1.47965	1.20863e-07	1.44633e-06	mdfA	NZ_CP017979.1	785656	786888	+	1233	protein_coding	multidrug efflux MFS transporter MdfA && PF07690:Major Facilitator Superfamily	MFS_1
BL257_RS04565	1463.54	1093.55	741.192	2647.97	3803.56	4902.36	1099.43	3784.63	-1.78357	1.28597e-07	1.53462e-06	ihfB	NZ_CP017979.1	865811	866095	+	285	protein_coding	integration host factor subunit beta && PF00216:Bacterial DNA-binding protein	-
BL257_RS15010	275.141	244.255	138.241	547.585	855.34	1013.14	219.212	805.354	-1.87861	1.37977e-07	1.642e-06	mazE	NZ_CP017979.1	2819368	2819616	-	249	protein_coding	type II toxin-antitoxin system antitoxin MazE && PF04014:Antidote-toxin recognition MazE, bacterial antitoxin	SpoVT_AbrB
BL257_RS17875	477.264	351.817	963.002	144.214	146.133	150.863	597.361	147.07	2.02406	1.44505e-07	1.71495e-06	argC	NZ_CP017979.1	3372820	3373824	-	1005	protein_coding	N-acetyl-gamma-glutamyl-phosphate reductase && PF01118:Semialdehyde dehydrogenase, NAD binding domain|PF02774:Semialdehyde dehydrogenase, dimerisation domain	-
BL257_RS02115	2826.54	2243.11	1929.91	638.255	849.209	974.382	2333.19	820.615	1.5087	1.50924e-07	1.78622e-06	ybaB	NZ_CP017979.1	396059	396388	+	330	protein_coding	YbaB/EbfC family nucleoid-associated protein && PF02575:YbaB/EbfC DNA-binding family	-
BL257_RS12365	1724.92	1105.87	904.426	3726.72	3243.55	5155.64	1245.07	4041.97	-1.69899	1.52243e-07	1.79689e-06	nuoG	NZ_CP017979.1	2304940	2307666	-	2727	protein_coding	NADH-quinone oxidoreductase subunit NuoG && PF04879:Molybdopterin oxidoreductase Fe4S4 domain|PF10588:NADH-ubiquinone oxidoreductase-G iron-sulfur binding region|PF13510:2Fe-2S iron-sulfur cluster binding domain|PF00384:Molybdopterin oxidoreductase|PF01568:Molydopterin dinucleotide binding domain	-
BL257_RS23915	333.344	329.408	241.336	111.373	68.4681	51.2104	301.363	77.0173	1.95197	1.53047e-07	1.80144e-06	yjjI	NZ_CP017979.1	4514974	4516524	-	1551	protein_coding	YjjI family glycine radical enzyme && PF11230:Protein of unknown function (DUF3029)	-
BL257_RS10880	2447.7	1868.89	1523.78	422.647	600.884	795.837	1946.79	606.456	1.68461	1.59749e-07	1.8752e-06	hisG	NZ_CP017979.1	1996919	1997818	+	900	protein_coding	ATP phosphoribosyltransferase && PF08029:HisG, C-terminal domain|PF01634:ATP phosphoribosyltransferase	-
BL257_RS23075	2109.06	1886.81	1426.15	470.481	493.583	798.605	1807.34	587.557	1.62306	1.7606e-07	2.06105e-06	ridA	NZ_CP017979.1	4369986	4370372	-	387	protein_coding	2-iminobutanoate/2-iminopropanoate deaminase && PF01042:Endoribonuclease L-PSP	Ribonuc_L-PSP
BL257_RS08285	102.649	106.441	153.862	32.8408	19.4163	23.5291	120.984	25.2621	2.24722	1.94221e-07	2.26749e-06	ydfR	NZ_CP017979.1	1543824	1544135	-	312	protein_coding	YdfR family protein && PF07041:Protein of unknown function (DUF1327)	-
BL257_RS12120	418.002	480.667	432.687	187.764	132.849	112.109	443.786	144.241	1.61324	2.22362e-07	2.58901e-06	inaA	NZ_CP017979.1	2256323	2256973	-	651	protein_coding	lipopolysaccharide kinase InaA && PF06293:Lipopolysaccharide kinase (Kdo/WaaP) family	-
BL257_RS00620	2668.87	1290.74	1026.27	4376.4	6906.08	8946.59	1661.96	6743.02	-2.02061	2.32634e-07	2.70131e-06	aceF	NZ_CP017979.1	125695	127587	+	1893	protein_coding	pyruvate dehydrogenase complex dihydrolipoyllysine-residue acetyltransferase && PF02817:e3 binding domain|PF00198:2-oxoacid dehydrogenases acyltransferase (catalytic domain)|PF00364:Biotin-requiring enzyme	Biotin_lipoyl
BL257_RS04575	6130.35	4551.21	2945.24	941.675	1333.6	1723.16	4542.27	1332.81	1.76965	2.34309e-07	2.71345e-06	msbA	NZ_CP017979.1	868604	870352	+	1749	protein_coding	lipid A ABC transporter ATP-binding protein/permease MsbA && PF00664:ABC transporter transmembrane region|PF00005:ABC transporter	ABC_membrane
BL257_RS00850	302.655	246.496	286.636	81.3882	75.6215	110.725	278.596	89.2449	1.65041	2.82871e-07	3.26705e-06	btuF	NZ_CP017979.1	177662	178462	-	801	protein_coding	vitamin B12 ABC transporter substrate-binding protein BtuF && PF01497:Periplasmic binding protein	Peripla_BP_2
BL257_RS23495	59.2611	54.9014	90.5988	232.028	226.864	239.443	68.2538	232.778	-1.76157	2.90319e-07	3.3441e-06	nanM	NZ_CP017979.1	4437118	4438224	-	1107	protein_coding	N-acetylneuraminate epimerase && PF01344:Kelch motif	Kelch_1
BL257_RS11220	102.649	103.08	68.7301	222.747	336.209	445.669	91.4863	334.875	-1.87262	2.94224e-07	3.38005e-06	yegP	NZ_CP017979.1	2071916	2072248	+	333	protein_coding	YegP family protein && PF07411:Domain of unknown function (DUF1508)	-
BL257_RS23130	5812.88	5319.83	3720.02	1254.38	1573.74	2172.98	4950.91	1667.03	1.57109	2.96948e-07	3.40226e-06	rraB	NZ_CP017979.1	4377932	4378348	+	417	protein_coding	ribonuclease E inhibitor RraB && PF06877:Regulator of ribonuclease activity B	-
BL257_RS00730	2955.65	2555.72	1872.9	594.705	636.651	1094.8	2461.42	775.384	1.66811	3.00729e-07	3.43645e-06	panB	NZ_CP017979.1	148807	149601	-	795	protein_coding	3-methyl-2-oxobutanoate hydroxymethyltransferase && PF02548:Ketopantoate hydroxymethyltransferase	-
BL257_RS17095	2341.87	2134.43	1807.29	702.508	690.812	984.07	2094.53	792.464	1.4034	3.09479e-07	3.52708e-06	ispB	NZ_CP017979.1	3225709	3226680	+	972	protein_coding	octaprenyl diphosphate synthase && PF00348:Polyprenyl synthetase	-
BL257_RS16300	1272	1306.43	1139.51	391.948	436.356	584.075	1239.31	470.793	1.39878	3.2472e-07	3.69101e-06	ubiK	NZ_CP017979.1	3075640	3075930	+	291	protein_coding	ubiquinone biosynthesis accessory factor UbiK && PF04380:Membrane fusogenic activity	-
BL257_RS16935	1803.23	1547.32	1081.72	395.518	410.809	638.054	1477.42	481.46	1.61959	3.37632e-07	3.82768e-06	ubiT	NZ_CP017979.1	3192751	3193275	-	525	protein_coding	SCP2 domain-containing protein && PF02036:SCP-2 sterol transfer family	-
BL257_RS09860	2277.32	1983.17	1199.65	3860.94	6630.16	9676	1820.05	6722.37	-1.88505	3.46223e-07	3.91478e-06	yebV	NZ_CP017979.1	1826885	1827121	+	237	protein_coding	DUF1480 family protein && PF07351:Protein of unknown function (DUF1480)	-
BL257_RS22700	4692.21	4555.69	2715.62	8834.9	12491.9	17551.3	3987.84	12959.4	-1.70036	3.67719e-07	4.14695e-06	miaA	NZ_CP017979.1	4298711	4299661	+	951	protein_coding	tRNA (adenosine(37)-N6)-dimethylallyltransferase MiaA && PF01715:IPP transferase	IPPT
BL257_RS07880	4258.33	4600.51	2700	7992.46	13178.6	16495.3	3852.95	12555.4	-1.70432	3.84028e-07	4.31957e-06	osmC	NZ_CP017979.1	1460395	1460826	+	432	protein_coding	peroxiredoxin OsmC && PF02566:OsmC-like protein	-
BL257_RS20985	2117.53	1720.99	1258.23	3955.89	4843.86	9718.9	1698.92	6172.89	-1.86129	3.96227e-07	4.44517e-06	feoB	NZ_CP017979.1	3991133	3993454	-	2322	protein_coding	Fe(2+) transporter permease subunit FeoB && PF02421:Ferrous iron transport protein B|PF07670:Nucleoside recognition|PF07664:Ferrous iron transport protein B C terminus	-
BL257_RS21930	286.781	378.708	724.009	136.361	98.1035	124.566	463.166	119.677	1.95298	4.36081e-07	4.87957e-06	pspG	NZ_CP017979.1	4159875	4160117	+	243	protein_coding	envelope stress response protein PspG && PF09583:Phage shock protein G (Phageshock_PspG)	-
BL257_RS21935	894.208	853.773	567.023	1769.84	2118.42	2667.09	771.668	2185.12	-1.50196	4.37344e-07	4.87991e-06	qorA	NZ_CP017979.1	4160283	4161266	-	984	protein_coding	quinone oxidoreductase && PF00107:Zinc-binding dehydrogenase|PF08240:Alcohol dehydrogenase GroES-like domain	ADH_zinc_N
BL257_RS14250	0	0	0	69.2513	35.7669	2.76813	0	35.9288	-7.65888	4.38838e-07	4.87991e-06	yfjQ	NZ_CP017979.1	2676942	2677763	+	822	protein_coding	DUF945 domain-containing protein && PF06067:Domain of unknown function (DUF932)	-
BL257_RS20490	162.968	184.872	170.263	438.354	490.518	424.908	172.701	451.26	-1.38633	4.39509e-07	4.87991e-06	rsmJ	NZ_CP017979.1	3889529	3890281	+	753	protein_coding	16S rRNA (guanine(1516)-N(2))-methyltransferase RsmJ && PF04445:Putative SAM-dependent methyltransferase	-
BL257_RS17430	786.268	699.152	769.309	296.995	259.566	337.712	751.576	298.091	1.33581	4.77632e-07	5.28956e-06	mreC	NZ_CP017979.1	3290874	3291977	-	1104	protein_coding	rod shape-determining protein MreC && PF04085:rod shape-determining protein MreC	-
BL257_RS19185	1176.76	1233.6	1075.47	315.558	378.107	552.242	1161.94	415.302	1.48765	4.87215e-07	5.38185e-06	yieE	NZ_CP017979.1	3635531	3636280	-	750	protein_coding	4'-phosphopantetheinyl transferase superfamily protein && -	-
BL257_RS03560	976.75	825.762	516.257	2047.56	2018.28	2928.68	772.923	2331.5	-1.59332	5.32145e-07	5.86312e-06	sucC	NZ_CP017979.1	664997	666163	+	1167	protein_coding	ADP-forming succinate--CoA ligase subunit beta && PF08442:ATP-grasp domain|PF00549:CoA-ligase	-
BL257_RS20320	384.139	419.043	367.862	863.857	983.079	949.468	390.348	932.135	-1.25599	6.27788e-07	6.89926e-06	yhjG	NZ_CP017979.1	3854311	3856371	+	2061	protein_coding	AsmA family protein && PF05170:AsmA family	-
BL257_RS16440	4900.68	5031.88	3584.9	499.752	717.382	1894.78	4505.82	1037.31	2.12052	6.43387e-07	7.05271e-06	rpsU	NZ_CP017979.1	3101581	3101796	+	216	protein_coding	30S ribosomal protein S21 && PF01165:Ribosomal protein S21	-
BL257_RS07235	22.2229	33.6131	62.4819	0.713931	0	0	39.4393	0.237977	6.78411	6.56893e-07	7.18248e-06	abgA	NZ_CP017979.1	1330085	1331395	-	1311	protein_coding	p-aminobenzoyl-glutamate hydrolase subunit AbgA && PF07687:Peptidase dimerisation domain|PF01546:Peptidase family M20/M25/M40	Peptidase_M20
BL257_RS16110	133.337	88.5145	78.8834	271.294	299.42	757.083	100.245	442.599	-2.14116	6.94486e-07	7.57429e-06	exbD	NZ_CP017979.1	3041618	3042043	-	426	protein_coding	TonB system transport protein ExbD && PF02472:Biopolymer transport protein ExbD/TolR	-
BL257_RS00775	1179.93	722.681	700.578	238.453	236.062	364.009	867.73	279.508	1.63738	6.98113e-07	7.59462e-06	pcnB	NZ_CP017979.1	157729	159126	-	1398	protein_coding	polynucleotide adenylyltransferase PcnB && PF01743:Poly A polymerase head domain|PF12626:Polymerase A arginine-rich C-terminus|PF12627:Probable RNA and SrmB- binding site of polymerase A	-
BL257_RS08335	974.634	945.648	517.038	1984.73	2322.81	3637.32	812.44	2648.29	-1.70504	7.11237e-07	7.71791e-06	relB	NZ_CP017979.1	1549403	1549642	-	240	protein_coding	type II toxin-antitoxin system antitoxin RelB && PF04221:RelB antitoxin	-
BL257_RS14445	13.757	8.96349	11.7154	63.5399	45.986	138.406	11.4786	82.6441	-2.83592	7.25157e-07	7.83939e-06	nrdI	NZ_CP017979.1	2709242	2709652	+	411	protein_coding	class Ib ribonucleoside-diphosphate reductase assembly flavoprotein NrdI && PF07972:NrdI Flavodoxin like	-
BL257_RS15005	204.239	222.967	165.577	387.665	718.404	863.656	197.594	656.575	-1.73182	7.26071e-07	7.83939e-06	mazF	NZ_CP017979.1	2819033	2819368	-	336	protein_coding	endoribonuclease MazF && PF02452:PemK-like, MazF-like toxin of type II toxin-antitoxin system	-
BL257_RS22480	355.567	466.102	336.621	142.786	137.958	139.791	386.096	140.178	1.46034	7.91883e-07	8.52858e-06	cadC	NZ_CP017979.1	4259855	4261393	-	1539	protein_coding	lysine decarboxylation/transport transcriptional activator CadC && PF00486:Transcriptional regulatory protein, C terminal	Trans_reg_C
BL257_RS11910	187.307	166.945	145.27	55.6866	33.7231	49.8263	166.508	46.412	1.83799	7.98853e-07	8.58219e-06	ccmA	NZ_CP017979.1	2204522	2205139	-	618	protein_coding	cytochrome c biogenesis heme-transporting ATPase CcmA && PF00005:ABC transporter	ABC_tran
BL257_RS21810	252.918	212.883	139.803	529.023	545.701	959.157	201.868	677.96	-1.74836	8.33965e-07	8.93712e-06	psiE	NZ_CP017979.1	4137360	4137770	+	411	protein_coding	phosphate-starvation-inducible protein PsiE && PF06146:Phosphate-starvation-inducible E	-
BL257_RS04175	837.063	701.393	618.571	1547.8	1816.96	1856.03	719.009	1740.26	-1.2754	9.43612e-07	1.00871e-05	dacC	NZ_CP017979.1	782710	783912	+	1203	protein_coding	serine-type D-Ala-D-Ala carboxypeptidase && PF00768:D-alanyl-D-alanine carboxypeptidase|PF07943:Penicillin-binding protein 5, C-terminal domain	-
BL257_RS14570	281.49	249.857	228.84	67.1096	78.6872	103.805	253.396	83.2005	1.61651	9.46956e-07	1.00977e-05	recX	NZ_CP017979.1	2730416	2730916	-	501	protein_coding	recombination regulator RecX && PF02631:RecX family	-
BL257_RS18920	192.599	179.27	89.8177	349.112	574.315	1130.78	153.895	684.736	-2.1544	9.54383e-07	1.01518e-05	ilvL	NZ_CP017979.1	3579741	3579839	-	99	protein_coding	ilv operon leader peptide && PF08046:IlvGEDA operon leader peptide	-
BL257_RS11785	222.229	266.664	447.527	79.9603	101.169	92.7323	312.14	91.2873	1.77831	9.65457e-07	1.02443e-05	BL257_RS11785	NZ_CP017979.1	2185394	2185738	-	345	protein_coding	YejG family protein && PF13989:YejG-like protein	-
BL257_RS19230	3183.17	2244.23	1831.5	583.282	766.434	1060.19	2419.63	803.303	1.59217	1.00386e-06	1.06134e-05	yidC	NZ_CP017979.1	3644637	3646283	-	1647	protein_coding	membrane protein insertase YidC && PF14849:YidC periplasmic domain|PF02096:60Kd inner membrane protein	-
BL257_RS09140	728.065	625.204	488.14	208.468	254.456	226.987	613.803	229.97	1.4164	1.00517e-06	1.06134e-05	ydiV	NZ_CP017979.1	1696412	1697125	-	714	protein_coding	anti-FlhDC factor && PF00563:EAL domain	EAL
BL257_RS10250	447.633	333.89	289.76	90.6693	114.454	143.943	357.094	116.355	1.6246	1.08403e-06	1.14181e-05	yecH	NZ_CP017979.1	1895978	1896217	-	240	protein_coding	YecH family protein && PF10678:Protein of unknown function (DUF2492)	-
BL257_RS12685	1214.85	1288.5	1023.14	200.615	293.289	539.785	1175.5	344.563	1.77509	1.08928e-06	1.14454e-05	yfcZ	NZ_CP017979.1	2368927	2369211	-	285	protein_coding	YfcZ/YiiS family protein && PF04175:Protein of unknown function (DUF406)	-
BL257_RS10885	3866.79	2163.56	1918.19	774.616	813.442	1044.97	2649.51	877.675	1.59456	1.11942e-06	1.17335e-05	hisD	NZ_CP017979.1	1997824	1999128	+	1305	protein_coding	histidinol dehydrogenase && PF00815:Histidinol dehydrogenase	-
BL257_RS14415	427.527	360.781	356.147	127.794	135.914	164.704	381.485	142.804	1.42188	1.1504e-06	1.20289e-05	ygaP	NZ_CP017979.1	2705797	2706321	+	525	protein_coding	thiosulfate sulfurtransferase YgaP && PF11127:Protein of unknown function (DUF2892)|PF00581:Rhodanese-like domain	Rhodanese
BL257_RS12625	535.466	394.394	359.271	123.51	97.0816	185.465	429.71	135.352	1.67251	1.18895e-06	1.24019e-05	prmB	NZ_CP017979.1	2355785	2356717	-	933	protein_coding	50S ribosomal protein L3 N(5)-glutamine methyltransferase && PF05175:Methyltransferase small domain	-
BL257_RS09610	2211.71	2173.65	1858.84	596.847	594.753	1046.35	2081.4	745.984	1.4822	1.20054e-06	1.24926e-05	dgcP	NZ_CP017979.1	1782820	1783845	+	1026	protein_coding	diguanylate cyclase DgcP && PF00990:Diguanylate cyclase, GGDEF domain|PF13185:GAF domain	GGDEF
BL257_RS16610	1569.36	1669.45	1294.94	2946.39	4165.31	6874.65	1511.25	4662.12	-1.62506	1.21777e-06	1.26413e-05	exuR	NZ_CP017979.1	3137452	3138228	+	777	protein_coding	transcriptional regulator ExuR && PF07729:FCD domain|PF00392:Bacterial regulatory proteins, gntR family	GntR
BL257_RS10205	2418.06	2453.76	1485.51	4619.85	5868.84	6849.74	2119.11	5779.48	-1.44764	1.31477e-06	1.36155e-05	otsB	NZ_CP017979.1	1888314	1889114	-	801	protein_coding	trehalose-phosphatase && PF02358:Trehalose-phosphatase	-
BL257_RS19105	195.773	233.051	461.585	82.816	70.5119	85.812	296.803	79.7133	1.8999	1.3556e-06	1.40046e-05	pstS	NZ_CP017979.1	3618636	3619676	+	1041	protein_coding	phosphate ABC transporter substrate-binding protein PstS && PF12849:PBP superfamily domain	-
BL257_RS16645	58.2029	101.96	81.2265	209.182	271.829	290.654	80.463	257.221	-1.67513	1.47788e-06	1.52314e-05	yqjF	NZ_CP017979.1	3141362	3141754	+	393	protein_coding	DoxX family protein && PF07681:DoxX	-
BL257_RS13660	2026.52	1672.81	1208.24	3454.71	4524	5300.97	1635.86	4426.56	-1.43624	1.51693e-06	1.55965e-05	pepB	NZ_CP017979.1	2563352	2564635	-	1284	protein_coding	aminopeptidase PepB && PF12404:Peptidase|PF00883:Cytosol aminopeptidase family, catalytic domain	-
BL257_RS23865	219.054	207.281	209.314	66.3956	79.7091	74.7395	211.883	73.6147	1.52827	1.57111e-06	1.61151e-05	holD	NZ_CP017979.1	4507262	4507675	+	414	protein_coding	DNA polymerase III subunit psi && PF03603:DNA polymerase III psi subunit	-
BL257_RS12145	5689.07	4542.25	2981.95	392.662	160.44	29.0654	4404.42	194.056	4.50196	1.6007e-06	1.63796e-05	glpA	NZ_CP017979.1	2260148	2261776	+	1629	protein_coding	anaerobic glycerol-3-phosphate dehydrogenase subunit A && PF04324:BFD-like [2Fe-2S] binding domain|PF01266:FAD dependent oxidoreductase	DAO
BL257_RS19675	732.298	663.298	465.49	204.184	212.558	265.74	620.362	227.494	1.44929	1.61067e-06	1.64426e-05	rfaS	NZ_CP017979.1	3726243	3727178	+	936	protein_coding	LPS core biosynthesis protein RfaS && -	-
BL257_RS14390	93.1246	87.394	94.5039	231.314	244.237	294.806	91.6742	256.786	-1.48274	1.61669e-06	1.64651e-05	gabP	NZ_CP017979.1	2702530	2703930	+	1401	protein_coding	GABA permease && PF00324:Amino acid permease	AA_permease
BL257_RS18070	692.085	634.167	450.651	147.784	213.58	249.132	592.301	203.498	1.54565	1.68725e-06	1.71431e-05	glpX	NZ_CP017979.1	3414582	3415592	+	1011	protein_coding	class II fructose-bisphosphatase && PF03320:Bacterial fructose-1,6-bisphosphatase, glpX-encoded	-
BL257_RS08330	1157.71	940.046	505.322	1958.31	2760.18	4761.18	867.692	3159.89	-1.86481	1.75936e-06	1.78337e-05	relE	NZ_CP017979.1	1549116	1549403	-	288	protein_coding	type II toxin-antitoxin system mRNA interferase RelE && PF05016:ParE toxin of type II toxin-antitoxin system, parDE	Plasmid_stabil
BL257_RS19665	1547.14	1109.23	842.725	343.401	402.633	491.343	1166.36	412.459	1.50122	1.7794e-06	1.79945e-05	rfaG	NZ_CP017979.1	3724292	3725416	+	1125	protein_coding	lipopolysaccharide glucosyltransferase I && PF13439:Glycosyltransferase Family 4|PF00534:Glycosyl transferases group 1	Glycos_transf_1
BL257_RS18555	2079.43	1986.53	1236.36	488.329	630.52	772.308	1767.44	630.386	1.48863	1.80169e-06	1.81772e-05	tatA	NZ_CP017979.1	3507947	3508216	-	270	protein_coding	Sec-independent protein translocase subunit TatA && PF02416:mttA/Hcf106 family	-
BL257_RS03240	104.765	149.018	215.563	16.4204	22.4821	53.9785	156.449	30.9603	2.37332	1.81163e-06	1.82348e-05	BL257_RS03240	NZ_CP017979.1	598946	599030	-	85	protein_coding	tRNA-Leu && -	-
BL257_RS22190	234.928	250.978	165.577	74.9628	66.4243	69.2032	217.161	70.1968	1.62507	1.82615e-06	1.83381e-05	yjdP	NZ_CP017979.1	4210792	4211121	+	330	protein_coding	protein YjdP && -	-
BL257_RS06390	21.1647	25.77	39.0512	110.659	113.432	117.646	28.662	113.912	-1.97677	2.15882e-06	2.16283e-05	BL257_RS06390	NZ_CP017979.1	1172017	1172457	+	441	protein_coding	hypothetical protein && -	-
BL257_RS14525	466.681	425.766	319.439	121.368	138.98	174.392	403.962	144.914	1.48357	2.18014e-06	2.17913e-05	yqaB	NZ_CP017979.1	2725214	2725780	-	567	protein_coding	fructose-1-phosphate/6-phosphogluconate phosphatase && PF13419:Haloacid dehalogenase-like hydrolase	-
BL257_RS22540	4420.24	2915.38	2156.41	7019.37	9003.04	15656.5	3164.01	10559.7	-1.73874	2.19098e-06	2.1849e-05	groL	NZ_CP017979.1	4270484	4272130	+	1647	protein_coding	chaperonin GroEL && PF00118:TCP-1/cpn60 chaperonin family	-
BL257_RS14370	34.9217	39.2153	62.4819	166.346	149.199	163.32	45.5396	159.622	-1.79897	2.28384e-06	2.27224e-05	csiD	NZ_CP017979.1	2697262	2698239	+	978	protein_coding	carbon starvation induced protein CsiD && PF08943:CsiD	-
BL257_RS10765	3900.65	3446.46	2070.49	952.384	1067.9	1368.84	3139.2	1129.71	1.47498	2.41811e-06	2.40028e-05	agn43	NZ_CP017979.1	1978266	1981385	+	3120	protein_coding	autotransporter adhesin Ag43 && PF16168:Adhesin of bacterial autotransporter system, probable stalk|PF13018:Extended Signal Peptide of Type V secretion system|PF03797:Autotransporter beta-domain	-
BL257_RS04285	321.703	258.821	1185.59	127.794	105.257	120.414	588.706	117.821	2.32202	2.45593e-06	2.43221e-05	artJ	NZ_CP017979.1	801827	802558	-	732	protein_coding	ABC transporter substrate-binding protein ArtJ && PF00497:Bacterial extracellular solute-binding proteins, family 3	-
BL257_RS07300	105.823	143.416	173.387	320.555	416.94	510.72	140.876	416.072	-1.55744	2.57606e-06	2.54534e-05	hslJ	NZ_CP017979.1	1345091	1345513	-	423	protein_coding	heat shock protein HslJ && PF03724:META domain	-
BL257_RS03885	1830.74	1855.44	1068.44	3282.66	4506.63	6381.92	1584.88	4723.74	-1.57566	2.62075e-06	2.58191e-05	ybhL	NZ_CP017979.1	721867	722571	+	705	protein_coding	Bax inhibitor-1/YccA family protein && PF01027:Inhibitor of apoptosis-promoting Bax1	-
BL257_RS18130	331.227	374.226	1208.24	124.938	100.147	186.849	637.899	137.311	2.22054	2.62506e-06	2.58191e-05	cpxP	NZ_CP017979.1	3423841	3424341	-	501	protein_coding	cell-envelope stress modulator CpxP && PF07813:LTXXQ motif family protein	-
BL257_RS17475	1396.87	1106.99	908.331	296.995	369.932	541.169	1137.4	402.699	1.50094	2.70586e-06	2.65532e-05	accB	NZ_CP017979.1	3297435	3297905	+	471	protein_coding	acetyl-CoA carboxylase biotin carboxyl carrier protein && PF00364:Biotin-requiring enzyme	Biotin_lipoyl
BL257_RS08855	2059.32	2089.61	1050.48	3525.39	6471.77	6271.2	1733.14	5422.79	-1.64586	2.76463e-06	2.70682e-05	sodB	NZ_CP017979.1	1640483	1641064	+	582	protein_coding	superoxide dismutase [Fe] && PF02777:Iron/manganese superoxide dismutases, C-terminal domain|PF00081:Iron/manganese superoxide dismutases, alpha-hairpin domain	-
BL257_RS01840	1741.85	1357.97	1045.01	373.386	429.203	653.279	1381.61	485.289	1.51169	2.85729e-06	2.79121e-05	ispA	NZ_CP017979.1	342185	343084	-	900	protein_coding	(2E%2C6E)-farnesyl diphosphate synthase && PF00348:Polyprenyl synthetase	-
BL257_RS04140	196.832	201.679	145.27	377.67	508.912	696.185	181.26	527.589	-1.541	2.9483e-06	2.87359e-05	gsiD	NZ_CP017979.1	773873	774784	+	912	protein_coding	glutathione ABC transporter permease GsiD && PF12911:N-terminal TM domain of oligopeptide transport permease C|PF00528:Binding-protein-dependent transport system inner membrane component	BPD_transp_1
BL257_RS19715	507.952	513.16	438.154	174.913	188.032	226.987	486.422	196.644	1.30983	3.02062e-06	2.93743e-05	rfaC	NZ_CP017979.1	3734421	3735380	-	960	protein_coding	lipopolysaccharide heptosyltransferase RfaC && PF01075:Glycosyltransferase family 9 (heptosyltransferase)	-
BL257_RS03935	510.069	432.488	360.833	160.635	150.221	189.617	434.463	166.824	1.38271	3.05043e-06	2.95974e-05	cecR	NZ_CP017979.1	731955	732626	-	672	protein_coding	DNA-binding transcriptional regulator CecR && PF09209:Domain of unknown function (DUF1956)|PF00440:Bacterial regulatory proteins, tetR family	TetR_N
BL257_RS02835	28.5723	38.0948	54.6717	171.344	121.608	152.247	40.4463	148.399	-1.86678	3.08148e-06	2.98315e-05	entE	NZ_CP017979.1	528053	529663	+	1611	protein_coding	(2%2C3-dihydroxybenzoyl)adenylate synthase EntE && PF13193:AMP-binding enzyme C-terminal domain|PF00501:AMP-binding enzyme	AMP-binding
BL257_RS04555	1642.38	1326.6	1440.99	485.473	624.388	722.482	1469.99	610.781	1.26896	3.39803e-06	3.28222e-05	cmk	NZ_CP017979.1	863184	863867	+	684	protein_coding	(d)CMP kinase && PF02224:Cytidylate kinase	-
BL257_RS24815	23.2811	43.697	140.584	2.85573	8.1753	8.30439	69.1875	6.44514	3.4769	3.5559e-06	3.42703e-05	yoeI	NZ_CP017979.1	1993779	1993841	-	63	protein_coding	membrane protein YoeI && -	-
BL257_RS18080	488.904	422.405	217.906	968.805	976.948	2012.43	376.405	1319.39	-1.81005	3.62082e-06	3.4818e-05	uspD	NZ_CP017979.1	3416440	3416868	-	429	protein_coding	universal stress protein UspD && PF00582:Universal stress protein family	Usp
BL257_RS15765	2541.88	2652.07	1705.76	4522.04	6046.65	8552.14	2299.9	6373.61	-1.47055	3.66473e-06	3.51618e-05	mscS	NZ_CP017979.1	2977224	2978084	-	861	protein_coding	small-conductance mechanosensitive channel MscS && PF05552:Conserved TM helix|PF00924:Mechanosensitive ion channel	-
BL257_RS16130	886.8	1182.06	1146.54	1941.18	2998.29	4679.52	1071.8	3206.33	-1.5803	3.68366e-06	3.52649e-05	yghB	NZ_CP017979.1	3044363	3045022	+	660	protein_coding	DedA family protein && PF09335:SNARE associated Golgi protein	-
BL257_RS17235	1953.5	934.444	1114.52	3007.79	3851.59	5047.68	1334.16	3969.02	-1.57272	4.34441e-06	4.14983e-05	gltD	NZ_CP017979.1	3251197	3252615	+	1419	protein_coding	glutamate synthase subunit GltD && PF14691:Dihydroprymidine dehydrogenase domain II, 4Fe-4S cluster|PF07992:Pyridine nucleotide-disulphide oxidoreductase	Pyr_redox_2
BL257_RS01475	578.854	504.196	353.023	167.774	176.791	196.537	478.691	180.367	1.40905	4.42841e-06	4.22071e-05	yaiL	NZ_CP017979.1	278756	279295	+	540	protein_coding	DUF2058 domain-containing protein && PF09831:Uncharacterized protein conserved in bacteria (DUF2058)	-
BL257_RS09980	1084.69	1076.74	859.126	403.371	376.064	498.263	1006.85	425.899	1.24248	4.44079e-06	4.22317e-05	lpxM	NZ_CP017979.1	1844327	1845298	-	972	protein_coding	lauroyl-Kdo(2)-lipid IV(A) myristoyltransferase && PF03279:Bacterial lipid A biosynthesis acyltransferase	-
BL257_RS14170	631.766	554.616	540.469	122.082	203.36	268.509	575.617	197.984	1.54677	4.65368e-06	4.41587e-05	bamE	NZ_CP017979.1	2661882	2662223	+	342	protein_coding	outer membrane protein assembly factor BamE && PF04355:SmpA / OmlA family	-
BL257_RS00070	33747.1	26148.7	15668.1	54472.3	69724	110043	25188	78079.7	-1.63222	4.80609e-06	4.55047e-05	dnaK	NZ_CP017979.1	12163	14079	+	1917	protein_coding	molecular chaperone DnaK && PF10712:NAD-specific glutamate dehydrogenase|PF00012:Hsp70 protein	HSP70
BL257_RS07270	547.107	445.934	420.972	222.747	164.528	163.32	471.338	183.531	1.35604	4.9552e-06	4.68136e-05	dbpA	NZ_CP017979.1	1336341	1337714	+	1374	protein_coding	ATP-dependent RNA helicase DbpA && PF00270:DEAD/DEAH box helicase|PF03880:DbpA RNA binding domain|PF00271:Helicase conserved C-terminal domain	DEAD
BL257_RS16180	1850.85	1340.04	1099.68	498.324	493.583	668.503	1430.19	553.47	1.37072	4.98449e-06	4.69872e-05	parC	NZ_CP017979.1	3054515	3056773	-	2259	protein_coding	DNA topoisomerase IV subunit A && PF03989:DNA gyrase C-terminal domain, beta-propeller|PF00521:DNA gyrase/topoisomerase IV, subunit A	-
BL257_RS14740	946.061	823.521	567.023	288.428	271.829	344.632	778.868	301.63	1.36939	5.23975e-06	4.92857e-05	hypE	NZ_CP017979.1	2761531	2762541	+	1011	protein_coding	hydrogenase maturation carbamoyl dehydratase HypE && PF00586:AIR synthase related protein, N-terminal domain|PF02769:AIR synthase related protein, C-terminal domain	-
BL257_RS14835	97.3575	114.285	121.059	258.443	271.829	668.503	110.9	399.592	-1.84476	5.68767e-06	5.33823e-05	ygbE	NZ_CP017979.1	2781291	2781614	-	324	protein_coding	DUF3561 family protein && PF12084:Protein of unknown function (DUF3561)	-
BL257_RS06570	922.78	933.324	606.856	366.961	277.96	323.871	820.986	322.931	1.34441	5.74639e-06	5.38162e-05	narG	NZ_CP017979.1	1206721	1210464	+	3744	protein_coding	nitrate reductase subunit alpha && PF14710:Respiratory nitrate reductase alpha N-terminal|PF00384:Molybdopterin oxidoreductase|PF01568:Molydopterin dinucleotide binding domain	-
BL257_RS04135	305.83	314.843	281.169	638.255	647.892	1051.89	300.614	779.345	-1.37313	5.96633e-06	5.57547e-05	gsiC	NZ_CP017979.1	772950	773870	+	921	protein_coding	glutathione ABC transporter permease GsiC && PF00528:Binding-protein-dependent transport system inner membrane component	BPD_transp_1
BL257_RS08255	53.9699	49.2992	132.774	13.5647	12.2629	15.2247	78.6811	13.6841	2.53561	6.36292e-06	5.93322e-05	gnsB	NZ_CP017979.1	1541379	1541552	-	174	protein_coding	addiction module toxin%2C GnsA/GnsB family && PF08178:GnsA/GnsB toxin of bacterial toxin-antitoxin system	-
BL257_RS09625	1479.41	1567.49	786.491	2071.11	5319.05	6348.7	1277.8	4579.62	-1.84168	6.45736e-06	6.00827e-05	yeaQ	NZ_CP017979.1	1784112	1784360	-	249	protein_coding	GlsB/YeaQ/YmgE family stress response membrane protein && PF04226:Transglycosylase associated protein	-
BL257_RS05770	903.732	689.068	563.118	247.734	230.952	340.48	718.639	273.055	1.39844	6.47315e-06	6.00998e-05	potA	NZ_CP017979.1	1087958	1089094	-	1137	protein_coding	spermidine/putrescine ABC transporter ATP-binding protein PotA && PF08402:TOBE domain|PF00005:ABC transporter	ABC_tran
BL257_RS11735	208.472	193.835	341.307	101.378	62.3366	53.9785	247.872	72.5645	1.76216	6.64539e-06	6.15664e-05	yeiP	NZ_CP017979.1	2172951	2173523	+	573	protein_coding	elongation factor P-like protein YeiP && PF08207:Elongation factor P (EF-P) KOW-like domain|PF09285:Elongation factor P, C-terminal|PF01132:Elongation factor P (EF-P) OB domain	-
BL257_RS19730	739.706	858.254	715.418	306.99	338.253	373.697	771.126	339.647	1.18443	6.6617e-06	6.15849e-05	yibB	NZ_CP017979.1	3737676	3738533	+	858	protein_coding	protein YibB && PF09612:Bacterial protein of unknown function (HtrL_YibB)	-
BL257_RS03645	183.074	153.5	278.044	44.2637	60.2928	78.8917	204.873	61.1494	1.75988	6.7768e-06	6.25149e-05	BL257_RS03645	NZ_CP017979.1	682537	682612	+	76	protein_coding	tRNA-Lys && -	-
BL257_RS12465	385.197	337.251	263.205	149.212	89.9283	65.051	328.551	101.397	1.68289	6.86103e-06	6.31567e-05	yfcC	NZ_CP017979.1	2325358	2326878	+	1521	protein_coding	putative basic amino acid antiporter YfcC && PF03606:C4-dicarboxylate anaerobic carrier	-
BL257_RS06445	1459.3	1481.22	683.396	2505.9	3879.18	4758.41	1207.97	3714.5	-1.62087	7.33472e-06	6.73731e-05	ychH	NZ_CP017979.1	1185648	1185926	+	279	protein_coding	stress-induced protein YchH && PF10762:Protein of unknown function (DUF2583)	-
BL257_RS04500	784.151	768.619	2343.07	292.712	259.566	459.509	1298.61	337.262	1.94749	7.65463e-06	7.01063e-05	ycaD	NZ_CP017979.1	847854	849002	+	1149	protein_coding	MFS transporter && PF07690:Major Facilitator Superfamily	MFS_1
BL257_RS14575	5462.6	6410.02	5430.46	1639.19	2170.54	3089.23	5767.69	2299.65	1.32725	7.66483e-06	7.01063e-05	recA	NZ_CP017979.1	2730985	2732046	-	1062	protein_coding	recombinase RecA && PF00154:recA bacterial DNA recombination protein	-
BL257_RS17855	864.577	705.875	599.826	310.56	329.056	268.509	723.426	302.708	1.25505	7.94468e-06	7.25121e-05	sthA	NZ_CP017979.1	3368035	3369435	+	1401	protein_coding	Si-specific NAD(P)(+) transhydrogenase && PF02852:Pyridine nucleotide-disulphide oxidoreductase, dimerisation domain|PF07992:Pyridine nucleotide-disulphide oxidoreductase	Pyr_redox_2
BL257_RS01875	451.866	285.711	207.752	648.25	1042.35	1234.59	315.11	975.062	-1.63	8.05975e-06	7.34068e-05	cyoE	NZ_CP017979.1	348798	349688	-	891	protein_coding	heme o synthase && PF01040:UbiA prenyltransferase family	UbiA
BL257_RS08555	137.57	136.693	124.964	44.2637	23.504	5.53626	133.076	24.4347	2.40089	8.31548e-06	7.55761e-05	mdtJ	NZ_CP017979.1	1578241	1578606	-	366	protein_coding	multidrug/spermidine efflux SMR transporter subunit MdtJ && PF00893:Small Multidrug Resistance protein	-
BL257_RS10150	57.1446	68.3466	90.5988	214.893	197.229	206.226	72.03	206.116	-1.5114	8.45032e-06	7.66399e-05	cheA	NZ_CP017979.1	1878465	1880429	-	1965	protein_coding	chemotaxis protein CheA && PF09078:CheY binding|PF02895:Signal transducing histidine kinase, homodimeric domain|PF01627:Hpt domain|PF02518:Histidine kinase-, DNA gyrase B-, and HSP90-like ATPase|PF01584:CheW-like domain	Hpt
BL257_RS02910	1291.05	1375.9	662.308	2524.46	2815.37	4640.77	1109.75	3326.87	-1.58418	8.52867e-06	7.71881e-05	uspG	NZ_CP017979.1	543422	543850	-	429	protein_coding	universal stress protein UspG && PF00582:Universal stress protein family	Usp
BL257_RS19640	827.539	723.802	607.637	122.796	252.412	323.871	719.659	233.027	1.63256	8.5907e-06	7.74777e-05	rpmG	NZ_CP017979.1	3719942	3720109	+	168	protein_coding	50S ribosomal protein L33 && PF00471:Ribosomal protein L33	-
BL257_RS00290	556.631	600.554	610.761	259.871	268.763	268.509	589.315	265.714	1.14971	8.59665e-06	7.74777e-05	djlA	NZ_CP017979.1	57364	58179	+	816	protein_coding	co-chaperone DjlA && PF05099:Tellurite resistance protein TerB|PF00226:DnaJ domain	DnaJ
BL257_RS05820	261.384	264.423	243.679	77.8185	83.7968	121.798	256.495	94.471	1.45065	8.63235e-06	7.76371e-05	rluE	NZ_CP017979.1	1097798	1098451	-	654	protein_coding	23S rRNA pseudouridine(2457) synthase RluE && PF00849:RNA pseudouridylate synthase	-
BL257_RS13170	2686.86	2388.77	1603.44	605.414	749.061	1107.25	2226.36	820.576	1.44133	8.81581e-06	7.91219e-05	yfeX	NZ_CP017979.1	2457923	2458822	-	900	protein_coding	porphyrinogen peroxidase && PF04261:Dyp-type peroxidase family	-
BL257_RS11815	4254.1	3193.24	3638.79	6784.49	8491.07	10739	3695.38	8671.5	-1.2304	9.04939e-06	8.10494e-05	rplY	NZ_CP017979.1	2190018	2190302	+	285	protein_coding	50S ribosomal protein L25 && PF01386:Ribosomal L25p family	-
BL257_RS20510	593.669	613.999	308.504	1038.77	1487.9	1969.52	505.391	1498.73	-1.5688	9.1574e-06	8.18466e-05	uspB	NZ_CP017979.1	3892941	3893276	+	336	protein_coding	universal stress protein UspB && PF10625:Universal stress protein B (UspB)	-
BL257_RS16430	917.489	778.703	617.009	286.286	273.872	379.234	771.067	313.131	1.302	9.40482e-06	8.3884e-05	tsaD	NZ_CP017979.1	3100330	3101343	-	1014	protein_coding	tRNA (adenosine(37)-N6)-threonylcarbamoyltransferase complex transferase subunit TsaD && PF00814:Glycoprotease family	Peptidase_M22
BL257_RS07980	1.05823	1.12044	0.781024	30.699	26.5697	23.5291	0.986565	26.9326	-4.80161	9.49643e-06	8.4526e-05	safA	NZ_CP017979.1	1487532	1487729	-	198	protein_coding	two-component system connector SafA && PF17073:Two-component-system connector protein	-
BL257_RS20395	323.82	342.854	255.395	107.09	99.1255	142.559	307.356	116.258	1.40709	9.56455e-06	8.49569e-05	hdeD	NZ_CP017979.1	3875094	3875666	-	573	protein_coding	acid-resistance protein HdeD && PF03729:Short repeat of unknown function (DUF308)	-
BL257_RS21460	17174.1	8869.37	7984.41	2875.72	3863.85	4880.21	11342.6	3873.26	1.55034	9.69618e-06	8.57771e-05	rplC	NZ_CP017979.1	4080935	4081564	+	630	protein_coding	50S ribosomal protein L3 && PF00297:Ribosomal protein L3	-
BL257_RS14400	1673.07	2100.82	973.937	3201.27	4726.34	5813.07	1582.61	4580.23	-1.53333	9.69672e-06	8.57771e-05	kbp	NZ_CP017979.1	2704614	2705063	-	450	protein_coding	potassium binding protein Kbp && PF04972:BON domain|PF01476:LysM domain	LysM
BL257_RS19760	3654.08	2936.66	2144.69	857.432	933.006	1480.95	2911.81	1090.46	1.41797	9.92349e-06	8.76032e-05	gpmM	NZ_CP017979.1	3744555	3746099	-	1545	protein_coding	2%2C3-bisphosphoglycerate-independent phosphoglycerate mutase && PF01676:Metalloenzyme superfamily|PF06415:BPG-independent PGAM N-terminus (iPGM_N)	-
BL257_RS02965	56.0864	48.1788	57.7958	12.8508	2.04382	1.38406	54.0203	5.42622	3.19441	1.01114e-05	8.90796e-05	citD	NZ_CP017979.1	552470	552766	-	297	protein_coding	citrate lyase acyl carrier protein && PF06857:Malonate decarboxylase delta subunit (MdcD)	-
BL257_RS21045	465.623	398.875	324.125	780.327	939.137	1252.58	396.208	990.681	-1.32189	1.01765e-05	8.94701e-05	hslR	NZ_CP017979.1	4004112	4004513	-	402	protein_coding	ribosome-associated heat shock protein Hsp15 && PF01479:S4 domain	S4
BL257_RS19590	205.297	263.303	274.139	83.53	103.213	94.1164	247.58	93.6198	1.40619	1.02388e-05	8.98349e-05	dinD	NZ_CP017979.1	3712775	3713599	-	825	protein_coding	DNA damage-inducible protein D && -	-
BL257_RS19670	807.433	684.587	481.892	197.045	272.85	285.117	657.97	251.671	1.38872	1.03904e-05	9.09795e-05	rfaP	NZ_CP017979.1	3725409	3726206	+	798	protein_coding	lipopolysaccharide core heptose(I) kinase RfaP && PF06293:Lipopolysaccharide kinase (Kdo/WaaP) family	-
BL257_RS12550	523.826	566.941	444.403	236.311	219.711	204.842	511.723	220.288	1.21335	1.05114e-05	9.18524e-05	folC	NZ_CP017979.1	2339951	2341219	-	1269	protein_coding	bifunctional tetrahydrofolate synthase/dihydrofolate synthase && PF08245:Mur ligase middle domain|PF02875:Mur ligase family, glutamate ligase domain	-
BL257_RS22610	1139.72	987.104	601.388	266.296	327.012	409.683	909.404	334.33	1.4456	1.09039e-05	9.5089e-05	frdB	NZ_CP017979.1	4279242	4279976	-	735	protein_coding	fumarate reductase iron-sulfur protein && PF13085:2Fe-2S iron-sulfur cluster binding domain|PF13183:4Fe-4S dicluster domain	-
BL257_RS18630	280.432	246.496	285.855	110.659	82.7749	119.03	270.928	104.155	1.38156	1.09512e-05	9.5309e-05	pldA	NZ_CP017979.1	3524430	3525299	-	870	protein_coding	phospholipase A && PF02253:Phospholipase A1	-
BL257_RS24630	152.386	178.149	94.5039	291.284	481.321	485.807	141.68	419.47	-1.56794	1.14283e-05	9.92455e-05	mcbA	NZ_CP017979.1	743779	744039	-	261	protein_coding	DUF1471 domain-containing protein && PF07338:Protein of unknown function (DUF1471)	-
BL257_RS20120	1304.8	1290.74	1146.54	459.058	413.874	683.728	1247.36	518.887	1.26752	1.14496e-05	9.92455e-05	yiaF	NZ_CP017979.1	3813651	3814361	+	711	protein_coding	DUF3053 domain-containing protein && PF11254:Protein of unknown function (DUF3053)	-
BL257_RS15645	912.198	866.097	615.447	326.267	317.815	370.929	797.914	338.337	1.23815	1.18018e-05	0.000102093	gcvP	NZ_CP017979.1	2954445	2957318	-	2874	protein_coding	aminomethyl-transferring glycine dehydrogenase && PF02347:Glycine cleavage system P-protein	-
BL257_RS19655	432.818	394.394	381.921	199.901	127.739	153.631	403.044	160.424	1.32473	1.24496e-05	0.00010748	waaA	NZ_CP017979.1	3721542	3722819	-	1278	protein_coding	lipid IV(A) 3-deoxy-D-manno-octulosonic acid transferase && PF04413:3-Deoxy-D-manno-octulosonic-acid transferase (kdotransferase)|PF00534:Glycosyl transferases group 1	Glycos_transf_1
BL257_RS16400	485.729	519.882	298.351	176.341	117.52	173.008	434.654	155.623	1.48035	1.25129e-05	0.000107811	plsY	NZ_CP017979.1	3095494	3096111	+	618	protein_coding	glycerol-3-phosphate 1-O-acyltransferase PlsY && PF02660:Glycerol-3-phosphate acyltransferase	-
BL257_RS23890	35.98	51.5401	24.2117	89.2414	142.046	221.45	37.2439	150.913	-2.0218	1.27299e-05	0.000109462	ytjA	NZ_CP017979.1	4511587	4511748	+	162	protein_coding	DUF1328 domain-containing protein && PF07043:Protein of unknown function (DUF1328)	-
BL257_RS16115	119.58	157.982	197.599	368.389	351.538	1061.58	158.387	593.835	-1.90269	1.3126e-05	0.000112643	exbB	NZ_CP017979.1	3042050	3042784	-	735	protein_coding	tol-pal system-associated acyl-CoA thioesterase && PF01618:MotA/TolQ/ExbB proton channel family	-
BL257_RS03235	78.3093	99.7188	125.745	22.1319	18.3944	37.3697	101.258	25.9653	1.9882	1.33338e-05	0.000114199	BL257_RS03235	NZ_CP017979.1	598848	598922	-	75	protein_coding	tRNA-Gln && -	-
BL257_RS19020	605.31	731.645	592.797	241.309	270.807	325.255	643.251	279.124	1.20714	1.40466e-05	0.000120065	viaA	NZ_CP017979.1	3600558	3602009	+	1452	protein_coding	ATPase RavA stimulator ViaA && PF05762:VWA domain containing CoxE-like protein	-
BL257_RS08705	192.599	187.113	203.847	62.826	56.2052	89.9642	194.52	69.6651	1.49207	1.46638e-05	0.000125092	rsxA	NZ_CP017979.1	1610872	1611453	+	582	protein_coding	electron transport complex subunit RsxA && PF02508:Rnf-Nqr subunit, membrane protein	-
BL257_RS06435	523.826	379.828	470.957	157.779	177.813	224.218	458.204	186.603	1.30098	1.47532e-05	0.000125606	ychF	NZ_CP017979.1	1183578	1184669	-	1092	protein_coding	redox-regulated ATPase YchF && PF06071:Protein of unknown function (DUF933)|PF01926:50S ribosome-binding GTPase	-
BL257_RS10930	3440.32	2784.28	2309.49	5296.66	6543.3	10693.3	2844.7	7511.08	-1.40065	1.49283e-05	0.000126846	gndA	NZ_CP017979.1	2006589	2007995	-	1407	protein_coding	NADP-dependent phosphogluconate dehydrogenase && PF00393:6-phosphogluconate dehydrogenase, C-terminal domain|PF03446:NAD binding domain of 6-phosphogluconate dehydrogenase	NAD_binding_2
BL257_RS02830	23.2811	24.6496	49.9855	142.786	96.0597	137.022	32.6388	125.289	-1.92526	1.51859e-05	0.000128781	entC	NZ_CP017979.1	526868	528043	+	1176	protein_coding	isochorismate synthase EntC && PF00425:chorismate binding enzyme	-
BL257_RS22100	455.041	411.2	336.621	717.501	1018.85	1291.33	400.954	1009.23	-1.3312	1.5576e-05	0.000131642	gltP	NZ_CP017979.1	4191516	4192829	+	1314	protein_coding	glutamate/aspartate:proton symporter GltP && PF00375:Sodium:dicarboxylate symporter family	SDF
BL257_RS09005	309.004	337.251	202.285	535.449	821.617	914.867	282.847	757.311	-1.42146	1.55844e-05	0.000131642	sufA	NZ_CP017979.1	1669123	1669491	-	369	protein_coding	Fe-S cluster assembly scaffold SufA && PF01521:Iron-sulphur cluster biosynthesis	-
BL257_RS00655	1307.98	951.25	934.105	330.55	377.086	560.546	1064.44	422.727	1.33514	1.58785e-05	0.000133864	speE	NZ_CP017979.1	135598	136464	-	867	protein_coding	polyamine aminopropyltransferase && PF01564:Spermine/spermidine synthase domain|PF17284:Spermidine synthase tetramerisation domain	-
BL257_RS07885	96.2993	92.9962	80.4455	187.05	247.303	294.806	89.9137	243.053	-1.43286	1.64468e-05	0.000138385	ddpF	NZ_CP017979.1	1460882	1461808	-	927	protein_coding	ABC transporter ATP-binding protein && PF00005:ABC transporter|PF08352:Oligopeptide/dipeptide transporter, C-terminal region	ABC_tran
BL257_RS12385	1168.29	650.974	530.315	217.749	251.39	337.712	783.193	268.95	1.54437	1.64931e-05	0.000138503	nuoB	NZ_CP017979.1	2311452	2312114	-	663	protein_coding	NADH-quinone oxidoreductase subunit NuoB && PF01058:NADH ubiquinone oxidoreductase, 20 Kd subunit	-
BL257_RS02530	108.998	70.5875	61.7009	23.5597	15.3287	5.53626	80.4288	14.8082	2.38951	1.68692e-05	0.000141386	ybcO	NZ_CP017979.1	475067	475357	+	291	protein_coding	DUF1364 domain-containing protein && PF07102:Protein of unknown function (DUF1364)	-
BL257_RS05725	948.178	910.915	697.454	255.587	367.888	420.756	852.182	348.077	1.29456	1.76046e-05	0.000147263	lolD	NZ_CP017979.1	1080119	1080820	+	702	protein_coding	lipoprotein-releasing ABC transporter ATP-binding protein LolD && PF00005:ABC transporter	ABC_tran
BL257_RS04780	5714.46	7341.1	3119.41	8843.47	19425.5	26252.9	5391.66	18174	-1.75311	1.86055e-05	0.000155334	rmf	NZ_CP017979.1	917698	917865	+	168	protein_coding	ribosome modulation factor && PF04957:Ribosome modulation factor	-
BL257_RS18570	2331.29	2154.6	1610.47	648.25	742.93	1097.56	2032.12	829.581	1.29392	1.91042e-05	0.000159189	ubiE	NZ_CP017979.1	3510551	3511306	-	756	protein_coding	bifunctional demethylmenaquinone methyltransferase/2-methoxy-6-polyprenyl-1%2C4-benzoquinol methylase UbiE && PF01209:ubiE/COQ5 methyltransferase family	-
BL257_RS17435	2711.2	1947.32	2012.7	758.909	782.785	1216.59	2223.74	919.429	1.27549	1.97389e-05	0.00016416	mreB	NZ_CP017979.1	3292043	3293086	-	1044	protein_coding	rod shape-determining protein MreB && PF06723:MreB/Mbl protein	-
BL257_RS00140	927.013	735.006	659.184	1537.09	1606.45	2276.79	773.734	1806.78	-1.22327	1.97826e-05	0.000164207	fkpB	NZ_CP017979.1	25826	26275	+	450	protein_coding	FKBP-type peptidyl-prolyl cis-trans isomerase && PF00254:FKBP-type peptidyl-prolyl cis-trans isomerase	FKBP_C
BL257_RS22375	220.113	183.752	178.073	87.0996	60.2928	41.5219	193.979	62.9715	1.60585	2.03302e-05	0.000168428	fumB	NZ_CP017979.1	4242604	4244250	-	1647	protein_coding	class I fumarate hydratase && PF05683:Fumarase C-terminus|PF05681:Fumarate hydratase (Fumerase)	-
BL257_RS23355	39.1547	80.6714	111.686	275.578	222.777	258.82	77.1708	252.391	-1.70351	2.08059e-05	0.000172038	fecR	NZ_CP017979.1	4416223	4417176	-	954	protein_coding	fec operon regulator FecR && PF16220:Domain of unknown function (DUF4880)|PF04773:FecR protein|PF16344:Domain of unknown function (DUF4974)	-
BL257_RS17335	4508.08	2526.58	2282.93	576.143	993.298	1450.5	3105.86	1006.65	1.62666	2.08695e-05	0.000172233	rpsI	NZ_CP017979.1	3269814	3270206	-	393	protein_coding	30S ribosomal protein S9 && PF00380:Ribosomal protein S9/S16	-
BL257_RS04080	2286.84	1793.82	1590.95	735.349	848.187	963.309	1890.54	848.948	1.1558	2.1235e-05	0.000174795	ybiT	NZ_CP017979.1	757946	759538	+	1593	protein_coding	ABC-F family ATPase && PF12848:ABC transporter|PF00005:ABC transporter	ABC_tran
BL257_RS14130	5715.52	4379.79	3027.25	1028.78	1808.78	1979.21	4374.19	1605.59	1.4465	2.1261e-05	0.000174795	rpsP	NZ_CP017979.1	2654214	2654462	-	249	protein_coding	30S ribosomal protein S16 && PF00886:Ribosomal protein S16	-
BL257_RS09020	1819.1	1736.68	1226.99	589.707	670.374	815.214	1594.26	691.765	1.20547	2.15447e-05	0.00017679	ydiJ	NZ_CP017979.1	1670734	1673790	-	3057	protein_coding	FAD-binding oxidoreductase && PF02913:FAD linked oxidases, C-terminal domain|PF01565:FAD binding domain|PF13183:4Fe-4S dicluster domain	FAD_binding_4
BL257_RS09670	939.712	947.889	850.535	321.983	394.458	494.111	912.712	403.517	1.18036	2.15879e-05	0.000176807	rnd	NZ_CP017979.1	1791969	1793084	-	1116	protein_coding	ribonuclease D && PF01612:3'-5' exonuclease|PF00570:HRDC domain	3_5_exonuc
BL257_RS21950	1596.88	1239.2	912.236	388.379	521.175	590.996	1249.44	500.183	1.32217	2.19456e-05	0.000179396	tyrB	NZ_CP017979.1	4164149	4165342	+	1194	protein_coding	aromatic amino acid transaminase && PF00155:Aminotransferase class I and II	Aminotran_1_2
BL257_RS16680	167.201	159.102	124.183	50.6891	41.8984	60.8988	150.162	51.1621	1.55767	2.22734e-05	0.000181731	BL257_RS16680	NZ_CP017979.1	3145843	3146007	+	165	protein_coding	hypothetical protein && -	-
BL257_RS20950	81.484	64.9853	85.9126	169.916	219.711	235.291	77.4607	208.306	-1.42112	2.35404e-05	0.000191705	gntT	NZ_CP017979.1	3985986	3987302	-	1317	protein_coding	gluconate transporter && PF02447:GntP family permease	-
BL257_RS10645	904.79	705.875	645.126	223.461	301.464	386.154	751.93	303.693	1.3117	2.36444e-05	0.000192189	yeeN	NZ_CP017979.1	1963585	1964301	+	717	protein_coding	YebC/PmpR family DNA-binding transcriptional regulator && PF01709:Transcriptional regulator	-
BL257_RS02685	204.239	165.825	167.92	75.6767	57.2271	65.051	179.328	65.9849	1.43763	2.43099e-05	0.000197226	cusS	NZ_CP017979.1	495311	496753	-	1443	protein_coding	Cu(+)/Ag(+) sensor histidine kinase CusS && PF00672:HAMP domain|PF00512:His Kinase A (phospho-acceptor) domain|PF02518:Histidine kinase-, DNA gyrase B-, and HSP90-like ATPase	HATPase_c
BL257_RS08145	276.199	287.952	472.519	87.8136	83.7968	167.472	345.557	113.027	1.62315	2.48232e-05	0.000200782	marA	NZ_CP017979.1	1523344	1523727	+	384	protein_coding	MDR efflux pump AcrAB transcriptional activator MarA && PF12833:Helix-turn-helix domain	-
BL257_RS03695	182.016	152.379	151.519	346.257	343.362	505.184	161.971	398.268	-1.29612	2.48415e-05	0.000200782	zitB	NZ_CP017979.1	685865	686806	-	942	protein_coding	CDF family zinc transporter ZitB && PF01545:Cation efflux family	-
BL257_RS19410	689.969	877.302	653.717	178.483	244.237	395.843	740.329	272.854	1.44522	2.58087e-05	0.000208209	tisB	NZ_CP017979.1	3677717	3677806	-	90	protein_coding	type I toxin-antitoxin system toxin TisB && PF13939:Toxin TisB, type I toxin-antitoxin system	-
BL257_RS01880	95.2411	73.9488	50.7666	157.065	229.93	290.654	73.3188	225.883	-1.62435	2.66168e-05	0.000214328	cyoD	NZ_CP017979.1	349700	350029	-	330	protein_coding	cytochrome o ubiquinol oxidase subunit IV && PF03626:Prokaryotic Cytochrome C oxidase subunit IV	-
BL257_RS04160	18546.6	17754.4	8435.84	3911.63	4906.2	7101.64	14912.3	5306.49	1.49083	2.7944e-05	0.000224595	bssR	NZ_CP017979.1	780231	780614	+	384	protein_coding	biofilm formation regulator BssR && PF10799:Biofilm formation protein (YliH/bssR)	-
BL257_RS01720	527.001	462.74	359.271	195.617	200.295	182.697	449.671	192.869	1.21929	2.87105e-05	0.000230325	sbcC	NZ_CP017979.1	314590	317736	-	3147	protein_coding	exonuclease subunit SbcC && PF13558:Putative exonuclease SbcCD, C subunit|PF13476:AAA domain	-
BL257_RS05045	1051.88	970.298	620.133	1804.82	1910.98	2747.37	880.772	2154.39	-1.29065	3.10784e-05	0.000248819	cbpA	NZ_CP017979.1	964838	965758	-	921	protein_coding	curved DNA-binding protein && PF01556:DnaJ C terminal domain|PF00226:DnaJ domain	DnaJ_C
BL257_RS17055	3805.41	3774.75	2798.41	5889.93	8079.24	10459.4	3459.52	8142.85	-1.23491	3.11312e-05	0.000248819	rlmE	NZ_CP017979.1	3219034	3219663	-	630	protein_coding	23S rRNA (uridine(2552)-2'-O)-methyltransferase RlmE && PF01728:FtsJ-like methyltransferase	-
BL257_RS00920	2652.99	1820.71	1859.62	3821.67	4749.85	6693.34	2111.11	5088.29	-1.26899	3.14851e-05	0.000251181	tsf	NZ_CP017979.1	190857	191708	+	852	protein_coding	elongation factor Ts && PF00889:Elongation factor TS	-
BL257_RS18545	951.352	901.951	770.09	234.169	325.99	478.886	874.464	346.349	1.3403	3.16426e-05	0.000251971	tatC	NZ_CP017979.1	3506649	3507425	-	777	protein_coding	Sec-independent protein translocase subunit TatC && PF00902:Sec-independent protein translocase protein (TatC)	-
BL257_RS16340	185.191	165.825	78.1024	247.02	564.095	665.735	143.039	492.284	-1.78437	3.42881e-05	0.000272533	glgS	NZ_CP017979.1	3082539	3082739	-	201	protein_coding	cell surface composition regulator GlgS && PF08971:Glycogen synthesis protein	-
BL257_RS05040	251.86	227.449	183.541	386.951	551.832	1000.68	220.95	646.487	-1.54753	3.44157e-05	0.000273044	cbpM	NZ_CP017979.1	964533	964838	-	306	protein_coding	chaperone modulator CbpM && PF13591:MerR HTH family regulatory protein	-
BL257_RS23880	1375.7	863.856	825.542	386.237	387.305	499.647	1021.7	424.396	1.2687	3.49747e-05	0.000276969	prfC	NZ_CP017979.1	4508873	4510462	+	1590	protein_coding	peptide chain release factor 3 && PF16658:Class II release factor RF3, C-terminal domain|PF00009:Elongation factor Tu GTP binding domain|PF03144:Elongation factor Tu domain 2	GTP_EFTU
BL257_RS21380	17.99	11.2044	13.2774	44.9777	60.2928	91.3483	14.1572	65.5396	-2.20175	3.5896e-05	0.000283437	bfd	NZ_CP017979.1	4066870	4067064	+	195	protein_coding	bacterioferritin-associated ferredoxin && PF04324:BFD-like [2Fe-2S] binding domain	-
BL257_RS25110	130.163	113.164	122.621	29.9851	48.0299	42.906	121.983	40.307	1.60866	3.5923e-05	0.000283437	BL257_RS25110	NZ_CP017979.1	3562257	3562475	-	219	protein_coding	hypothetical protein && -	-
BL257_RS01900	252.918	291.313	295.227	123.51	128.761	85.812	279.819	112.694	1.30597	3.69387e-05	0.000290918	ampG	NZ_CP017979.1	354053	355528	-	1476	protein_coding	muropeptide MFS transporter AmpG && PF07690:Major Facilitator Superfamily	MFS_1
BL257_RS04765	405.304	480.667	344.432	696.083	1034.17	1288.56	410.134	1006.27	-1.29442	3.73436e-05	0.00029357	pqiA	NZ_CP017979.1	913984	915237	+	1254	protein_coding	membrane integrity-associated transporter subunit PqiA && PF04403:Paraquat-inducible protein A	-
BL257_RS22915	621.183	807.835	627.162	306.99	296.354	343.248	685.393	315.531	1.1198	3.74309e-05	0.00029372	ytfH	NZ_CP017979.1	4333572	4333952	+	381	protein_coding	helix-turn-helix transcriptional regulator && PF01638:HxlR-like helix-turn-helix	DUF24
BL257_RS12430	1149.24	969.177	671.681	431.215	411.831	343.248	930.033	395.431	1.2318	3.77817e-05	0.000295934	yfbS	NZ_CP017979.1	2317797	2319629	-	1833	protein_coding	SLC13 family permease && PF02080:TrkA-C domain|PF03600:Citrate transporter	TrkA_C
BL257_RS03320	412.711	378.708	290.541	95.6668	143.068	175.776	360.653	138.17	1.39122	3.85819e-05	0.000301653	uof	NZ_CP017979.1	612622	612708	-	87	protein_coding	fur leader peptide && -	-
BL257_RS15905	638.115	534.448	466.271	170.63	201.317	294.806	546.278	222.251	1.30253	3.89984e-05	0.000304357	yggT	NZ_CP017979.1	3004097	3004663	+	567	protein_coding	osmotic shock tolerance protein YggT && PF02325:YGGT family	-
BL257_RS20630	159.793	133.332	128.088	58.5424	44.9641	24.9132	140.404	42.8066	1.69095	4.01273e-05	0.000312601	nikA	NZ_CP017979.1	3918619	3920193	-	1575	protein_coding	nickel ABC transporter substrate-binding protein && PF00496:Bacterial extracellular solute-binding proteins, family 5 Middle	-
BL257_RS16975	20859.9	15048.6	12204.3	4831.17	6122.27	8618.57	16037.6	6524.01	1.2978	4.17841e-05	0.00032492	pnp	NZ_CP017979.1	3201032	3203167	-	2136	protein_coding	polyribonucleotide nucleotidyltransferase && PF03726:Polyribonucleotide nucleotidyltransferase, RNA binding domain|PF03725:3' exoribonuclease family, domain 2|PF00013:KH domain|PF01138:3' exoribonuclease family, domain 1|PF00575:S1 RNA binding domain	S1
BL257_RS08760	3803.29	3027.42	2101.74	788.18	1061.77	1570.91	2977.48	1140.29	1.38572	4.21311e-05	0.000327028	tyrS	NZ_CP017979.1	1621053	1622327	-	1275	protein_coding	tyrosine--tRNA ligase && PF00579:tRNA synthetases class I (W and Y)|PF01479:S4 domain	S4
BL257_RS00615	6303.9	3317.61	3527.88	8045.29	11851.1	14607.4	4383.13	11501.3	-1.39172	4.22997e-05	0.000327747	aceE	NZ_CP017979.1	123017	125680	+	2664	protein_coding	pyruvate dehydrogenase (acetyl-transferring)%2C homodimeric type && PF00456:Transketolase, thiamine diphosphate binding domain	-
BL257_RS00810	610.601	617.36	449.089	1053.76	1159.87	2399.97	559.017	1537.87	-1.45951	4.2525e-05	0.000328901	fhuA	NZ_CP017979.1	167484	169727	+	2244	protein_coding	ferrichrome porin FhuA && PF07715:TonB-dependent Receptor Plug Domain|PF00593:TonB dependent receptor	TonB_dep_Rec
BL257_RS08260	14.8153	21.2883	96.847	5.71145	3.06574	1.38406	44.3168	3.38708	3.63944	4.3025e-05	0.000332172	BL257_RS08260	NZ_CP017979.1	1541724	1541879	-	156	protein_coding	hypothetical protein && -	-
BL257_RS08545	376.731	356.299	205.409	623.976	774.609	1017.29	312.813	805.291	-1.36495	4.41518e-05	0.000340261	ydgD	NZ_CP017979.1	1577065	1577886	+	822	protein_coding	serine protease && PF00089:Trypsin	Trypsin
BL257_RS03600	1553.49	1287.38	970.813	2320.28	2825.59	3862.92	1270.56	3002.93	-1.24086	4.56562e-05	0.000351226	cydX	NZ_CP017979.1	676179	676292	+	114	protein_coding	cytochrome bd-I oxidase subunit CydX && PF08173:Membrane bound YbgT-like protein	-
BL257_RS09475	227.52	216.244	222.592	101.378	76.6434	95.5005	222.119	91.174	1.28332	4.73882e-05	0.000363901	ansA	NZ_CP017979.1	1755965	1756981	+	1017	protein_coding	asparaginase && PF00710:Asparaginase, N-terminal	-
BL257_RS14255	0	0	0	26.4155	20.4382	2.76813	0	16.5406	-6.54291	4.85747e-05	0.000372348	yfjR	NZ_CP017979.1	2677980	2678681	+	702	protein_coding	WYL domain-containing protein && PF08220:DeoR-like helix-turn-helix domain|PF13280:WYL domain	HTH_DeoR
BL257_RS00585	625.416	738.368	630.286	278.433	208.47	365.393	664.69	284.099	1.22879	4.88678e-05	0.000373631	nadC	NZ_CP017979.1	117752	118645	-	894	protein_coding	carboxylating nicotinate-nucleotide diphosphorylase && PF02749:Quinolinate phosphoribosyl transferase, N-terminal domain|PF01729:Quinolinate phosphoribosyl transferase, C-terminal domain	-
BL257_RS10295	67.727	79.551	58.5768	23.5597	9.19721	12.4566	68.6183	15.0712	2.15146	4.89155e-05	0.000373631	yecF	NZ_CP017979.1	1902545	1902769	+	225	protein_coding	DUF2594 family protein && PF10769:Protein of unknown function (DUF2594)	-
BL257_RS07810	43.3876	60.5036	59.3578	15.7065	8.1753	2.76813	54.4163	8.88331	2.54173	5.04523e-05	0.000384688	BL257_RS07810	NZ_CP017979.1	1448154	1449484	-	1331	protein_coding	leucine-rich repeat domain-containing protein && -	-
BL257_RS11400	45.5041	70.5875	53.1096	118.513	163.506	232.523	56.4004	171.514	-1.60095	5.29653e-05	0.000402471	yehE	NZ_CP017979.1	2100016	2100297	-	282	protein_coding	YehE family protein && PF10836:Protein of unknown function (DUF2574)	-
BL257_RS01660	465.623	396.634	381.921	184.194	178.835	206.226	414.726	189.752	1.12938	5.29715e-05	0.000402471	proC	NZ_CP017979.1	306818	307627	-	810	protein_coding	pyrroline-5-carboxylate reductase && PF03807:NADP oxidoreductase coenzyme F420-dependent|PF14748:Pyrroline-5-carboxylate reductase dimerisation	F420_oxidored
BL257_RS08270	1106.91	1943.96	4702.54	524.026	797.091	903.794	2584.47	741.637	1.80216	5.43423e-05	0.00041216	cspI	NZ_CP017979.1	1542225	1542437	-	213	protein_coding	cold shock protein CspI && PF00313:'Cold-shock' DNA-binding domain	CSD
BL257_RS17110	249.743	277.868	226.497	94.9529	122.629	98.2686	251.369	105.284	1.25508	5.74348e-05	0.000434849	ibaG	NZ_CP017979.1	3228548	3228802	-	255	protein_coding	BolA family iron metabolism protein IbaG && PF01722:BolA-like protein	-
BL257_RS15145	326.994	323.806	210.876	439.782	879.866	1122.48	287.226	814.041	-1.50261	5.79203e-05	0.000437755	ygdI	NZ_CP017979.1	2851195	2851422	-	228	protein_coding	YgdI/YgdR family lipoprotein && PF06004:Bacterial protein of unknown function (DUF903)	-
BL257_RS07050	394.721	375.346	435.03	125.652	170.659	213.146	401.699	169.819	1.24946	5.87773e-05	0.000443455	pspB	NZ_CP017979.1	1295631	1295855	+	225	protein_coding	envelope stress response membrane protein PspB && PF06667:Phage shock protein B	PspB
BL257_RS10920	2099.54	1899.14	1654.21	688.23	759.281	1110.02	1884.29	852.51	1.14569	6.33635e-05	0.000476609	wzzB	NZ_CP017979.1	2004048	2005028	-	981	protein_coding	LPS O-antigen chain length determinant protein WzzB && PF02706:Chain length determinant protein	-
BL257_RS02805	50.7952	47.0583	119.497	418.364	211.536	167.472	72.4501	265.79	-1.87066	6.34886e-05	0.000476609	fepG	NZ_CP017979.1	522179	523171	-	993	protein_coding	iron-enterobactin ABC transporter permease && PF01032:FecCD transport family	-
BL257_RS12530	133.337	121.007	118.716	40.6941	22.4821	53.9785	124.353	39.0516	1.6812	6.35883e-05	0.000476609	ubiX	NZ_CP017979.1	2336334	2336903	-	570	protein_coding	flavin prenyltransferase UbiX && PF02441:Flavoprotein	Flavoprotein
BL257_RS18260	71.9599	80.6714	79.6644	187.764	162.484	242.211	77.4319	197.486	-1.34735	6.36142e-05	0.000476609	fdoH	NZ_CP017979.1	3447402	3448304	+	903	protein_coding	formate dehydrogenase O subunit beta && PF13247:4Fe-4S dicluster domain|PF09163:Formate dehydrogenase N, transmembrane	-
BL257_RS10255	729.123	631.926	494.388	271.294	258.544	312.799	618.479	280.879	1.13947	6.66574e-05	0.000498542	tyrP	NZ_CP017979.1	1896408	1897619	+	1212	protein_coding	tyrosine transporter TyrP && PF03222:Tryptophan/tyrosine permease family	-
BL257_RS09645	126.988	117.646	137.46	311.988	258.544	293.422	127.365	287.984	-1.176	6.86544e-05	0.000512588	dmlR	NZ_CP017979.1	1785991	1786914	-	924	protein_coding	DNA-binding transcriptional regulator DmlR && PF03466:LysR substrate binding domain|PF00126:Bacterial regulatory helix-turn-helix protein, lysR family	LysR_substrate
BL257_RS00815	175.667	185.992	166.358	371.244	333.143	516.256	176.006	406.881	-1.20749	6.91367e-05	0.000515296	fhuC	NZ_CP017979.1	169778	170575	+	798	protein_coding	Fe3+-hydroxamate ABC transporter ATP-binding protein FhuC && PF00005:ABC transporter	ABC_tran
BL257_RS19040	2703.79	1995.5	1240.27	548.299	799.135	942.548	1979.85	763.328	1.37597	7.04271e-05	0.000524007	mnmG	NZ_CP017979.1	3604528	3606417	+	1890	protein_coding	tRNA uridine(34) 5-carboxymethylaminomethyl synthesis enzyme MnmG && PF01134:Glucose inhibited division protein A|PF13932:GidA associated domain	-
BL257_RS04120	825.423	711.477	508.447	1365.75	1302.94	2885.77	681.782	1851.49	-1.44107	7.13753e-05	0.000530146	iaaA	NZ_CP017979.1	768551	769516	+	966	protein_coding	beta-aspartyl-peptidase && PF01112:Asparaginase	Asparaginase_2
BL257_RS11825	705.842	745.09	549.841	182.766	247.303	373.697	666.924	267.922	1.32055	7.24353e-05	0.000537094	yejL	NZ_CP017979.1	2191630	2191857	+	228	protein_coding	YejL family protein && PF07208:Protein of unknown function (DUF1414)	-
BL257_RS04380	569.33	347.335	380.359	950.957	867.603	1119.71	432.341	979.423	-1.17966	7.30074e-05	0.000540406	ybjX	NZ_CP017979.1	820111	821067	-	957	protein_coding	VirK/YbjX family protein && PF04393:Protein of unknown function (DUF535)	-
BL257_RS02815	46.5623	49.2992	111.686	312.702	221.755	156.399	69.1826	230.285	-1.7293	7.58061e-05	0.000560159	entS	NZ_CP017979.1	524283	525533	+	1251	protein_coding	enterobactin transporter EntS && PF05977:Transmembrane secretion effector	-
BL257_RS02075	1649.79	1563.01	1472.23	621.12	719.426	917.635	1561.68	752.727	1.05445	7.61879e-05	0.000561191	mscK	NZ_CP017979.1	388519	391881	+	3363	protein_coding	mechanosensitive channel MscK && PF00924:Mechanosensitive ion channel|PF12794:Mechanosensitive ion channel inner membrane domain 1|PF12795:Mechanosensitive ion channel porin domain	-
BL257_RS22005	289.956	313.722	202.285	483.332	598.84	1168.15	268.655	750.108	-1.48073	7.62063e-05	0.000561191	soxR	NZ_CP017979.1	4174504	4174968	+	465	protein_coding	redox-sensitive transcriptional activator SoxR && PF09278:MerR, DNA binding|PF00376:MerR family regulatory protein	MerR
BL257_RS17080	2312.24	1737.8	1423.03	740.347	871.691	909.331	1824.35	840.456	1.11853	7.67549e-05	0.000564266	yhbE	NZ_CP017979.1	3223769	3224734	-	966	protein_coding	DMT family transporter && PF00892:EamA-like transporter family	DUF6
BL257_RS18880	421.177	358.54	434.249	119.227	166.572	218.682	404.655	168.16	1.27472	7.77817e-05	0.000570841	ppiC	NZ_CP017979.1	3570348	3570629	+	282	protein_coding	peptidylprolyl isomerase PpiC && PF13616:PPIC-type PPIASE domain	-
BL257_RS13670	823.306	616.24	517.819	1205.12	1382.65	1965.37	652.455	1517.71	-1.21773	7.8497e-05	0.000575111	fdx	NZ_CP017979.1	2565025	2565360	-	336	protein_coding	ISC system 2Fe-2S type ferredoxin && PF00111:2Fe-2S iron-sulfur cluster binding domain	Fer2
BL257_RS05805	1293.16	780.944	849.754	411.224	385.261	491.343	974.62	429.276	1.18386	8.06242e-05	0.000589406	hflD	NZ_CP017979.1	1095490	1096131	-	642	protein_coding	high frequency lysogenization protein HflD && PF04356:Protein of unknown function (DUF489)	-
BL257_RS10090	2249.81	1511.47	1114.52	501.18	495.627	871.961	1625.27	622.923	1.38504	8.07218e-05	0.000589406	argS	NZ_CP017979.1	1865167	1866900	+	1734	protein_coding	arginine--tRNA ligase && PF00750:tRNA synthetases class I (R)|PF05746:DALR anticodon binding domain|PF03485:Arginyl tRNA synthetase N terminal domain	-
BL257_RS03780	634.94	519.882	349.118	989.509	1125.13	1381.3	501.314	1165.31	-1.21744	8.24425e-05	0.000600951	pgl	NZ_CP017979.1	700569	701564	+	996	protein_coding	6-phosphogluconolactonase && PF10282:Lactonase, 7-bladed beta-propeller	-
BL257_RS02145	833.888	692.43	521.724	262.727	255.478	366.777	682.681	294.994	1.21268	8.2951e-05	0.000603637	gsk	NZ_CP017979.1	402108	403412	+	1305	protein_coding	inosine/guanosine kinase && PF00294:pfkB family carbohydrate kinase	PfkB
BL257_RS14440	12.6988	21.2883	13.2774	53.5449	43.9422	123.182	15.7548	73.5563	-2.22058	8.35025e-05	0.000606625	nrdH	NZ_CP017979.1	2709000	2709245	+	246	protein_coding	glutaredoxin-like protein NrdH && PF00462:Glutaredoxin	-
BL257_RS19560	273.024	266.664	249.147	92.8111	125.695	123.182	262.945	113.896	1.21185	8.42405e-05	0.000610956	trmH	NZ_CP017979.1	3706155	3706844	-	690	protein_coding	tRNA (guanosine(18)-2'-O)-methyltransferase TrmH && PF00588:SpoU rRNA Methylase family|PF12105:SpoU, rRNA methylase, C-terminal	SpoU_methylase
BL257_RS12595	1456.13	1385.98	1093.43	610.411	590.665	719.714	1311.85	640.263	1.03537	8.51268e-05	0.000616347	mnmC	NZ_CP017979.1	2350041	2352047	+	2007	protein_coding	bifunctional tRNA (5-methylaminomethyl-2-thiouridine)(34)-methyltransferase MnmD/FAD-dependent 5-carboxymethylaminomethyl-2-thiouridine(34) oxidoreductase MnmC && PF05430:S-adenosyl-L-methionine-dependent methyltransferase|PF01266:FAD dependent oxidoreductase	DAO
BL257_RS22985	158.735	191.595	110.905	294.854	418.984	424.908	153.745	379.582	-1.30563	8.54543e-05	0.00061768	chpB	NZ_CP017979.1	4348151	4348501	+	351	protein_coding	endoribonuclease toxin ChpB && PF02452:PemK-like, MazF-like toxin of type II toxin-antitoxin system	-
BL257_RS17230	6627.72	4008.92	4269.08	9011.96	10809.8	14707.1	4968.57	11509.6	-1.21187	8.8397e-05	0.00063788	gltB	NZ_CP017979.1	3246724	3251184	+	4461	protein_coding	glutamate synthase large subunit && PF04898:Glutamate synthase central domain|PF00310:Glutamine amidotransferases class-II|PF01493:GXGXG motif|PF01645:Conserved region in glutamate synthase	GATase_2
BL257_RS19770	637.057	512.039	500.636	167.06	213.58	311.415	549.911	230.685	1.25887	8.91152e-05	0.000641241	yibN	NZ_CP017979.1	3746344	3746775	+	432	protein_coding	rhodanese-like domain-containing protein && PF00581:Rhodanese-like domain	Rhodanese
BL257_RS20215	259.267	277.868	264.767	139.217	73.5777	41.5219	267.301	84.7721	1.64035	8.91605e-05	0.000641241	yhjV	NZ_CP017979.1	3830861	3832132	-	1272	protein_coding	transporter && -	-
BL257_RS17050	16307.4	13690.6	9140.32	20814.7	33899.9	43137.1	13046.1	32617.2	-1.32201	8.94499e-05	0.00064225	ftsH	NZ_CP017979.1	3217000	3218934	-	1935	protein_coding	ATP-dependent zinc metalloprotease FtsH && PF06480:FtsH Extracellular|PF01434:Peptidase family M41|PF00004:ATPase family associated with various cellular activities (AAA)	AAA
BL257_RS02675	177.783	157.982	196.818	385.523	352.56	409.683	177.528	382.589	-1.10553	9.01717e-05	0.000646356	nfrA	NZ_CP017979.1	489965	492937	-	2973	protein_coding	bacteriophage adsorption protein NfrA && PF13283:Bacteriophage N adsorption protein A C-term|PF13429:Tetratricopeptide repeat	-
BL257_RS17215	222.229	160.222	121.059	75.6767	44.9641	26.2972	167.837	48.9794	1.7541	9.2417e-05	0.00066135	yhcC	NZ_CP017979.1	3245120	3246049	-	930	protein_coding	TIGR01212 family radical SAM protein && PF16199:Radical_SAM C-terminal domain|PF04055:Radical SAM superfamily	Radical_SAM
BL257_RS09780	492.079	387.671	369.424	170.63	171.681	220.066	416.391	187.459	1.15443	9.4041e-05	0.000671855	rlmA	NZ_CP017979.1	1811356	1812165	-	810	protein_coding	23S rRNA (guanine(745)-N(1))-methyltransferase && PF13847:Methyltransferase domain	-
BL257_RS01835	2406.42	1871.13	1441.77	627.546	822.639	1031.13	1906.44	827.104	1.20587	9.44988e-05	0.000674008	dxs	NZ_CP017979.1	340298	342160	-	1863	protein_coding	1-deoxy-D-xylulose-5-phosphate synthase && PF13292:1-deoxy-D-xylulose-5-phosphate synthase|PF02780:Transketolase, C-terminal domain|PF02779:Transketolase, pyrimidine binding domain	-
BL257_RS05720	1442.37	1435.28	1157.48	498.324	567.161	795.837	1345.04	620.441	1.11814	9.69927e-05	0.000690652	lolC	NZ_CP017979.1	1078927	1080126	+	1200	protein_coding	lipoprotein-releasing ABC transporter permease subunit LolC && PF12704:MacB-like periplasmic core domain|PF02687:FtsX-like permease family	-
BL257_RS19430	50.7952	38.0948	32.022	7.13931	8.1753	6.92032	40.304	7.41164	2.43864	9.77121e-05	0.000694627	ivbL	NZ_CP017979.1	3678371	3678469	+	99	protein_coding	ilvB operon leader peptide IvbL && PF08049:IlvB leader peptide	-
BL257_RS03670	82.5423	64.9853	131.212	17.1344	15.3287	38.7538	92.9132	23.7389	2.00334	9.82055e-05	0.000696984	BL257_RS03670	NZ_CP017979.1	683352	683427	+	76	protein_coding	tRNA-Lys && -	-
BL257_RS01495	44.4458	63.8649	62.4819	124.224	148.177	203.458	56.9309	158.62	-1.47144	9.85797e-05	0.000698489	yaiO	NZ_CP017979.1	282052	282825	-	774	protein_coding	YaiO family outer membrane beta-barrel protein && -	-
BL257_RS15650	228.579	206.16	158.548	71.3931	79.7091	88.5801	197.762	79.8941	1.31086	9.94325e-05	0.000703375	gcvH	NZ_CP017979.1	2957437	2957826	-	390	protein_coding	glycine cleavage system protein GcvH && PF01597:Glycine cleavage H-protein	-
BL257_RS13655	712.192	603.915	438.935	1050.19	1292.72	1629.04	585.014	1323.99	-1.17841	0.000101456	0.000716511	sseB	NZ_CP017979.1	2562434	2563210	-	777	protein_coding	enhanced serine sensitivity protein SseB && PF07179:SseB protein N-terminal domain|PF14581:SseB protein C-terminal domain	-
BL257_RS16550	42.3294	60.5036	58.5768	156.351	119.564	159.167	53.8032	145.027	-1.42867	0.000102725	0.000724288	higB	NZ_CP017979.1	3124941	3125255	-	315	protein_coding	type II toxin-antitoxin system toxin HigB && PF09907:HigB_toxin, RelE-like toxic component of a toxin-antitoxin system	-
BL257_RS13615	5688.01	5392.66	3630.98	1449.99	1912	2816.57	4903.88	2059.52	1.25221	0.000103017	0.000725156	hisS	NZ_CP017979.1	2547578	2548852	-	1275	protein_coding	histidine--tRNA ligase && PF13393:Histidyl-tRNA synthetase|PF03129:Anticodon binding domain	HGTP_anticodon
BL257_RS03065	1135.49	1035.28	974.718	411.224	492.562	608.988	1048.5	504.258	1.05825	0.000103259	0.000725673	mrdA	NZ_CP017979.1	568299	570200	-	1902	protein_coding	peptidoglycan DD-transpeptidase MrdA && PF00905:Penicillin binding protein transpeptidase domain|PF03717:Penicillin-binding Protein dimerisation domain	-
BL257_RS00670	341.81	298.036	265.548	580.426	647.892	625.597	301.798	617.972	-1.0346	0.000105797	0.000742304	gcd	NZ_CP017979.1	138835	141225	-	2391	protein_coding	quinoprotein glucose dehydrogenase && PF01011:PQQ enzyme repeat	-
BL257_RS19050	706.9	649.853	651.374	246.306	283.07	394.458	669.376	307.945	1.12422	0.000106185	0.000743067	atpI	NZ_CP017979.1	3607721	3608101	+	381	protein_coding	F0F1 ATP synthase subunit I && PF03899:ATP synthase I chain	-
BL257_RS14140	621.183	584.868	556.87	283.431	220.733	325.255	587.64	276.473	1.08923	0.000106251	0.000743067	ypjD	NZ_CP017979.1	2656239	2657030	+	792	protein_coding	inner membrane protein YpjD && PF01578:Cytochrome C assembly protein	-
BL257_RS13665	420.119	308.12	291.322	547.585	822.639	1197.22	339.854	855.813	-1.33124	0.000107349	0.000749532	iscX	NZ_CP017979.1	2564813	2565013	-	201	protein_coding	Fe-S cluster assembly protein IscX && PF04384:Iron-sulphur cluster assembly	-
BL257_RS19255	5515.52	4300.23	3464.62	1652.75	1821.05	2536.99	4426.79	2003.6	1.14414	0.000108108	0.00075361	dnaA	NZ_CP017979.1	3647630	3649033	+	1404	protein_coding	chromosomal replication initiator protein DnaA && PF00308:Bacterial dnaA protein|PF11638:DnaA N-terminal domain|PF08299:Bacterial dnaA protein helix-turn-helix	-
BL257_RS12930	923.838	870.579	516.257	1287.22	2073.46	2272.63	770.225	1877.77	-1.28589	0.000108484	0.000755006	glk	NZ_CP017979.1	2416738	2417703	-	966	protein_coding	glucokinase && PF02685:Glucokinase	Glucokinase
BL257_RS21465	13332.7	5790.42	5786.61	2168.21	2981.94	3933.51	8303.24	3027.89	1.45563	0.000110102	0.000764578	rplD	NZ_CP017979.1	4081575	4082180	+	606	protein_coding	50S ribosomal protein L4 && PF00573:Ribosomal protein L4/L1 family	-
BL257_RS15120	45.5041	52.6605	56.2337	114.943	135.914	163.32	51.4661	138.059	-1.4168	0.000110214	0.000764578	fucU	NZ_CP017979.1	2847165	2847587	+	423	protein_coding	L-fucose mutarotase && PF05025:RbsD / FucU transport protein family	-
BL257_RS13725	206.356	205.04	162.453	425.503	343.362	524.561	191.283	431.142	-1.17279	0.000112658	0.000779482	csiE	NZ_CP017979.1	2573712	2574992	+	1281	protein_coding	stationary phase inducible protein CsiE && PF00874:PRD domain	PRD
BL257_RS18385	379.906	393.273	293.665	524.74	984.101	1147.39	355.615	885.41	-1.31539	0.000112725	0.000779482	glnL	NZ_CP017979.1	3473822	3474871	+	1050	protein_coding	nitrogen regulation protein NR(II) && PF00512:His Kinase A (phospho-acceptor) domain|PF00989:PAS fold|PF02518:Histidine kinase-, DNA gyrase B-, and HSP90-like ATPase	HATPase_c
BL257_RS07475	263.5	228.569	186.665	92.0971	72.5557	110.725	226.245	91.7927	1.30442	0.000113516	0.000783694	azoR	NZ_CP017979.1	1386025	1386630	-	606	protein_coding	FMN-dependent NADH-azoreductase && PF02525:Flavodoxin-like fold	Flavodoxin_2
BL257_RS03175	12.6988	8.96349	9.37229	35.6966	51.0956	56.7467	10.3449	47.8463	-2.20541	0.000114559	0.00078963	BL257_RS03175	NZ_CP017979.1	589980	590960	-	981	protein_coding	IS5-like element IS5 family transposase && PF01609:Transposase DDE domain|PF05598:Transposase domain (DUF772)	Transposase_11
BL257_RS09830	1834.98	1651.52	1474.57	641.11	840.012	934.244	1653.69	805.122	1.03961	0.000116981	0.00080504	prc	NZ_CP017979.1	1817873	1819921	-	2049	protein_coding	carboxy terminal-processing peptidase && PF11818:C-terminal domain of tail specific protease (DUF3340)|PF00595:PDZ domain (Also known as DHR or GLGF)|PF03572:Peptidase family S41	Peptidase_S41
BL257_RS02240	1625.45	1294.1	827.885	2421.66	2694.78	3766.04	1249.15	2960.83	-1.24521	0.000117413	0.000806722	cnoX	NZ_CP017979.1	419408	420262	-	855	protein_coding	chaperedoxin && PF00085:Thioredoxin|PF14561:Tetratricopeptide repeat|PF14559:Tetratricopeptide repeat	-
BL257_RS06635	518.535	494.112	423.315	767.476	1058.7	1381.3	478.654	1069.16	-1.1586	0.000119058	0.000816725	galU	NZ_CP017979.1	1218136	1219044	+	909	protein_coding	UTP--glucose-1-phosphate uridylyltransferase GalU && PF00483:Nucleotidyl transferase	-
BL257_RS22310	8633.07	6700.21	4736.91	10346.3	18451.6	20617	6690.06	16471.7	-1.29989	0.000119806	0.000819679	proP	NZ_CP017979.1	4227426	4228928	+	1503	protein_coding	glycine betaine/L-proline transporter ProP && PF00083:Sugar (and other) transporter|PF08946:Osmosensory transporter coiled coil	Sugar_tr
BL257_RS09435	1916.46	1682.9	1388.66	596.847	633.585	1002.06	1662.67	744.165	1.16143	0.000119869	0.000819679	gdhA	NZ_CP017979.1	1747476	1748819	+	1344	protein_coding	NADP-specific glutamate dehydrogenase && PF02812:Glu/Leu/Phe/Val dehydrogenase, dimerisation domain|PF00208:Glutamate/Leucine/Phenylalanine/Valine dehydrogenase	-
BL257_RS13050	1906.94	1584.3	873.185	420.506	531.394	750.163	1454.81	567.354	1.35991	0.000124736	0.000851607	yfeH	NZ_CP017979.1	2435223	2436221	+	999	protein_coding	bile acid:sodium symporter && PF13593:SBF-like CPA transporter family (DUF4137)	-
BL257_RS20495	1342.9	1108.11	766.184	1914.05	2404.56	2920.38	1072.4	2413	-1.17011	0.000129484	0.000882625	dtpB	NZ_CP017979.1	3890330	3891799	-	1470	protein_coding	dipeptide/tripeptide permease DtpB && PF00854:POT family	-
BL257_RS14560	5535.62	4377.54	3245.94	1354.33	1789.37	2488.55	4386.37	1877.41	1.22488	0.000131529	0.000895143	alaS	NZ_CP017979.1	2727658	2730288	-	2631	protein_coding	alanine--tRNA ligase && PF01411:tRNA synthetases class II (A)|PF07973:Threonyl and Alanyl tRNA synthetase second additional domain|PF02272:DHHA1 domain	-
BL257_RS13535	255.034	281.23	221.811	126.366	105.257	99.6527	252.692	110.425	1.18834	0.000132322	0.00089912	purN	NZ_CP017979.1	2530511	2531149	+	639	protein_coding	phosphoribosylglycinamide formyltransferase && PF00551:Formyl transferase	-
BL257_RS03450	263.5	308.12	203.066	542.588	495.627	653.279	258.229	563.831	-1.12776	0.000134249	0.000909632	ybgA	NZ_CP017979.1	640984	641493	+	510	protein_coding	YbgA family protein && PF08349:Protein of unknown function (DUF1722)	-
BL257_RS14670	156.619	142.295	141.365	271.294	320.88	379.234	146.76	323.803	-1.13941	0.000134291	0.000909632	hycI	NZ_CP017979.1	2750850	2751320	-	471	protein_coding	hydrogenase maturation peptidase HycI && PF01750:Hydrogenase maturation protease	-
BL257_RS01705	464.565	302.518	239.774	167.06	100.147	112.109	335.619	126.439	1.40191	0.000136185	0.000921015	rdgC	NZ_CP017979.1	311091	312002	-	912	protein_coding	recombination-associated protein RdgC && PF04381:Putative exonuclease, RdgC	-
BL257_RS05580	2106.94	1653.76	1319.93	501.894	694.9	964.693	1693.55	720.496	1.23466	0.000137152	0.000926101	plsX	NZ_CP017979.1	1051121	1052191	+	1071	protein_coding	phosphate acyltransferase PlsX && PF02504:Fatty acid synthesis protein	-
BL257_RS03805	359.8	335.01	264.767	159.921	132.849	139.791	319.859	144.187	1.14604	0.000141148	0.000951591	ybhC	NZ_CP017979.1	707981	709264	-	1284	protein_coding	putative acyl-CoA thioester hydrolase && PF01095:Pectinesterase	-
BL257_RS04580	1355.6	1151.81	849.754	341.973	537.526	581.307	1119.05	486.935	1.20227	0.000143719	0.000967406	lpxK	NZ_CP017979.1	870349	871335	+	987	protein_coding	tetraacyldisaccharide 4'-kinase && PF02606:Tetraacyldisaccharide-1-P 4'-kinase	-
BL257_RS11315	2063.56	2684.57	1322.27	708.934	834.902	1046.35	2023.47	863.396	1.22933	0.000145163	0.000975605	gatY	NZ_CP017979.1	2083851	2084705	-	855	protein_coding	tagatose-bisphosphate aldolase subunit GatY && PF01116:Fructose-bisphosphate aldolase class-II	F_bP_aldolase
BL257_RS22030	596.844	597.193	507.666	985.225	1078.12	1435.28	567.234	1166.21	-1.0393	0.000146578	0.000983581	yjcE	NZ_CP017979.1	4177015	4178664	+	1650	protein_coding	Na+/H+ antiporter && PF00999:Sodium/hydrogen exchanger family	Na_H_Exchanger
BL257_RS13630	1584.18	975.9	1152.01	381.953	439.422	725.25	1237.36	515.542	1.26569	0.000150545	0.00100863	rlmN	NZ_CP017979.1	2551406	2552560	-	1155	protein_coding	bifunctional tRNA (adenosine(37)-C2)-methyltransferase TrmG/ribosomal RNA large subunit methyltransferase RlmN && PF04055:Radical SAM superfamily	Radical_SAM
BL257_RS18085	427.527	399.996	252.271	692.513	713.295	1291.33	359.931	899.047	-1.32063	0.000152541	0.00102041	yiiS	NZ_CP017979.1	3416895	3417194	-	300	protein_coding	DUF406 domain-containing protein && PF04175:Protein of unknown function (DUF406)	-
BL257_RS08505	293.131	298.036	270.234	118.513	120.586	155.015	287.134	131.371	1.13274	0.000156424	0.00104477	clcB	NZ_CP017979.1	1570385	1571677	+	1293	protein_coding	voltage-gated ClC-type chloride channel ClcB && PF00654:Voltage gated chloride channel	Voltage_CLC
BL257_RS10320	350.275	295.795	219.468	432.642	850.231	888.57	288.513	723.814	-1.32669	0.000157139	0.00104792	tcyJ	NZ_CP017979.1	1906312	1907112	-	801	protein_coding	cystine ABC transporter substrate-binding protein && PF00497:Bacterial extracellular solute-binding proteins, family 3	-
BL257_RS02810	151.327	205.04	385.826	976.658	548.767	564.698	247.398	696.708	-1.49208	0.000157386	0.00104794	fepD	NZ_CP017979.1	523168	524172	-	1005	protein_coding	Fe(3+)-siderophore ABC transporter permease && PF01032:FecCD transport family	-
BL257_RS21555	11902	8023.45	4839.22	13893.8	22843.8	29429.4	8254.88	22055.7	-1.41785	0.000157942	0.00105002	rplO	NZ_CP017979.1	4089322	4089756	+	435	protein_coding	50S ribosomal protein L15 && PF00828:Ribosomal proteins 50S-L15, 50S-L18e, 60S-L27A	-
BL257_RS06575	485.729	510.919	334.278	187.05	200.295	218.682	443.642	202.009	1.13553	0.000158335	0.00105101	narH	NZ_CP017979.1	1210461	1211999	+	1539	protein_coding	nitrate reductase subunit beta && PF13247:4Fe-4S dicluster domain|PF14711:Respiratory nitrate reductase beta C-terminal	-
BL257_RS03075	851.878	903.072	777.119	326.981	337.231	517.64	844.023	393.951	1.10228	0.000159522	0.00105726	rsfS	NZ_CP017979.1	570702	571019	-	318	protein_coding	ribosome silencing factor && PF02410:Ribosomal silencing factor during starvation	DUF143
BL257_RS11725	264.559	236.412	266.329	119.227	78.6872	22.145	255.767	73.3529	1.78497	0.000166111	0.00109924	setB	NZ_CP017979.1	2171364	2172545	+	1182	protein_coding	sugar efflux transporter SetB && PF07690:Major Facilitator Superfamily	MFS_1
BL257_RS05455	313.237	336.131	320.22	505.463	716.36	960.541	323.196	727.455	-1.16853	0.000168204	0.00111139	mdtH	NZ_CP017979.1	1027618	1028826	-	1209	protein_coding	multidrug efflux MFS transporter MdtH && PF07690:Major Facilitator Superfamily	MFS_1
BL257_RS16930	1063.53	813.437	580.301	227.03	282.048	463.662	819.088	324.247	1.34038	0.000169603	0.00111891	yhbS	NZ_CP017979.1	3192254	3192757	-	504	protein_coding	N-acetyltransferase && PF13508:Acetyltransferase (GNAT) domain	-
BL257_RS12990	6243.58	5235.8	3723.92	1659.89	1986.6	2985.43	5067.77	2210.64	1.19739	0.000170558	0.00112344	gltX	NZ_CP017979.1	2427534	2428949	-	1416	protein_coding	glutamate--tRNA ligase && PF00749:tRNA synthetases class I (E and Q), catalytic domain	-
BL257_RS05200	284.665	258.821	235.088	134.933	96.0597	49.8263	259.525	93.6064	1.45695	0.000170811	0.00112344	pgaA	NZ_CP017979.1	991849	994272	-	2424	protein_coding	poly-beta-1%2C6 N-acetyl-D-glucosamine export porin PgaA && -	-
BL257_RS17375	248.685	272.266	244.46	375.528	625.41	905.178	255.137	635.372	-1.31423	0.000171722	0.00112771	yhcN	NZ_CP017979.1	3277537	3277800	+	264	protein_coding	peroxide/acid stress response protein YhcN && PF07338:Protein of unknown function (DUF1471)	-
BL257_RS13060	1587.35	1401.67	917.703	559.722	621.322	643.59	1302.24	608.212	1.09841	0.000172694	0.00113237	ligA	NZ_CP017979.1	2436438	2438453	-	2016	protein_coding	NAD-dependent DNA ligase LigA && PF03120:NAD-dependent DNA ligase OB-fold domain|PF03119:NAD-dependent DNA ligase C4 zinc finger domain|PF01653:NAD-dependent DNA ligase adenylation domain|PF12826:Helix-hairpin-helix motif|PF00533:BRCA1 C Terminus (BRCT) domain	BRCT
BL257_RS15510	141.803	132.211	130.431	61.3981	50.0737	47.0582	134.815	52.8433	1.34257	0.000174202	0.00114052	mocA	NZ_CP017979.1	2923437	2924015	+	579	protein_coding	molybdenum cofactor cytidylyltransferase && PF12804:MobA-like NTP transferase domain	-
BL257_RS22380	191.54	197.197	167.139	94.9529	58.249	69.2032	185.292	74.135	1.31269	0.00017499	0.00114394	dcuB	NZ_CP017979.1	4244328	4245668	-	1341	protein_coding	anaerobic C4-dicarboxylate transporter DcuB && PF03605:Anaerobic c4-dicarboxylate membrane transporter	-
BL257_RS22590	126.988	131.091	78.8834	274.864	240.149	278.197	112.321	264.403	-1.23991	0.0001847	0.00120559	blc	NZ_CP017979.1	4276648	4277181	-	534	protein_coding	lipocalin Blc && PF08212:Lipocalin-like domain	Lipocalin_2
BL257_RS11830	2155.62	1799.42	1329.3	514.031	643.805	1051.89	1761.45	736.575	1.2596	0.000185388	0.00120825	yejM	NZ_CP017979.1	2191877	2193637	+	1761	protein_coding	LPS biosynthesis-modulating metalloenzyme YejM && PF11893:Domain of unknown function (DUF3413)|PF00884:Sulfatase	Sulfatase
BL257_RS17540	63.494	69.4671	85.1316	99.9504	216.645	444.285	72.6976	253.627	-1.79537	0.000186416	0.00121311	BL257_RS17540	NZ_CP017979.1	3310389	3310610	+	222	protein_coding	membrane protein && -	-
BL257_RS00145	1829.69	1296.34	1073.13	2337.41	3028.95	4484.37	1399.72	3283.58	-1.22998	0.000187509	0.00121839	ispH	NZ_CP017979.1	26277	27227	+	951	protein_coding	4-hydroxy-3-methylbut-2-enyl diphosphate reductase && PF02401:LytB protein	-
BL257_RS08835	276.199	222.967	285.074	109.945	104.235	137.022	261.413	117.068	1.16439	0.000190947	0.0012374	rnt	NZ_CP017979.1	1633452	1634099	+	648	protein_coding	ribonuclease T && PF00929:Exonuclease	Exonuc_X-T
BL257_RS18670	5597	4681.18	3558.34	1774.12	2140.91	2653.25	4612.18	2189.43	1.07528	0.000191011	0.0012374	uvrD	NZ_CP017979.1	3530016	3532178	-	2163	protein_coding	DNA helicase II && PF13361:UvrD-like helicase C-terminal domain|PF00580:UvrD/REP helicase N-terminal domain	UvrD-helicase
BL257_RS20150	115.348	126.609	91.3798	264.869	203.36	314.183	111.112	260.804	-1.23243	0.000192143	0.00124287	yhjY	NZ_CP017979.1	3819761	3820459	+	699	protein_coding	autotransporter outer membrane beta-barrel domain-containing protein && PF03797:Autotransporter beta-domain	-
BL257_RS06740	156.619	226.328	146.051	390.52	314.749	592.38	176.333	432.55	-1.29446	0.000193217	0.00124795	tonB	NZ_CP017979.1	1237919	1238638	+	720	protein_coding	TonB system transport protein TonB && PF16031:TonB N-terminal region|PF03544:Gram-negative bacterial TonB protein C-terminal	-
BL257_RS23930	774.627	881.783	468.614	1297.21	1486.88	2233.88	708.342	1672.66	-1.23986	0.000194002	0.00125114	deoA	NZ_CP017979.1	4517688	4519010	+	1323	protein_coding	thymidine phosphorylase && PF02885:Glycosyl transferase family, helical bundle domain|PF00591:Glycosyl transferase family, a/b domain|PF07831:Pyrimidine nucleoside phosphorylase C-terminal domain	Glycos_trans_3N
BL257_RS23710	228.579	270.025	291.322	467.625	544.679	620.061	263.309	544.122	-1.04479	0.000194722	0.00125391	BL257_RS23710	NZ_CP017979.1	4473378	4476314	+	2937	protein_coding	hypothetical protein && -	-
BL257_RS04060	138.629	150.138	340.526	392.662	729.645	661.583	209.765	594.63	-1.49853	0.000204135	0.00131256	mntS	NZ_CP017979.1	754852	754980	-	129	protein_coding	manganase accumulation protein MntS && -	-
BL257_RS06455	3656.2	2413.42	2037.69	849.578	983.079	1577.83	2702.44	1136.83	1.25023	0.000205354	0.00131843	prs	NZ_CP017979.1	1187785	1188732	-	948	protein_coding	ribose-phosphate diphosphokinase && PF13793:N-terminal domain of ribose phosphate pyrophosphokinase|PF14572:Phosphoribosyl synthetase-associated domain	-
BL257_RS21910	1189.46	1587.66	1567.51	536.876	637.673	874.729	1448.21	683.093	1.08611	0.000206293	0.00132055	zur	NZ_CP017979.1	4156523	4157038	-	516	protein_coding	zinc uptake transcriptional repressor Zur && PF01475:Ferric uptake regulator family	FUR
BL257_RS23935	4183.2	3704.16	2338.39	5937.05	6806.96	12601.9	3408.58	8448.64	-1.30952	0.000206298	0.00132055	deoB	NZ_CP017979.1	4519062	4520285	+	1224	protein_coding	phosphopentomutase && PF01676:Metalloenzyme superfamily	-
BL257_RS04890	112.173	80.6714	99.19	282.003	248.325	173.008	97.3448	234.445	-1.27111	0.00020717	0.00132417	hyaB	NZ_CP017979.1	935237	937030	+	1794	protein_coding	Ni/Fe-hydrogenase large subunit && PF00374:Nickel-dependent hydrogenase	-
BL257_RS22290	455.041	385.43	268.672	139.217	168.615	178.544	369.714	162.125	1.19102	0.000212188	0.00135423	yjdM	NZ_CP017979.1	4223323	4223658	-	336	protein_coding	phnA family protein && PF08274:PhnA Zinc-Ribbon|PF03831:PhnA domain	-
BL257_RS13205	110.056	99.7188	66.387	222.747	207.448	222.834	92.0541	217.676	-1.24679	0.000212845	0.00135641	eutK	NZ_CP017979.1	2463505	2464005	-	501	protein_coding	ethanolamine utilization microcompartment protein EutK && PF00936:BMC domain|PF16365:Ethanolamine utilization protein EutK C-terminus	-
BL257_RS17645	987.332	978.141	846.63	1422.15	1952.87	2820.72	937.368	2065.25	-1.13907	0.000215044	0.0013684	hupA	NZ_CP017979.1	3328272	3328544	-	273	protein_coding	DNA-binding protein HU-alpha && PF00216:Bacterial DNA-binding protein	-
BL257_RS08170	429.643	470.583	559.994	232.742	219.711	262.972	486.74	238.475	1.03165	0.000216863	0.00137794	dgcZ	NZ_CP017979.1	1526730	1527620	-	891	protein_coding	diguanylate cyclase DgcZ && PF00990:Diguanylate cyclase, GGDEF domain	GGDEF
BL257_RS17800	879.393	775.342	581.863	247.734	362.779	401.379	745.532	337.297	1.14672	0.000218405	0.0013857	murB	NZ_CP017979.1	3355740	3356768	-	1029	protein_coding	UDP-N-acetylmuramate dehydrogenase && PF01565:FAD binding domain|PF02873:UDP-N-acetylenolpyruvoylglucosamine reductase, C-terminal domain	FAD_binding_4
BL257_RS04005	316.412	347.335	213.22	584.71	602.928	682.344	292.322	623.327	-1.09401	0.00022031	0.00139573	ybiO	NZ_CP017979.1	745238	747463	-	2226	protein_coding	mechanosensitive channel protein && PF00924:Mechanosensitive ion channel	-
BL257_RS10145	63.494	43.697	54.6717	122.082	124.673	179.928	53.9542	142.228	-1.39231	0.000226028	0.00142985	cheW	NZ_CP017979.1	1877941	1878444	-	504	protein_coding	chemotaxis protein CheW && PF01584:CheW-like domain	-
BL257_RS16650	497.37	456.018	256.176	841.011	829.793	1089.26	403.188	920.021	-1.19129	0.000228263	0.00144187	yqjG	NZ_CP017979.1	3141824	3142810	+	987	protein_coding	glutathionyl-hydroquinone reductase YqjG && PF13409:Glutathione S-transferase, N-terminal domain|PF13410:Glutathione S-transferase, C-terminal domain	-
BL257_RS14210	19.0482	13.4452	22.6497	119.227	61.3147	41.5219	18.381	74.0211	-2.01206	0.000232602	0.00146713	yfjI	NZ_CP017979.1	2667262	2668671	+	1410	protein_coding	DUF3987 domain-containing protein && PF13148:Protein of unknown function (DUF3987)	-
BL257_RS19265	392.605	324.927	370.986	590.421	742.93	959.157	362.839	764.169	-1.0726	0.00023671	0.00149086	recF	NZ_CP017979.1	3650138	3651211	+	1074	protein_coding	DNA replication/repair protein RecF && PF02463:RecF/RecN/SMC N terminal domain	SMC_N
BL257_RS06735	162.968	141.175	139.803	58.5424	59.2709	67.8192	147.982	61.8775	1.26178	0.000239806	0.00150815	yciI	NZ_CP017979.1	1237399	1237695	-	297	protein_coding	YciI family protein && PF03795:YCII-related domain	-
BL257_RS17845	1055.06	1176.46	1272.29	463.341	507.89	730.786	1167.94	567.339	1.04416	0.000243364	0.0015283	fabR	NZ_CP017979.1	3367054	3367704	-	651	protein_coding	HTH-type transcriptional repressor FabR && PF00440:Bacterial regulatory proteins, tetR family	TetR_N
BL257_RS04770	595.786	607.277	452.213	893.842	1144.54	1464.34	551.758	1167.57	-1.0811	0.000246114	0.00154332	pqiB	NZ_CP017979.1	915242	916882	+	1641	protein_coding	intermembrane transport protein PqiB && PF02470:MlaD protein	-
BL257_RS06330	1024.37	944.528	720.885	277.719	270.807	561.93	896.594	370.152	1.27985	0.000250967	0.00157146	dsbB	NZ_CP017979.1	1159357	1159887	-	531	protein_coding	disulfide bond formation protein DsbB && PF02600:Disulfide bond formation protein DsbB	DsbB
BL257_RS10230	189.424	171.427	146.051	52.8309	49.0518	92.7323	168.967	64.8717	1.39424	0.000253205	0.00158318	ftnB	NZ_CP017979.1	1893652	1894155	+	504	protein_coding	non-heme ferritin-like protein && PF00210:Ferritin-like domain	Ferritin
BL257_RS16545	58.2029	50.4196	68.7301	144.214	119.564	192.385	59.1175	152.054	-1.35497	0.000264905	0.00165332	higA	NZ_CP017979.1	3124528	3124944	-	417	protein_coding	type II toxin-antitoxin system antitoxin HigA && PF01381:Helix-turn-helix	HTH_3
BL257_RS01125	470.914	560.218	441.278	722.499	1098.56	1558.46	490.804	1126.5	-1.19772	0.000265191	0.00165332	yafE	NZ_CP017979.1	231953	232549	+	597	protein_coding	methyltransferase domain-containing protein && PF08241:Methyltransferase domain	Methyltransf_11
BL257_RS13075	3503.81	2845.91	2080.65	5143.88	4709.99	13234.4	2810.12	7696.1	-1.45341	0.000268688	0.0016727	cysK	NZ_CP017979.1	2440686	2441657	+	972	protein_coding	cysteine synthase A && PF00291:Pyridoxal-phosphate dependent enzyme	PALP
BL257_RS15630	239.161	212.883	157.767	60.6842	74.5996	107.957	203.27	81.0803	1.33596	0.000269766	0.00167699	yqfB	NZ_CP017979.1	2951589	2951900	-	312	protein_coding	N(4)-acetylcytidine aminohydrolase && PF04266:ASCH domain	-
BL257_RS12840	34.9217	40.3357	43.7373	151.353	145.111	65.051	39.6649	120.505	-1.60817	0.000270178	0.00167713	yfdE	NZ_CP017979.1	2396300	2397445	-	1146	protein_coding	CoA:oxalate CoA-transferase && PF02515:CoA-transferase family III	CoA_transf_3
BL257_RS04125	935.479	862.736	637.315	1461.42	1415.35	3036.64	811.843	1971.13	-1.27942	0.000270804	0.0016786	gsiA	NZ_CP017979.1	769503	771374	+	1872	protein_coding	glutathione ABC transporter ATP-binding protein GsiA && PF08352:Oligopeptide/dipeptide transporter, C-terminal region|PF00005:ABC transporter	ABC_tran
BL257_RS02690	313.237	295.795	262.424	155.637	130.805	123.182	290.486	136.541	1.08419	0.000274884	0.00170035	cusR	NZ_CP017979.1	496743	497426	-	684	protein_coding	copper response regulator transcription factor CusR && PF00072:Response regulator receiver domain|PF00486:Transcriptional regulatory protein, C terminal	Response_reg
BL257_RS00675	2487.91	2227.43	1560.49	708.934	901.326	1244.27	2091.94	951.511	1.13766	0.000275103	0.00170035	hpt	NZ_CP017979.1	141431	141967	+	537	protein_coding	hypoxanthine phosphoribosyltransferase && PF00156:Phosphoribosyl transferase domain	Pribosyltran
BL257_RS15885	2668.87	2516.5	1815.88	895.27	964.685	1436.66	2333.75	1098.87	1.08755	0.000277046	0.0017099	yqgE	NZ_CP017979.1	3001214	3001777	+	564	protein_coding	YqgE/AlgH family protein && PF02622:Uncharacterized ACR, COG1678	-
BL257_RS08265	64.5523	88.5145	266.329	18.5622	39.8546	44.2901	139.799	34.2356	2.04885	0.000279028	0.00171967	ynfQ	NZ_CP017979.1	1542026	1542214	-	189	protein_coding	cold-shock protein && -	-
BL257_RS00660	569.33	506.437	826.323	281.289	277.96	333.56	634.03	297.603	1.09377	0.000279578	0.0017206	yacC	NZ_CP017979.1	136570	136917	-	348	protein_coding	YacC family pilotin-like protein && PF09691:Type II secretion system pilotin lipoprotein (PulS_OutS)	-
BL257_RS24940	45.5041	19.0474	14.8395	46.4055	101.169	204.842	26.4636	117.472	-2.14971	0.000283041	0.00173943	ilvX	NZ_CP017979.1	3579604	3579654	-	51	protein_coding	peptide IlvX && -	-
BL257_RS19705	578.854	503.076	448.308	198.473	172.703	312.799	510.079	227.992	1.16615	0.000285809	0.00175394	waaU	NZ_CP017979.1	3732047	3733120	+	1074	protein_coding	glycosyltransferase family 9 protein && PF01075:Glycosyltransferase family 9 (heptosyltransferase)	-
BL257_RS04130	662.455	680.105	487.359	1060.9	1100.6	2153.6	609.973	1438.37	-1.23716	0.000287095	0.00175757	gsiB	NZ_CP017979.1	771394	772932	+	1539	protein_coding	glutathione ABC transporter substrate-binding protein GsiB && PF00496:Bacterial extracellular solute-binding proteins, family 5 Middle	-
BL257_RS10865	1242.37	1154.05	750.564	1700.58	2297.26	2978.51	1048.99	2325.45	-1.14851	0.000287216	0.00175757	yefM	NZ_CP017979.1	1996189	1996440	-	252	protein_coding	YoeB-YefM toxin-antitoxin system antitoxin YefM && PF02604:Antitoxin Phd_YefM, type II toxin-antitoxin system	-
BL257_RS08500	406.362	429.127	355.366	186.336	191.098	214.53	396.952	197.321	1.00972	0.000287632	0.00175762	dmsD	NZ_CP017979.1	1569612	1570226	+	615	protein_coding	Tat proofreading chaperone DmsD && PF02613:Nitrate reductase delta subunit	-
BL257_RS09575	794.734	709.236	569.366	294.854	313.727	402.763	691.112	337.114	1.03767	0.000293075	0.00178834	yeaK	NZ_CP017979.1	1778679	1779182	+	504	protein_coding	mischarged aminoacyl-tRNA deacylase && PF04073:Aminoacyl-tRNA editing domain	-
BL257_RS16980	9548.45	9180.86	6549.67	1656.32	3482.68	4834.54	8426.32	3324.51	1.34219	0.000294654	0.00179543	rpsO	NZ_CP017979.1	3203414	3203683	-	270	protein_coding	30S ribosomal protein S15 && PF00312:Ribosomal protein S15	-
BL257_RS13345	3262.54	2896.33	1613.6	4572.73	5979.21	7011.67	2590.82	5854.54	-1.17627	0.000295677	0.00179912	tkt	NZ_CP017979.1	2487913	2489916	+	2004	protein_coding	transketolase && PF00456:Transketolase, thiamine diphosphate binding domain|PF02780:Transketolase, C-terminal domain|PF02779:Transketolase, pyrimidine binding domain	-
BL257_RS01110	247.627	233.051	206.971	129.222	83.7968	65.051	229.216	92.6898	1.29325	0.000302034	0.00183521	dkgB	NZ_CP017979.1	229167	229970	+	804	protein_coding	2%2C5-didehydrogluconate reductase DkgB && PF00248:Aldo/keto reductase family	Aldo_ket_red
BL257_RS01850	1693.17	1163.01	948.944	489.757	470.08	736.322	1268.38	565.386	1.16704	0.000302847	0.00183716	thiI	NZ_CP017979.1	343532	344980	+	1449	protein_coding	tRNA 4-thiouridine(8) synthase ThiI && PF02926:THUMP domain|PF02568:Thiamine biosynthesis protein (ThiI)	-
BL257_RS21975	8077.5	5659.32	4399.51	9493.15	13699.8	18907.7	6045.44	14033.5	-1.21493	0.000303209	0.00183716	uvrA	NZ_CP017979.1	4168084	4170906	-	2823	protein_coding	excinuclease ABC subunit UvrA && -	-
BL257_RS03225	13.757	21.2883	34.365	3.56966	0	0	23.1368	1.18989	4.03026	0.000309362	0.00187181	BL257_RS03225	NZ_CP017979.1	598647	598723	-	77	protein_coding	tRNA-Met && -	-
BL257_RS12020	1304.8	1223.52	956.754	549.013	598.84	653.279	1161.69	600.377	0.952769	0.000315184	0.00190437	rcsC	NZ_CP017979.1	2224528	2227377	-	2850	protein_coding	two-component system sensor histidine kinase RcsC && PF00072:Response regulator receiver domain|PF09456:RcsC Alpha-Beta-Loop (ABL)|PF00512:His Kinase A (phospho-acceptor) domain|PF02518:Histidine kinase-, DNA gyrase B-, and HSP90-like ATPase	HATPase_c
BL257_RS11760	200.006	237.533	230.402	102.092	84.8187	116.261	222.647	101.057	1.14284	0.000321957	0.00194033	pdeN	NZ_CP017979.1	2178227	2179783	+	1557	protein_coding	cyclic di-GMP phosphodiesterase && PF00563:EAL domain|PF12792:CSS motif domain associated with EAL	EAL
BL257_RS10860	762.987	690.189	460.023	1068.04	1333.6	1814.51	637.733	1405.38	-1.13994	0.000322037	0.00194033	yoeB	NZ_CP017979.1	1995938	1996192	-	255	protein_coding	type II toxin-antitoxin system mRNA interferase toxin YoeB && PF06769:YoeB-like toxin of bacterial type II toxin-antitoxin system	-
BL257_RS06765	259.267	193.835	185.103	110.659	49.0518	19.3769	212.735	59.696	1.81179	0.000323778	0.00194809	ompW	NZ_CP017979.1	1240850	1241488	+	639	protein_coding	outer membrane protein OmpW && PF03922:OmpW family	-
BL257_RS21275	705.842	674.503	487.359	277.719	244.237	361.241	622.568	294.399	1.08211	0.000324614	0.0019504	yhfA	NZ_CP017979.1	4048043	4048447	+	405	protein_coding	OsmC family protein && PF02566:OsmC-like protein	-
BL257_RS04050	15758.2	13496.8	8405.38	21746.3	25140.1	38868.7	12553.4	28585	-1.18718	0.000326604	0.00195963	ompX	NZ_CP017979.1	752433	752948	+	516	protein_coding	outer membrane protein OmpX && PF13505:Outer membrane protein beta-barrel domain	-
BL257_RS22980	138.629	136.693	79.6644	203.47	320.88	357.089	118.329	293.813	-1.31325	0.000330017	0.00197735	chpS	NZ_CP017979.1	4347906	4348157	+	252	protein_coding	type II toxin-antitoxin system antitoxin ChpS && PF04014:Antidote-toxin recognition MazE, bacterial antitoxin	SpoVT_AbrB
BL257_RS05075	953.469	1131.64	497.512	1357.18	1983.53	3836.63	860.874	2392.45	-1.47466	0.000335235	0.00200582	ymdF	NZ_CP017979.1	970064	970237	+	174	protein_coding	general stress protein && PF10685:Stress-induced bacterial acidophilic repeat motif	-
BL257_RS08280	53.9699	41.4561	67.9491	19.2761	12.2629	6.92032	54.4584	12.8198	2.04691	0.000336093	0.00200816	rrrQ	NZ_CP017979.1	1543294	1543827	-	534	protein_coding	lysozyme && PF00959:Phage lysozyme	-
BL257_RS04035	13996.2	14479.4	8353.83	23141.4	22370.7	34424.5	12276.5	26645.5	-1.11801	0.000338626	0.0020205	dps	NZ_CP017979.1	750391	750894	-	504	protein_coding	DNA starvation/stationary phase protection protein Dps && PF00210:Ferritin-like domain	Ferritin
BL257_RS12085	8124.06	5124.88	3612.24	1375.75	1900.76	3247.02	5620.39	2174.51	1.37052	0.000346055	0.00206197	gyrA	NZ_CP017979.1	2244294	2246921	-	2628	protein_coding	DNA topoisomerase (ATP-hydrolyzing) subunit A && PF03989:DNA gyrase C-terminal domain, beta-propeller|PF00521:DNA gyrase/topoisomerase IV, subunit A	-
BL257_RS09385	138.629	107.562	83.5696	49.2613	33.7231	15.2247	109.92	32.7364	1.71767	0.000348439	0.00207331	ydjY	NZ_CP017979.1	1739221	1739898	+	678	protein_coding	protein YdjY && -	-
BL257_RS03045	5094.34	5649.24	3916.83	6158.37	13278.7	15681.5	4886.8	11706.2	-1.26026	0.000352752	0.00209608	ybeD	NZ_CP017979.1	564362	564625	-	264	protein_coding	DUF493 family protein YbeD && PF04359:Protein of unknown function (DUF493)	-
BL257_RS05010	221.171	154.62	228.84	368.389	421.028	499.647	201.544	429.688	-1.08862	0.000355425	0.00210729	torS	NZ_CP017979.1	955417	958161	-	2745	protein_coding	TMAO reductase system sensor histidine kinase/response regulator TorS && PF01627:Hpt domain|PF00512:His Kinase A (phospho-acceptor) domain|PF00072:Response regulator receiver domain|PF02518:Histidine kinase-, DNA gyrase B-, and HSP90-like ATPase	HATPase_c
BL257_RS14510	1180.99	1148.45	884.9	1534.95	2226.75	4148.04	1071.45	2636.58	-1.29871	0.000356071	0.00210729	luxS	NZ_CP017979.1	2722495	2723010	-	516	protein_coding	S-ribosylhomocysteine lyase && PF02664:S-Ribosylhomocysteinase (LuxS)	-
BL257_RS13210	70.9017	70.5875	54.6717	129.936	136.936	257.436	65.3869	174.769	-1.41523	0.000356107	0.00210729	eutL	NZ_CP017979.1	2464018	2464677	-	660	protein_coding	ethanolamine utilization microcompartment protein EutL && PF00936:BMC domain	-
BL257_RS03230	53.9699	58.2627	89.0367	12.1368	22.4821	23.5291	67.0898	19.3827	1.81942	0.000379733	0.00224402	BL257_RS03230	NZ_CP017979.1	598739	598813	-	75	protein_coding	tRNA-Gln && -	-
BL257_RS14450	69.8434	81.7919	101.533	196.331	150.221	285.117	84.3895	210.557	-1.31224	0.000388038	0.00228996	nrdE	NZ_CP017979.1	2709625	2711769	+	2145	protein_coding	class 1b ribonucleoside-diphosphate reductase subunit alpha && PF00317:Ribonucleotide reductase, all-alpha domain|PF02867:Ribonucleotide reductase, barrel domain|PF08343:Ribonucleotide reductase N-terminal	Ribonuc_red_lgC
BL257_RS18255	438.109	310.361	367.862	725.354	651.98	838.743	372.111	738.692	-0.988443	0.000390109	0.00229903	fdnG	NZ_CP017979.1	3444339	3447389	+	3051	protein_coding	formate dehydrogenase-N subunit alpha && PF00384:Molybdopterin oxidoreductase|PF01568:Molydopterin dinucleotide binding domain|PF04879:Molybdopterin oxidoreductase Fe4S4 domain	-
BL257_RS20735	56.0864	67.2262	49.2045	114.943	167.594	142.559	57.5057	141.698	-1.30296	0.000393443	0.00231551	livH	NZ_CP017979.1	3937457	3938383	+	927	protein_coding	high-affinity branched-chain amino acid ABC transporter permease LivH && PF02653:Branched-chain amino acid transport system / permease component	BPD_transp_2
BL257_RS14120	12679.8	9152.84	6883.16	3122.02	4711.01	5270.52	9571.92	4367.85	1.13208	0.000399285	0.00234669	trmD	NZ_CP017979.1	2652849	2653616	-	768	protein_coding	tRNA (guanosine(37)-N1)-methyltransferase TrmD && PF01746:tRNA (Guanine-1)-methyltransferase	-
BL257_RS16470	24.3394	16.8065	42.1753	127.08	98.1035	59.5148	27.7737	94.8994	-1.76466	0.000409727	0.00240478	nfeF	NZ_CP017979.1	3106527	3107291	-	765	protein_coding	NADPH-dependent ferric chelate reductase && PF08021:Siderophore-interacting FAD-binding domain|PF04954:Siderophore-interacting protein	-
BL257_RS23885	1046.59	1049.85	698.235	1772.69	1579.88	2480.24	931.559	1944.27	-1.06164	0.000410873	0.00240822	osmY	NZ_CP017979.1	4510855	4511460	+	606	protein_coding	molecular chaperone OsmY && PF04972:BON domain	BON
BL257_RS02380	244.452	252.098	247.585	139.217	83.7968	40.1379	248.045	87.7171	1.48415	0.000415149	0.00242759	purK	NZ_CP017979.1	453510	454577	-	1068	protein_coding	5-(carboxyamino)imidazole ribonucleotide synthase && PF02222:ATP-grasp domain	-
BL257_RS19695	439.167	365.262	267.11	129.936	145.111	200.689	357.18	158.579	1.17583	0.000415305	0.00242759	rfaY	NZ_CP017979.1	3730394	3731092	+	699	protein_coding	lipopolysaccharide core heptose(II) kinase RfaY && PF06176:Lipopolysaccharide core biosynthesis protein (WaaY)	-
BL257_RS10155	40.2129	24.6496	46.0804	103.52	103.213	99.6527	36.981	102.129	-1.45721	0.000415915	0.00242786	motB	NZ_CP017979.1	1880434	1881360	-	927	protein_coding	flagellar motor protein MotB && PF00691:OmpA family|PF13677:Membrane MotB of proton-channel complex MotA/MotB	-
BL257_RS19115	158.735	121.007	152.3	284.859	275.916	344.632	144.014	301.802	-1.06441	0.000417837	0.00243578	pstA	NZ_CP017979.1	3620722	3621612	+	891	protein_coding	phosphate ABC transporter permease PstA && PF00528:Binding-protein-dependent transport system inner membrane component	BPD_transp_1
BL257_RS19680	1171.47	845.929	577.958	263.441	374.02	471.966	865.117	369.809	1.22832	0.000424066	0.00246875	waaB	NZ_CP017979.1	3727222	3728301	+	1080	protein_coding	lipopolysaccharide 1%2C6-galactosyltransferase && PF00534:Glycosyl transferases group 1|PF13439:Glycosyltransferase Family 4	Glycos_transf_1
BL257_RS18030	948.178	896.349	670.118	413.366	332.121	492.727	838.215	412.738	1.02282	0.000445599	0.00259061	ftsN	NZ_CP017979.1	3406822	3407781	+	960	protein_coding	cell division protein FtsN && PF05036:Sporulation related domain	-
BL257_RS19625	1973.61	1576.45	1247.3	638.969	607.016	1002.06	1599.12	749.349	1.09483	0.000452823	0.00262557	coaBC	NZ_CP017979.1	3717408	3718628	-	1221	protein_coding	bifunctional phosphopantothenoylcysteine decarboxylase/phosphopantothenate--cysteine ligase CoaBC && PF02441:Flavoprotein|PF04127:DNA / pantothenate metabolism flavoprotein	DFP
BL257_RS13610	2702.73	2169.16	1470.67	773.902	983.079	1201.37	2114.19	986.116	1.10099	0.000452832	0.00262557	yfgM	NZ_CP017979.1	2546940	2547560	-	621	protein_coding	ancillary SecYEG translocon subunit YfgM && PF09976:Tetratricopeptide repeat-like domain	-
BL257_RS08025	23.2811	25.77	17.9635	56.4006	81.753	69.2032	22.3382	69.1189	-1.63492	0.000459338	0.00265972	hipB	NZ_CP017979.1	1495946	1496212	-	267	protein_coding	type II toxin-antitoxin system antitoxin HipB && PF01381:Helix-turn-helix	HTH_3
BL257_RS19555	639.173	497.474	487.359	311.988	250.368	253.284	541.335	271.88	0.99107	0.000460833	0.00266479	recG	NZ_CP017979.1	3704068	3706149	-	2082	protein_coding	ATP-dependent DNA helicase RecG && PF17191:RecG wedge domain|PF00271:Helicase conserved C-terminal domain|PF00270:DEAD/DEAH box helicase	DEAD
BL257_RS11965	85.717	92.9962	110.905	231.314	200.295	195.153	96.5395	208.921	-1.11273	0.000480909	0.00277715	mqo	NZ_CP017979.1	2212609	2214255	-	1647	protein_coding	malate dehydrogenase (quinone) && PF06039:Malate:quinone oxidoreductase (Mqo)	-
BL257_RS11280	212.705	307	205.409	131.363	81.753	96.8845	241.705	103.334	1.21905	0.000487238	0.00280994	BL257_RS11280	NZ_CP017979.1	2079648	2081003	-	1356	protein_coding	galactitol permease IIC component && PF03611:PTS system sugar-specific permease component	-
BL257_RS21235	212.705	248.737	226.497	120.654	86.8625	112.109	229.313	106.542	1.10417	0.000489461	0.00281487	ppiA	NZ_CP017979.1	4041564	4042136	+	573	protein_coding	peptidylprolyl isomerase A && PF00160:Cyclophilin type peptidyl-prolyl cis-trans isomerase/CLD	Pro_isomerase
BL257_RS11145	544.991	484.029	396.76	237.739	225.843	258.82	475.26	240.801	0.981071	0.000489928	0.00281487	alkA	NZ_CP017979.1	2053419	2054267	-	849	protein_coding	DNA-3-methyladenine glycosylase 2 && PF00730:HhH-GPD superfamily base excision DNA repair protein|PF06029:AlkA N-terminal domain	AlkA_N
BL257_RS01935	8151.58	7387.04	5143.82	10331.3	14349.7	20020.5	6894.15	14900.5	-1.11189	0.000490055	0.00281487	clpX	NZ_CP017979.1	359409	360683	+	1275	protein_coding	ATP-dependent protease ATP-binding subunit ClpX && PF10431:C-terminal, D2-small domain, of ClpB protein|PF06689:ClpX C4-type zinc finger|PF07724:AAA domain (Cdc48 subfamily)	-
BL257_RS19790	812.724	670.021	563.118	1104.45	1310.09	1725.93	681.954	1380.16	-1.01676	0.000493516	0.00283098	cysE	NZ_CP017979.1	3748797	3749618	+	822	protein_coding	serine O-acetyltransferase && PF00132:Bacterial transferase hexapeptide (six repeats)|PF06426:Serine acetyltransferase, N-terminal	Hexapep
BL257_RS10660	402.129	303.638	268.672	553.297	883.954	626.981	324.813	688.077	-1.0836	0.000495426	0.00283816	yeeO	NZ_CP017979.1	1964930	1966573	-	1644	protein_coding	toxic metabolite efflux MATE transporter YeeO && PF01554:MatE	MatE
BL257_RS13260	134.396	168.065	125.745	270.58	295.333	315.567	142.735	293.826	-1.04254	0.00049715	0.00284425	BL257_RS13260	NZ_CP017979.1	2472257	2472649	+	393	protein_coding	hypothetical protein && -	-
BL257_RS06895	1393.69	1183.18	1045.01	513.317	521.175	773.692	1207.3	602.728	1.00391	0.000505046	0.0028856	ribA	NZ_CP017979.1	1265400	1265990	-	591	protein_coding	GTP cyclohydrolase II && PF00925:GTP cyclohydrolase II	GTP_cyclohydro2
BL257_RS03880	92.0664	106.441	79.6644	167.06	213.58	240.827	92.7241	207.156	-1.15918	0.00051608	0.00294473	moaE	NZ_CP017979.1	721278	721730	+	453	protein_coding	molybdopterin synthase catalytic subunit MoaE && PF02391:MoaE protein	-
BL257_RS14715	56.0864	60.5036	35.1461	15.7065	10.2191	13.8406	50.5787	13.2554	1.92013	0.000524931	0.00299127	hycA	NZ_CP017979.1	2758251	2758712	-	462	protein_coding	formate hydrogenlyase regulator HycA && PF11046:Transcriptional repressor of hyc and hyp operons	-
BL257_RS09995	645.523	718.2	875.528	257.015	396.502	426.292	746.417	359.936	1.0558	0.000531244	0.00302325	znuC	NZ_CP017979.1	1847767	1848522	+	756	protein_coding	zinc ABC transporter ATP-binding protein ZnuC && PF00005:ABC transporter	ABC_tran
BL257_RS10165	148.153	134.452	157.767	219.177	338.253	462.278	146.791	339.902	-1.20643	0.000535057	0.00304093	flhC	NZ_CP017979.1	1882371	1882949	-	579	protein_coding	flagellar transcriptional regulator FlhC && PF05280:Flagellar transcriptional activator (FlhC)	FlhC
BL257_RS23000	73.0182	86.2736	78.1024	162.776	155.331	217.298	79.1314	178.468	-1.17041	0.000536761	0.0030466	ytfR	NZ_CP017979.1	4350517	4352019	+	1503	protein_coding	sugar ABC transporter ATP-binding protein && PF00005:ABC transporter	ABC_tran
BL257_RS05730	2349.28	2221.83	1651.08	745.344	1083.23	1233.2	2074.06	1020.59	1.02401	0.000538533	0.00305263	lolE	NZ_CP017979.1	1080820	1082064	+	1245	protein_coding	lipoprotein-releasing ABC transporter permease subunit LolE && PF02687:FtsX-like permease family|PF12704:MacB-like periplasmic core domain	-
BL257_RS21895	1218.03	1409.51	1316.03	445.493	595.775	858.12	1314.52	633.129	1.05642	0.000539782	0.00305569	lexA	NZ_CP017979.1	4154150	4154758	+	609	protein_coding	transcriptional repressor LexA && PF00717:Peptidase S24-like|PF01726:LexA DNA binding domain	LexA_DNA_bind
BL257_RS17660	1767.25	1576.45	1077.03	625.404	681.615	869.193	1473.58	725.404	1.02325	0.000540652	0.0030566	hemE	NZ_CP017979.1	3330045	3331109	-	1065	protein_coding	uroporphyrinogen decarboxylase && PF01208:Uroporphyrinogen decarboxylase (URO-D)	-
BL257_RS04405	9373.84	7722.05	3891.06	10332	18731.6	23507	6995.65	17523.5	-1.32478	0.000544777	0.00307588	clpA	NZ_CP017979.1	825247	827523	+	2277	protein_coding	ATP-dependent Clp protease ATP-binding subunit ClpA && PF00004:ATPase family associated with various cellular activities (AAA)|PF10431:C-terminal, D2-small domain, of ClpB protein|PF02861:Clp amino terminal domain, pathogenicity island component|PF07724:AAA domain (Cdc48 subfamily)	Clp_N
BL257_RS21315	31.747	32.4927	30.4599	94.9529	81.753	76.1236	31.5665	84.2765	-1.42182	0.000568631	0.00320637	yheV	NZ_CP017979.1	4055069	4055269	+	201	protein_coding	YheV family putative metal-binding protein && PF09526:Probable metal-binding protein (DUF2387)	-
BL257_RS02290	323.82	319.324	198.38	149.926	120.586	77.5076	280.508	116.006	1.26357	0.000576138	0.00324445	mnmH	NZ_CP017979.1	432115	433209	-	1095	protein_coding	tRNA 2-selenouridine(34) synthase MnmH && -	-
BL257_RS05795	1151.36	1108.11	599.826	1504.97	2197.11	2770.9	953.099	2157.66	-1.17892	0.000579835	0.00326101	phoP	NZ_CP017979.1	1093276	1093947	-	672	protein_coding	two-component system response regulator PhoP && PF00486:Transcriptional regulatory protein, C terminal|PF00072:Response regulator receiver domain	Response_reg
BL257_RS00895	1182.05	879.543	702.14	1512.11	1728.05	2889.93	921.243	2043.36	-1.14902	0.000586355	0.00329337	glnD	NZ_CP017979.1	185978	188650	-	2673	protein_coding	bifunctional uridylyltransferase/uridylyl-removing protein GlnD && PF08335:GlnD PII-uridylyltransferase|PF01966:HD domain|PF01909:Nucleotidyltransferase domain|PF01842:ACT domain	HD
BL257_RS17195	9925.18	9845.27	6272.4	3272.66	4053.92	5341.11	8680.95	4222.56	1.03995	0.0006001	0.00336618	yrbL	NZ_CP017979.1	3240451	3241083	+	633	protein_coding	PhoP regulatory network protein YrbL && PF10707:PhoP regulatory network protein YrbL	-
BL257_RS06235	60.3193	86.2736	89.0367	30.699	21.4602	29.0654	78.5432	27.0749	1.53575	0.000609285	0.00341326	ymgG	NZ_CP017979.1	1149501	1149845	-	345	protein_coding	glycine zipper family protein && -	-
BL257_RS02740	47.6205	51.5401	37.4891	72.1071	146.133	164.704	45.5499	127.648	-1.4839	0.000614911	0.0034403	ybdJ	NZ_CP017979.1	507934	508182	-	249	protein_coding	DUF1158 domain-containing protein && PF06643:Protein of unknown function (DUF1158)	-
BL257_RS21705	91.0081	104.201	88.2557	47.1195	28.6135	20.761	94.4881	32.1647	1.52797	0.000623429	0.00348344	metA	NZ_CP017979.1	4111315	4112244	+	930	protein_coding	homoserine O-succinyltransferase && PF04204:Homoserine O-succinyltransferase	-
BL257_RS11155	471.972	359.66	292.884	214.179	153.287	85.812	374.839	151.093	1.30167	0.000625034	0.00348788	yegD	NZ_CP017979.1	2054401	2055753	+	1353	protein_coding	molecular chaperone && PF00012:Hsp70 protein	HSP70
BL257_RS02670	47.6205	41.4561	57.7958	114.229	98.1035	164.704	48.9575	125.679	-1.35015	0.000628616	0.00350334	ybcH	NZ_CP017979.1	489074	489964	-	891	protein_coding	DUF4434 family protein && PF14488:Domain of unknown function (DUF4434)	-
BL257_RS01540	20.1064	25.77	37.4891	99.2365	70.5119	76.1236	27.7885	81.9573	-1.5532	0.000645479	0.00359266	tauA	NZ_CP017979.1	287215	288177	+	963	protein_coding	taurine ABC transporter substrate-binding protein && PF04069:Substrate binding domain of ABC-type glycine betaine transport system	-
BL257_RS18820	499.486	468.342	392.855	181.339	226.864	269.893	453.561	226.032	1.00845	0.000650531	0.00361611	wecB	NZ_CP017979.1	3558898	3560028	-	1131	protein_coding	UDP-N-acetylglucosamine 2-epimerase (non-hydrolyzing) && PF02350:UDP-N-acetylglucosamine 2-epimerase	-
BL257_RS18565	1157.71	892.988	724.009	291.284	409.787	568.851	924.902	423.307	1.13034	0.000661814	0.00367409	ubiJ	NZ_CP017979.1	3509932	3510537	-	606	protein_coding	ubiquinone biosynthesis protein UbiJ && PF02036:SCP-2 sterol transfer family	-
BL257_RS18600	397.896	339.492	303.818	162.062	199.273	156.399	347.069	172.578	1.00663	0.000667172	0.00369665	bioP	NZ_CP017979.1	3518186	3519085	-	900	protein_coding	biotin transporter && PF00892:EamA-like transporter family	DUF6
BL257_RS21320	4813.91	4267.74	4084.75	1731.28	2248.21	2871.93	4388.8	2283.81	0.942987	0.000667594	0.00369665	slyD	NZ_CP017979.1	4055364	4055954	+	591	protein_coding	peptidylprolyl isomerase && PF00254:FKBP-type peptidyl-prolyl cis-trans isomerase	FKBP_C
BL257_RS19540	441.284	358.54	407.694	771.76	630.52	941.164	402.506	781.148	-0.955525	0.000669613	0.00370307	yicH	NZ_CP017979.1	3699193	3700902	-	1710	protein_coding	AsmA family protein && PF05170:AsmA family	-
BL257_RS17960	248.685	299.157	237.431	149.926	111.388	110.725	261.758	124.013	1.07137	0.000670793	0.00370484	yijE	NZ_CP017979.1	3391812	3392717	-	906	protein_coding	cystine transporter YijE && PF00892:EamA-like transporter family	DUF6
BL257_RS22050	83.6005	107.562	171.825	508.319	322.924	171.624	120.996	334.289	-1.4662	0.00069828	0.00385171	acs	NZ_CP017979.1	4182448	4184406	-	1959	protein_coding	acetate--CoA ligase && PF13193:AMP-binding enzyme C-terminal domain|PF16177:Acetyl-coenzyme A synthetase N-terminus|PF00501:AMP-binding enzyme	AMP-binding
BL257_RS09835	2218.06	1709.79	1612.03	573.287	708.185	1242.89	1846.63	841.454	1.13573	0.000726588	0.00400274	proQ	NZ_CP017979.1	1819941	1820639	-	699	protein_coding	RNA chaperone ProQ && PF04352:ProQ/FINO family|PF17516:ProQ C-terminal domain	-
BL257_RS22505	313.237	242.014	193.694	107.804	106.279	131.486	249.648	115.19	1.11795	0.000734434	0.0040408	cutA	NZ_CP017979.1	4264477	4264815	-	339	protein_coding	divalent cation tolerance protein CutA && PF03091:CutA1 divalent ion tolerance protein	-
BL257_RS03770	891.033	796.63	431.906	236.311	349.494	357.089	706.523	314.298	1.16989	0.000736456	0.00404675	modC	NZ_CP017979.1	698537	699595	+	1059	protein_coding	molybdenum ABC transporter ATP-binding protein ModC && PF00005:ABC transporter|PF03459:TOBE domain	ABC_tran
BL257_RS04775	367.207	314.843	214.001	480.476	639.717	811.062	298.683	643.752	-1.1079	0.000740479	0.00406368	pqiC	NZ_CP017979.1	916879	917442	+	564	protein_coding	membrane integrity-associated transporter subunit PqiC && PF03886:ABC-type transport auxiliary lipoprotein component	-
BL257_RS05790	870.927	954.612	656.841	1252.24	1667.76	2023.5	827.46	1647.83	-0.993694	0.000743469	0.00407489	phoQ	NZ_CP017979.1	1091816	1093276	-	1461	protein_coding	two-component system sensor histidine kinase PhoQ && PF02518:Histidine kinase-, DNA gyrase B-, and HSP90-like ATPase|PF08918:PhoQ Sensor	HATPase_c
BL257_RS06925	2475.21	2870.56	1615.16	3568.94	5113.65	5752.17	2320.31	4811.59	-1.05227	0.000750383	0.00410756	osmB	NZ_CP017979.1	1269940	1270158	-	219	protein_coding	osmotically-inducible lipoprotein OsmB && PF05433:Glycine zipper 2TM domain	-
BL257_RS04885	89.9499	88.5145	147.614	343.401	281.026	170.24	108.693	264.889	-1.28445	0.000763707	0.00417519	hyaA	NZ_CP017979.1	934122	935240	+	1119	protein_coding	hydrogenase 1 small subunit && PF01058:NADH ubiquinone oxidoreductase, 20 Kd subunit|PF14720:NiFe/NiFeSe hydrogenase small subunit C-terminal	-
BL257_RS10370	1026.49	938.926	684.958	451.205	381.173	521.792	883.457	451.39	0.969161	0.000778735	0.00425179	yedD	NZ_CP017979.1	1914404	1914817	-	414	protein_coding	lipoprotein && PF13987:YedD-like protein	-
BL257_RS15850	408.478	414.561	392.074	162.776	178.835	260.204	405.038	200.605	1.01937	0.000779693	0.00425179	metK	NZ_CP017979.1	2994983	2996137	+	1155	protein_coding	methionine adenosyltransferase && PF00438:S-adenosylmethionine synthetase, N-terminal domain|PF02772:S-adenosylmethionine synthetase, central domain|PF02773:S-adenosylmethionine synthetase, C-terminal domain	-
BL257_RS12675	650.814	358.54	353.023	259.871	160.44	80.2758	454.125	166.862	1.43639	0.000805774	0.00438846	fadJ	NZ_CP017979.1	2365292	2367436	-	2145	protein_coding	fatty acid oxidation complex subunit alpha FadJ && PF00725:3-hydroxyacyl-CoA dehydrogenase, C-terminal domain|PF00378:Enoyl-CoA hydratase/isomerase|PF02737:3-hydroxyacyl-CoA dehydrogenase, NAD binding domain	3HCDH_N
BL257_RS18695	681.503	647.612	446.746	149.926	289.201	336.328	591.954	258.485	1.19951	0.000813887	0.00442184	yifL	NZ_CP017979.1	3535436	3535639	-	204	protein_coding	lipoprotein && PF13627:Prokaryotic lipoprotein-attachment site	-
BL257_RS22595	126.988	165.825	154.643	70.6792	69.49	59.5148	149.152	66.5613	1.1597	0.000813955	0.00442184	ampC	NZ_CP017979.1	4277270	4278403	-	1134	protein_coding	BlaEC family class C beta-lactamase && PF00144:Beta-lactamase	Beta-lactamase
BL257_RS12580	206.356	188.233	276.482	123.51	90.9502	91.3483	223.69	101.936	1.13015	0.000817435	0.00443515	flk	NZ_CP017979.1	2346227	2347222	+	996	protein_coding	flagella biosynthesis regulator Flk && -	-
BL257_RS17710	42328.3	29827.1	20098.9	46859.6	64863.8	101001	30751.4	70908.1	-1.20529	0.000822648	0.00445782	rpoC	NZ_CP017979.1	3339252	3343475	-	4224	protein_coding	DNA-directed RNA polymerase subunit beta' && PF04998:RNA polymerase Rpb1, domain 5|PF05000:RNA polymerase Rpb1, domain 4|PF04997:RNA polymerase Rpb1, domain 1|PF00623:RNA polymerase Rpb1, domain 2|PF04983:RNA polymerase Rpb1, domain 3	-
BL257_RS10890	2619.13	933.324	903.645	431.215	476.211	768.156	1485.37	558.527	1.41227	0.00085919	0.00464999	hisC	NZ_CP017979.1	1999125	2000195	+	1071	protein_coding	histidinol-phosphate transaminase && PF00155:Aminotransferase class I and II	Aminotran_1_2
BL257_RS09765	112.173	118.766	98.409	56.4006	39.8546	33.2176	109.783	43.1576	1.32953	0.000862913	0.00466428	yobD	NZ_CP017979.1	1809906	1810364	+	459	protein_coding	DUF986 family protein && PF06173:Protein of unknown function (DUF986)	-
BL257_RS03220	28.5723	31.3722	60.9199	12.8508	6.13147	6.92032	40.2881	8.63419	2.19469	0.000879428	0.00474759	BL257_RS03220	NZ_CP017979.1	598525	598599	-	75	protein_coding	tRNA-Gln && -	-
BL257_RS20660	637.057	621.842	624.819	169.202	188.032	435.98	627.906	264.405	1.25387	0.000885602	0.00477493	tusA	NZ_CP017979.1	3924864	3925109	+	246	protein_coding	sulfurtransferase TusA && PF01206:Sulfurtransferase TusA	SirA
BL257_RS15915	401.071	348.456	344.432	150.64	193.141	213.146	364.653	185.642	0.978282	0.000888293	0.00478346	rdgB	NZ_CP017979.1	3004958	3005551	+	594	protein_coding	RdgB/HAM1 family non-canonical purine NTP pyrophosphatase && PF01725:Ham1 family	-
BL257_RS05540	81.484	84.0327	68.7301	162.062	170.659	164.704	78.0823	165.808	-1.08921	0.000893132	0.00480351	flgK	NZ_CP017979.1	1041878	1043521	+	1644	protein_coding	flagellar hook-associated protein FlgK && PF06429:Flagellar basal body rod FlgEFG protein C-terminal	-
BL257_RS24765	7.40764	16.8065	36.7081	1.42786	3.06574	0	20.3074	1.49787	3.70004	0.000928174	0.00498575	BL257_RS24765	NZ_CP017979.1	1541958	1542023	-	66	protein_coding	hypothetical protein && -	-
BL257_RS00275	873.043	834.725	702.14	306.99	409.787	512.104	803.303	409.627	0.974399	0.000932886	0.00500482	pdxA	NZ_CP017979.1	52427	53416	-	990	protein_coding	4-hydroxythreonine-4-phosphate dehydrogenase PdxA && PF04166:Pyridoxal phosphate biosynthetic protein PdxA	-
BL257_RS13410	349.217	343.974	388.95	154.923	162.484	228.371	360.714	181.926	0.993487	0.000947898	0.00507643	purC	NZ_CP017979.1	2505182	2505895	-	714	protein_coding	phosphoribosylaminoimidazolesuccinocarboxamide synthase && PF01259:SAICAR synthetase	-
BL257_RS01885	186.249	67.2262	70.2921	228.458	261.609	393.074	107.923	294.381	-1.44775	0.00094859	0.00507643	cyoC	NZ_CP017979.1	350029	350643	-	615	protein_coding	cytochrome o ubiquinol oxidase subunit III && PF00510:Cytochrome c oxidase subunit III	-
BL257_RS07830	383.081	364.142	292.884	207.04	166.572	112.109	346.702	161.907	1.09051	0.000980588	0.00524116	fdnG	NZ_CP017979.1	1451171	1454218	+	3048	protein_coding	formate dehydrogenase-N subunit alpha && PF04879:Molybdopterin oxidoreductase Fe4S4 domain|PF00384:Molybdopterin oxidoreductase|PF01568:Molydopterin dinucleotide binding domain	-
BL257_RS06780	47.6205	49.2992	21.0876	66.3956	136.936	150.863	39.3358	118.065	-1.58987	0.00100591	0.00536982	yciG	NZ_CP017979.1	1242686	1242865	-	180	protein_coding	general stress protein && PF10685:Stress-induced bacterial acidophilic repeat motif	-
BL257_RS19685	814.84	588.229	462.366	234.169	322.924	341.864	621.812	299.653	1.05501	0.00100855	0.00537725	waaO	NZ_CP017979.1	3728301	3729320	+	1020	protein_coding	lipopolysaccharide 3-alpha-galactosyltransferase && PF08437:Glycosyl transferase family 8 C-terminal|PF01501:Glycosyl transferase family 8	Glyco_transf_8
BL257_RS02180	1182.05	978.141	786.491	402.657	409.787	644.974	982.226	485.806	1.01771	0.00101529	0.00540651	ybaQ	NZ_CP017979.1	410201	410542	+	342	protein_coding	HigA family addiction module antidote protein && PF01381:Helix-turn-helix	HTH_3
BL257_RS01145	518.535	512.039	424.096	192.761	212.558	318.335	484.89	241.218	1.01183	0.00104055	0.00553417	rnhA	NZ_CP017979.1	235535	236002	-	468	protein_coding	ribonuclease HI && PF00075:RNase H	RnaseH
BL257_RS04610	1038.13	957.973	670.899	328.408	421.028	559.162	889	436.199	1.02937	0.00105906	0.00562566	cmoM	NZ_CP017979.1	875520	876305	+	786	protein_coding	tRNA uridine 5-oxyacetic acid(34) methyltransferase CmoM && PF13847:Methyltransferase domain	-
BL257_RS12395	279.374	235.292	260.862	378.384	513	694.8	258.509	528.728	-1.0295	0.00106905	0.00567176	lrhA	NZ_CP017979.1	2313204	2314142	-	939	protein_coding	transcriptional regulator LrhA && PF03466:LysR substrate binding domain|PF00126:Bacterial regulatory helix-turn-helix protein, lysR family	LysR_substrate
BL257_RS15910	201.064	193.835	159.329	77.8185	79.7091	103.805	184.743	87.1108	1.0899	0.00107065	0.00567327	yggU	NZ_CP017979.1	3004660	3004950	+	291	protein_coding	YggU family protein && PF02594:Uncharacterised ACR, YggU family COG1872	-
BL257_RS12825	13.757	15.6861	21.0876	59.9702	40.8765	63.667	16.8436	54.8379	-1.69149	0.00108893	0.00576304	emrK	NZ_CP017979.1	2390453	2391616	-	1164	protein_coding	multidrug efflux MFS transporter periplasmic adaptor subunit EmrK && PF16576:Barrel-sandwich domain of CusB or HlyD membrane-fusion|PF00529:HlyD membrane-fusion protein of T1SS	HlyD
BL257_RS14125	10990.8	7564.07	4909.52	2252.45	3868.96	4325.2	7821.47	3482.2	1.16766	0.00109221	0.00577328	rimM	NZ_CP017979.1	2653647	2654195	-	549	protein_coding	ribosome maturation factor RimM && PF01782:RimM N-terminal domain|PF05239:PRC-barrel domain	RimM
BL257_RS14385	736.531	795.51	745.097	1370.75	1275.35	1273.34	759.046	1306.48	-0.783764	0.00109439	0.00577774	gabT	NZ_CP017979.1	2701012	2702292	+	1281	protein_coding	4-aminobutyrate--2-oxoglutarate transaminase && PF00202:Aminotransferase class-III	Aminotran_3
BL257_RS07925	169.317	137.814	136.679	75.6767	61.3147	65.051	147.937	67.3475	1.13054	0.00109978	0.0057991	digH	NZ_CP017979.1	1471274	1472593	-	1320	protein_coding	glycoside hydrolase family 10 protein && PF02638:Glycosyl hydrolase-like 10	-
BL257_RS12380	1796.88	1222.4	938.01	601.13	636.651	734.938	1319.1	657.573	1.00465	0.00113467	0.00597574	nuoC	NZ_CP017979.1	2309556	2311358	-	1803	protein_coding	NADH-quinone oxidoreductase subunit C/D && PF00329:Respiratory-chain NADH dehydrogenase, 30 Kd subunit|PF00346:Respiratory-chain NADH dehydrogenase, 49 Kd subunit	-
BL257_RS13215	202.123	180.39	156.205	332.692	309.639	405.531	179.573	349.287	-0.959767	0.0011387	0.00598966	eutC	NZ_CP017979.1	2464687	2465574	-	888	protein_coding	ethanolamine ammonia-lyase subunit beta && PF05985:Ethanolamine ammonia-lyase light chain (EutC)	-
BL257_RS02535	61.3776	97.478	59.3578	34.9826	10.2191	4.15219	72.7378	16.4513	2.08947	0.00119602	0.00628349	rusA	NZ_CP017979.1	475354	475716	+	363	protein_coding	crossover junction endodeoxyribonuclease RusA && PF05866:Endodeoxyribonuclease RusA	-
BL257_RS21550	1943.98	1347.88	903.645	1819.81	3406.03	4798.55	1398.5	3341.47	-1.25651	0.00120829	0.00634022	rpmD	NZ_CP017979.1	4089139	4089318	+	180	protein_coding	50S ribosomal protein L30 && PF00327:Ribosomal protein L30p/L7e	-
BL257_RS18930	120.639	118.766	220.249	28.5573	57.2271	80.2758	153.218	55.3534	1.48911	0.00121349	0.00635976	maoP	NZ_CP017979.1	3581737	3582075	-	339	protein_coding	macrodomain Ori organization protein MaoP && PF04219:Protein of unknown function, DUF	-
BL257_RS17480	1896.36	1276.18	1055.94	434.784	596.797	903.794	1409.49	645.125	1.12935	0.00122362	0.00640506	accC	NZ_CP017979.1	3297916	3299265	+	1350	protein_coding	acetyl-CoA carboxylase biotin carboxylase subunit && PF02786:Carbamoyl-phosphate synthase L chain, ATP binding domain|PF00289:Biotin carboxylase, N-terminal domain|PF02785:Biotin carboxylase C-terminal domain	CPSase_L_D2
BL257_RS15315	258.209	242.014	180.417	101.378	125.695	101.037	226.88	109.37	1.05077	0.00124239	0.00649543	ygeA	NZ_CP017979.1	2888220	2888912	-	693	protein_coding	amino acid racemase && PF01177:Asp/Glu/Hydantoin racemase	Asp_Glu_race
BL257_RS02640	291.014	305.879	263.986	112.801	160.44	160.552	286.96	144.598	0.993306	0.00126887	0.00661972	appY	NZ_CP017979.1	485664	486413	+	750	protein_coding	DNA-binding transcriptional activator AppY && PF12833:Helix-turn-helix domain	-
BL257_RS12210	312.179	294.675	186.665	494.041	473.145	626.981	264.506	531.389	-1.00762	0.00126924	0.00661972	arnB	NZ_CP017979.1	2273429	2274568	+	1140	protein_coding	UDP-4-amino-4-deoxy-L-arabinose aminotransferase && PF01041:DegT/DnrJ/EryC1/StrS aminotransferase family	-
BL257_RS00625	3208.57	2073.93	1631.56	3677.46	4503.57	6388.84	2304.68	4856.62	-1.07535	0.001272	0.00662608	lpdA	NZ_CP017979.1	127912	129336	+	1425	protein_coding	dihydrolipoyl dehydrogenase && PF07992:Pyridine nucleotide-disulphide oxidoreductase|PF02852:Pyridine nucleotide-disulphide oxidoreductase, dimerisation domain	Pyr_redox_2
BL257_RS16945	95.2411	80.6714	96.0659	47.8334	22.4821	29.0654	90.6595	33.1269	1.43597	0.00128557	0.00668867	ubiV	NZ_CP017979.1	3194488	3195366	+	879	protein_coding	U32 family peptidase && PF01136:Peptidase family U32	-
BL257_RS15210	1537.61	1313.15	1232.46	521.884	740.886	880.265	1361.07	714.345	0.931763	0.00129685	0.00673924	ptrA	NZ_CP017979.1	2864273	2867161	-	2889	protein_coding	pitrilysin && PF05193:Peptidase M16 inactive domain|PF16187:Middle or third domain of peptidase_M16|PF00675:Insulinase (Peptidase family M16)	-
BL257_RS00170	107.94	123.248	461.585	98.5225	65.4024	23.5291	230.924	62.4847	1.87638	0.00133325	0.00691348	carA	NZ_CP017979.1	29651	30799	+	1149	protein_coding	glutamine-hydrolyzing carbamoyl-phosphate synthase small subunit && PF00988:Carbamoyl-phosphate synthase small chain, CPSase domain|PF00117:Glutamine amidotransferase class-I	CPSase_sm_chain
BL257_RS06470	2699.56	3089.04	2591.44	1143	1431.7	1911.39	2793.35	1495.37	0.90239	0.00133359	0.00691348	hemA	NZ_CP017979.1	1190571	1191827	+	1257	protein_coding	glutamyl-tRNA reductase && PF05201:Glutamyl-tRNAGlu reductase, N-terminal domain|PF00745:Glutamyl-tRNAGlu reductase, dimerisation domain|PF01488:Shikimate / quinate 5-dehydrogenase	-
BL257_RS00930	2847.71	2448.15	1819.79	838.869	1060.74	1595.83	2371.88	1165.15	1.02656	0.00136092	0.0070467	frr	NZ_CP017979.1	192872	193429	+	558	protein_coding	ribosome recycling factor && PF01765:Ribosome recycling factor	-
BL257_RS24045	79.3676	80.6714	72.6352	147.784	161.462	173.008	77.5581	160.751	-1.05094	0.00138222	0.0071484	yjtD	NZ_CP017979.1	4540401	4541087	+	687	protein_coding	tRNA/rRNA methyltransferase && PF00588:SpoU rRNA Methylase family	SpoU_methylase
BL257_RS12275	1132.31	990.466	710.732	438.354	437.378	592.38	944.503	489.371	0.949703	0.00138391	0.00714853	menF	NZ_CP017979.1	2286849	2288144	-	1296	protein_coding	isochorismate synthase MenF && PF00425:chorismate binding enzyme	-
BL257_RS23970	858.228	749.572	473.3	1056.62	1427.61	1790.98	693.7	1425.07	-1.03873	0.00139744	0.00720978	nadR	NZ_CP017979.1	4526774	4528006	+	1233	protein_coding	multifunctional transcriptional regulator/nicotinamide-nucleotide adenylyltransferase/ribosylnicotinamide kinase NadR && PF01381:Helix-turn-helix|PF13521:AAA domain	HTH_3
BL257_RS21540	5206.51	3606.68	2960.08	5430.16	8029.16	11669	3924.43	8376.12	-1.09372	0.0014209	0.00731902	rplR	NZ_CP017979.1	4088264	4088617	+	354	protein_coding	50S ribosomal protein L18 && PF00861:Ribosomal L18 of archaea, bacteria, mitoch. and chloroplast	-
BL257_RS13525	128.046	152.379	362.395	76.3907	67.4462	99.6527	214.274	81.1632	1.40808	0.00142201	0.00731902	upp	NZ_CP017979.1	2528523	2529149	-	627	protein_coding	uracil phosphoribosyltransferase && PF14681:Uracil phosphoribosyltransferase	-
BL257_RS21545	10428.9	7100.21	4934.51	9880.1	16680.7	25800.4	7487.87	17453.7	-1.22088	0.00143338	0.00736874	rpsE	NZ_CP017979.1	4088632	4089135	+	504	protein_coding	30S ribosomal protein S5 && PF03719:Ribosomal protein S5, C-terminal domain|PF00333:Ribosomal protein S5, N-terminal domain	-
BL257_RS19120	134.396	142.295	112.467	232.742	216.645	377.85	129.72	275.746	-1.08596	0.00148614	0.00763088	pstB	NZ_CP017979.1	3621795	3622568	+	774	protein_coding	phosphate ABC transporter ATP-binding protein PstB && PF00005:ABC transporter	ABC_tran
BL257_RS12005	2498.49	2254.32	2040.03	1002.36	1169.07	1552.92	2264.28	1241.45	0.867991	0.00153728	0.00788403	rcsD	NZ_CP017979.1	2220989	2223661	+	2673	protein_coding	phosphotransferase RcsD && PF16359:RcsD-ABL domain|PF02518:Histidine kinase-, DNA gyrase B-, and HSP90-like ATPase|PF01627:Hpt domain	HATPase_c
BL257_RS07165	229.637	217.365	157.767	98.5225	90.9502	103.805	201.589	97.7592	1.04319	0.00154463	0.00791234	ycjY	NZ_CP017979.1	1317763	1318683	-	921	protein_coding	alpha/beta hydrolase && PF12146:Serine aminopeptidase, S33	-
BL257_RS15215	1781.01	1388.22	1048.92	549.727	635.629	919.019	1406.05	701.458	1.00457	0.00154941	0.0079274	recC	NZ_CP017979.1	2867337	2870705	-	3369	protein_coding	exodeoxyribonuclease V subunit gamma && PF04257:Exodeoxyribonuclease V, gamma subunit	-
BL257_RS01000	634.94	585.988	316.315	793.178	1189.51	1256.73	512.414	1079.8	-1.07592	0.00156189	0.00798175	ldcC	NZ_CP017979.1	209679	211820	+	2142	protein_coding	lysine decarboxylase LdcC && PF03711:Orn/Lys/Arg decarboxylase, C-terminal domain|PF01276:Orn/Lys/Arg decarboxylase, major domain|PF03709:Orn/Lys/Arg decarboxylase, N-terminal domain	-
BL257_RS18445	1078.34	857.134	815.389	369.103	441.466	618.677	916.954	476.415	0.947158	0.00157579	0.00804324	srkA	NZ_CP017979.1	3486760	3487746	-	987	protein_coding	stress response kinase SrkA && PF01636:Phosphotransferase enzyme family	APH
BL257_RS00535	309.004	285.711	228.059	148.498	153.287	98.2686	274.258	133.351	1.03333	0.00157932	0.00805173	mutT	NZ_CP017979.1	111044	111433	+	390	protein_coding	8-oxo-dGTP diphosphatase MutT && PF00293:NUDIX domain	NUDIX
BL257_RS02120	1668.84	1380.38	1308.21	714.645	815.486	930.091	1452.48	820.074	0.825566	0.00158874	0.00809016	recR	NZ_CP017979.1	396388	396993	+	606	protein_coding	recombination mediator RecR && PF13662:Toprim domain|PF02132:RecR protein	-
BL257_RS10160	22.2229	35.854	47.6425	107.804	79.7091	91.3483	35.2398	92.9537	-1.39252	0.00160291	0.00814674	motA	NZ_CP017979.1	1881357	1882244	-	888	protein_coding	flagellar motor stator protein MotA && PF01618:MotA/TolQ/ExbB proton channel family	-
BL257_RS14265	0	0	0	15.7065	8.1753	2.76813	0	8.88331	-5.64956	0.00160363	0.00814674	BL257_RS14265	NZ_CP017979.1	2678958	2679401	+	444	protein_coding	hypothetical protein && -	-
BL257_RS15245	840.238	783.185	584.206	306.277	370.954	473.35	735.876	383.527	0.942336	0.00162714	0.00825643	lgt	NZ_CP017979.1	2873439	2874314	-	876	protein_coding	prolipoprotein diacylglyceryl transferase && PF01790:Prolipoprotein diacylglyceryl transferase	LGT
BL257_RS03550	848.704	717.079	499.074	1175.84	1141.48	1804.82	688.286	1374.05	-0.997345	0.00163261	0.00827447	sucA	NZ_CP017979.1	660689	663490	+	2802	protein_coding	2-oxoglutarate dehydrogenase E1 component && PF16870:2-oxoglutarate dehydrogenase C-terminal|PF02779:Transketolase, pyrimidine binding domain|PF00676:Dehydrogenase E1 component|PF16078:2-oxoglutarate dehydrogenase N-terminus	-
BL257_RS20360	525.942	554.616	622.476	296.282	228.908	372.313	567.678	299.168	0.926798	0.00164182	0.00831134	gadX	NZ_CP017979.1	3866851	3867675	+	825	protein_coding	acid resistance transcriptional activator GadX && PF12833:Helix-turn-helix domain	-
BL257_RS22660	485.729	385.43	328.03	119.227	210.514	235.291	399.73	188.344	1.09091	0.00166748	0.00843133	BL257_RS22660	NZ_CP017979.1	4291819	4291894	+	76	protein_coding	tRNA-Gly && -	-
BL257_RS15240	1036.01	833.605	537.344	322.697	411.831	456.741	802.32	397.09	1.01575	0.00167143	0.00844143	thyA	NZ_CP017979.1	2872638	2873432	-	795	protein_coding	thymidylate synthase && PF00303:Thymidylate synthase	-
BL257_RS11285	39.1547	57.1423	39.8322	17.1344	12.2629	9.68845	45.3764	13.0286	1.77102	0.00168995	0.00852494	gatB	NZ_CP017979.1	2081007	2081291	-	285	protein_coding	PTS galactitol transporter subunit IIB && PF02302:PTS system, Lactose/Cellobiose specific IIB subunit	PTS_IIB
BL257_RS03870	110.056	140.055	89.8177	189.192	220.733	323.871	113.31	244.599	-1.10931	0.00172437	0.0086822	moaC	NZ_CP017979.1	720553	721038	+	486	protein_coding	cyclic pyranopterin monophosphate synthase MoaC && PF01967:MoaC family	-
BL257_RS11355	366.149	282.35	256.176	122.796	161.462	171.624	301.558	151.961	0.992444	0.00172515	0.0086822	thiM	NZ_CP017979.1	2092014	2092802	-	789	protein_coding	hydroxyethylthiazole kinase && PF02110:Hydroxyethylthiazole kinase family	-
BL257_RS23720	139.687	113.164	82.7885	53.5449	40.8765	45.6741	111.88	46.6985	1.25295	0.00174875	0.0087907	mcrB	NZ_CP017979.1	4477417	4478796	-	1380	protein_coding	5-methylcytosine-specific restriction endonuclease subunit McrB && PF12102:Domain of unknown function (DUF3578)|PF07728:AAA domain (dynein-related subfamily)	AAA_5
BL257_RS03315	2165.15	2348.43	1892.42	910.263	1031.11	1504.48	2135.33	1148.62	0.895663	0.00176123	0.00884309	fur	NZ_CP017979.1	612183	612629	-	447	protein_coding	ferric iron uptake transcriptional regulator && PF01475:Ferric uptake regulator family	FUR
BL257_RS14425	516.418	507.558	956.754	219.177	254.456	419.372	660.243	297.668	1.15407	0.00176953	0.00887444	alaE	NZ_CP017979.1	2707441	2707890	+	450	protein_coding	L-alanine exporter AlaE && PF06610:L-alanine exporter	-
BL257_RS10340	747.113	768.619	502.198	869.568	1412.28	2024.89	672.644	1435.58	-1.09333	0.0017767	0.00890002	fliC	NZ_CP017979.1	1908837	1910333	-	1497	protein_coding	H48 family flagellin FliC && PF08884:Flagellin D3 domain|PF00669:Bacterial flagellin N-terminal helical region|PF00700:Bacterial flagellin C-terminal helical region	-
BL257_RS15190	388.372	366.383	388.95	214.893	219.711	202.073	381.235	212.226	0.8444	0.00178599	0.00893617	amiC	NZ_CP017979.1	2856034	2857287	-	1254	protein_coding	N-acetylmuramoyl-L-alanine amidase AmiC && PF11741:AMIN domain|PF01520:N-acetylmuramoyl-L-alanine amidase	-
BL257_RS00945	1010.61	719.32	586.549	297.709	383.217	477.502	772.161	386.143	1.00184	0.00178823	0.00893702	cdsA	NZ_CP017979.1	195677	196534	+	858	protein_coding	phosphatidate cytidylyltransferase && PF01148:Cytidylyltransferase family	-
BL257_RS10305	562.981	542.291	383.483	768.904	848.187	1368.84	496.251	995.31	-1.00362	0.00180501	0.00901043	yecC	NZ_CP017979.1	1903789	1904541	-	753	protein_coding	L-cystine ABC transporter ATP-binding protein YecC && PF00005:ABC transporter	ABC_tran
BL257_RS04390	1335.49	1133.88	628.724	1296.5	2587.48	3209.65	1032.7	2364.54	-1.19513	0.00186225	0.00928539	macB	NZ_CP017979.1	822330	824276	+	1947	protein_coding	macrolide ABC transporter ATP-binding protein/permease MacB && PF00005:ABC transporter|PF02687:FtsX-like permease family|PF12704:MacB-like periplasmic core domain	ABC_tran
BL257_RS22500	1222.26	1160.77	813.046	364.105	493.583	719.714	1065.36	525.801	1.021	0.00189155	0.00942059	dsbD	NZ_CP017979.1	4262804	4264501	-	1698	protein_coding	protein-disulfide reductase DsbD && PF02683:Cytochrome C biogenesis protein transmembrane region|PF11412:Disulphide bond corrector protein DsbC|PF13899:Thioredoxin-like	-
BL257_RS21660	306.888	290.193	206.971	349.112	701.032	638.054	268.017	562.733	-1.06987	0.00190139	0.00945862	yrdB	NZ_CP017979.1	4103838	4104095	+	258	protein_coding	DUF1488 domain-containing protein && PF07369:Protein of unknown function (DUF1488)	-
BL257_RS09310	106.882	106.441	103.876	46.4055	43.9422	52.5945	105.733	47.6474	1.15389	0.00190687	0.00947495	chbB	NZ_CP017979.1	1726404	1726724	-	321	protein_coding	PTS N%2CN'-diacetylchitobiose transporter subunit IIB && PF02302:PTS system, Lactose/Cellobiose specific IIB subunit	PTS_IIB
BL257_RS23025	896.324	802.232	674.024	321.983	332.121	556.394	790.86	403.499	0.973809	0.00191275	0.00949323	yjgA	NZ_CP017979.1	4356773	4357324	-	552	protein_coding	ribosome-associated protein && PF04751:Protein of unknown function (DUF615)	-
BL257_RS02230	148.153	216.244	178.854	80.6742	75.6215	103.805	181.084	86.7002	1.06777	0.00191633	0.00950007	fetA	NZ_CP017979.1	417902	418579	+	678	protein_coding	iron ABC transporter ATP-binding protein FetA && PF00005:ABC transporter	ABC_tran
BL257_RS22910	426.468	324.927	274.139	187.05	150.221	186.849	341.845	174.707	0.967419	0.00192499	0.00953204	qorB	NZ_CP017979.1	4332623	4333483	-	861	protein_coding	NAD(P)H:quinone oxidoreductase && PF05368:NmrA-like family	NmrA
BL257_RS20780	252.918	234.171	267.11	543.302	372.998	481.655	251.4	465.985	-0.890311	0.00193508	0.0095692	ugpQ	NZ_CP017979.1	3945747	3946490	+	744	protein_coding	glycerophosphodiester phosphodiesterase && PF03009:Glycerophosphoryl diester phosphodiesterase family	-
BL257_RS05825	3690.06	3013.97	1826.03	4087.26	5853.51	7973.6	2843.36	5971.46	-1.07049	0.0019377	0.0095692	icd	NZ_CP017979.1	1098623	1099873	+	1251	protein_coding	NADP-dependent isocitrate dehydrogenase && PF00180:Isocitrate/isopropylmalate dehydrogenase	-
BL257_RS14065	1619.1	1499.14	1509.72	706.078	731.689	1103.1	1542.65	846.956	0.866643	0.00193916	0.0095692	bamD	NZ_CP017979.1	2644423	2645160	+	738	protein_coding	outer membrane protein assembly factor BamD && PF13525:Outer membrane lipoprotein	-
BL257_RS04090	131.221	115.405	96.0659	176.341	219.711	355.705	114.231	250.586	-1.13031	0.00194817	0.00960264	ybiV	NZ_CP017979.1	761196	762011	-	816	protein_coding	sugar-phosphatase YbiV && PF08282:haloacid dehalogenase-like hydrolase	Hydrolase_3
BL257_RS09125	343.926	369.744	356.928	184.908	140.002	231.139	356.866	185.35	0.948407	0.00195042	0.00960273	aroH	NZ_CP017979.1	1693540	1694586	+	1047	protein_coding	3-deoxy-7-phosphoheptulonate synthase AroH && PF00793:DAHP synthetase I family	-
BL257_RS21900	262.442	210.642	205.409	113.515	126.717	107.957	226.164	116.063	0.960794	0.00201122	0.00989081	dinF	NZ_CP017979.1	4154831	4156156	+	1326	protein_coding	MATE family efflux transporter DinF && PF01554:MatE	MatE
BL257_RS20665	2025.46	1471.13	1263.7	958.81	842.055	805.526	1586.76	868.797	0.868154	0.00201698	0.00989925	zntA	NZ_CP017979.1	3925211	3927409	-	2199	protein_coding	Zn(II)/Cd(II)/Pb(II) translocating P-type ATPase ZntA && PF00122:E1-E2 ATPase|PF00702:haloacid dehalogenase-like hydrolase|PF00403:Heavy-metal-associated domain	E1-E2_ATPase
BL257_RS10535	806.374	702.514	576.396	393.376	328.034	424.908	695.095	382.106	0.863317	0.00201753	0.00989925	dcm	NZ_CP017979.1	1937626	1939044	-	1419	protein_coding	DNA-cytosine methyltransferase && PF00145:C-5 cytosine-specific DNA methylase	DNA_methylase
BL257_RS15960	503.719	490.751	395.198	253.446	248.325	271.277	463.223	257.682	0.84605	0.00204163	0.0100061	mutY	NZ_CP017979.1	3011290	3012342	+	1053	protein_coding	A/G-specific adenine glycosylase && PF14815:NUDIX domain|PF00633:Helix-hairpin-helix motif|PF00730:HhH-GPD superfamily base excision DNA repair protein	HhH-GPD
BL257_RS08915	11.6406	8.96349	26.5548	1.42786	2.04382	0	15.7196	1.15723	3.67284	0.00204879	0.0100297	BL257_RS08915	NZ_CP017979.1	1651621	1651697	+	77	protein_coding	tRNA-Val && -	-
BL257_RS19720	1443.43	1121.56	981.747	386.951	514.022	827.671	1182.25	576.214	1.03926	0.00205244	0.0100362	rfaF	NZ_CP017979.1	3735384	3736430	-	1047	protein_coding	ADP-heptose--LPS heptosyltransferase RfaF && PF01075:Glycosyltransferase family 9 (heptosyltransferase)	-
BL257_RS07550	562.981	513.16	567.023	257.729	237.084	380.618	547.721	291.81	0.912334	0.00209467	0.0102311	opgD	NZ_CP017979.1	1400626	1402281	+	1656	protein_coding	glucan biosynthesis protein OpgD && PF04349:Periplasmic glucan biosynthesis protein, MdoG	-
BL257_RS07595	1171.47	1062.17	823.199	400.516	390.37	729.402	1018.95	506.763	1.01006	0.00213216	0.0104024	insQ	NZ_CP017979.1	1407427	1408635	+	1209	protein_coding	transposase && PF12323:Helix-turn-helix domain|PF01385:Probable transposase|PF07282:Putative transposase DNA-binding domain	Transposase_35
BL257_RS17210	1922.81	1775.89	1298.84	701.081	798.113	1140.47	1665.85	879.888	0.921996	0.00213596	0.0104092	arcB	NZ_CP017979.1	3242688	3245024	-	2337	protein_coding	aerobic respiration two-component sensor histidine kinase ArcB && PF02518:Histidine kinase-, DNA gyrase B-, and HSP90-like ATPase|PF00989:PAS fold|PF00072:Response regulator receiver domain|PF00512:His Kinase A (phospho-acceptor) domain|PF01627:Hpt domain	HATPase_c
BL257_RS08620	337.577	313.722	234.307	504.749	504.825	625.597	295.202	545.057	-0.885225	0.00214068	0.0104204	fumB	NZ_CP017979.1	1591836	1593482	-	1647	protein_coding	class I fumarate hydratase && PF05683:Fumarase C-terminus|PF05681:Fumarate hydratase (Fumerase)	-
BL257_RS07055	621.183	561.339	475.644	177.769	276.938	366.777	552.722	273.828	1.01791	0.00215327	0.0104699	pspC	NZ_CP017979.1	1295855	1296214	+	360	protein_coding	envelope stress response membrane protein PspC && PF04024:PspC domain	PspC
BL257_RS18025	70.9017	80.6714	92.1608	32.8408	20.4382	41.5219	81.2446	31.6003	1.37323	0.00217824	0.0105793	BL257_RS18025	NZ_CP017979.1	3406233	3406730	+	498	protein_coding	substrate-binding domain-containing protein && PF13377:Periplasmic binding protein-like domain	-
BL257_RS03150	246.569	261.062	204.628	117.799	130.805	124.566	237.419	124.39	0.932149	0.00219621	0.0106546	rihA	NZ_CP017979.1	585460	586395	-	936	protein_coding	pyrimidine-specific ribonucleoside hydrolase RihA && PF01156:Inosine-uridine preferring nucleoside hydrolase	-
BL257_RS13530	132.279	150.138	152.3	85.6718	54.1613	60.8988	144.906	66.9106	1.10647	0.00223264	0.0108191	purM	NZ_CP017979.1	2529474	2530511	+	1038	protein_coding	phosphoribosylformylglycinamidine cyclo-ligase && PF00586:AIR synthase related protein, N-terminal domain|PF02769:AIR synthase related protein, C-terminal domain	-
BL257_RS19700	463.507	415.682	319.439	154.923	169.637	269.893	399.542	198.151	1.01678	0.00223746	0.0108207	waaZ	NZ_CP017979.1	3731163	3732014	+	852	protein_coding	3-deoxy-D-manno-oct-2-ulosonate III transferase WaaZ && -	-
BL257_RS07410	81.484	91.8758	89.0367	177.769	167.594	170.24	87.4655	171.867	-0.974925	0.00223799	0.0108207	BL257_RS07410	NZ_CP017979.1	1369162	1371687	+	2526	protein_coding	autotransporter domain-containing protein && -	-
BL257_RS22675	1550.31	1806.14	1615.16	756.053	867.603	1165.38	1657.2	929.68	0.835302	0.00226909	0.0109588	queG	NZ_CP017979.1	4292387	4293526	-	1140	protein_coding	tRNA epoxyqueuosine(34) reductase QueG && PF13484:4Fe-4S double cluster binding domain|PF08331:Domain of unknown function (DUF1730)	-
BL257_RS07765	58.2029	52.6605	61.7009	114.229	105.257	163.32	57.5214	127.602	-1.14227	0.00227789	0.010989	pptA	NZ_CP017979.1	1436822	1437055	+	234	protein_coding	tautomerase PptA && PF01361:Tautomerase enzyme	-
BL257_RS10590	67.727	63.8649	70.2921	124.224	124.673	185.465	67.2947	144.787	-1.09887	0.00229138	0.0110368	msrQ	NZ_CP017979.1	1947210	1947845	+	636	protein_coding	protein-methionine-sulfoxide reductase heme-binding subunit MsrQ && PF01794:Ferric reductase like transmembrane component	Ferric_reduct
BL257_RS22665	6.3494	12.3248	5.46717	0	0	0	8.04712	0	5.44104	0.00229293	0.0110368	BL257_RS22665	NZ_CP017979.1	4291931	4292006	+	76	protein_coding	tRNA-Gly && -	-
BL257_RS18710	11717.8	9602.14	7594.68	13597.5	16511	27389.3	9638.21	19165.9	-0.991665	0.0023074	0.0110941	cyaA	NZ_CP017979.1	3536462	3539008	-	2547	protein_coding	class I adenylate cyclase && PF12633:Adenylate cyclase NT domain|PF01295:Adenylate cyclase, class-I	-
BL257_RS15270	1283.64	1174.22	877.871	447.635	481.321	783.381	1111.91	570.779	0.963995	0.00232212	0.0111414	ygdQ	NZ_CP017979.1	2878697	2879410	+	714	protein_coding	TerC family protein && PF03741:Integral membrane protein TerC family	-
BL257_RS07865	834.947	735.006	466.271	797.461	1682.07	2008.28	678.741	1495.94	-1.1399	0.00232242	0.0111414	sra	NZ_CP017979.1	1459596	1459733	-	138	protein_coding	stationary-phase-induced ribosome-associated protein && PF08136:30S ribosomal protein subunit S22 family	-
BL257_RS21470	7926.17	3264.95	3099.88	1390.02	2097.99	2704.46	4763.67	2064.16	1.20689	0.00234703	0.0112469	rplW	NZ_CP017979.1	4082177	4082479	+	303	protein_coding	50S ribosomal protein L23 && PF00276:Ribosomal protein L23	-
BL257_RS02840	43.3876	53.7809	71.8542	139.217	99.1255	148.095	56.3409	128.812	-1.18606	0.00235513	0.0112732	entB	NZ_CP017979.1	529677	530534	+	858	protein_coding	enterobactin biosynthesis bifunctional isochorismatase/aryl carrier protein EntB && PF00857:Isochorismatase family|PF00550:Phosphopantetheine attachment site	Isochorismatase
BL257_RS19445	456.099	357.419	310.847	217.035	190.076	193.769	374.789	200.293	0.901631	0.00235907	0.0112795	uhpA	NZ_CP017979.1	3680633	3681223	+	591	protein_coding	transcriptional regulator UhpA && PF00196:Bacterial regulatory proteins, luxR family|PF00072:Response regulator receiver domain	Response_reg
BL257_RS22730	27198.7	21794.7	14349	7345.64	9197.21	14420.6	21114.1	10321.1	1.03271	0.00238307	0.0113817	purA	NZ_CP017979.1	4304146	4305444	+	1299	protein_coding	adenylosuccinate synthase && PF00709:Adenylosuccinate synthetase	-
BL257_RS03570	224.346	295.795	304.599	122.796	144.09	163.32	274.913	143.402	0.944007	0.00242425	0.0115616	mngR	NZ_CP017979.1	667136	667858	-	723	protein_coding	mannosyl-D-glycerate transport/metabolism system transcriptional repressor MngR && PF00392:Bacterial regulatory proteins, gntR family|PF07702:UTRA domain	UTRA
BL257_RS14585	262.442	197.197	201.504	119.227	123.651	85.812	220.381	109.563	1.00215	0.00242687	0.0115616	mltB	NZ_CP017979.1	2732768	2733853	-	1086	protein_coding	lytic murein transglycosylase B && PF13406:Transglycosylase SLT domain	-
BL257_RS23870	283.607	222.967	218.687	112.801	106.279	150.863	241.753	123.314	0.975969	0.0024288	0.0115616	rimI	NZ_CP017979.1	4507644	4508090	+	447	protein_coding	ribosomal protein S18-alanine N-acetyltransferase && PF00583:Acetyltransferase (GNAT) family	Acetyltransf_1
BL257_RS19775	488.904	346.215	401.446	214.893	187.01	258.82	412.188	220.241	0.906591	0.00243768	0.0115911	grxC	NZ_CP017979.1	3746917	3747168	+	252	protein_coding	glutaredoxin 3 && PF00462:Glutaredoxin	-
BL257_RS12165	118.522	104.201	91.3798	45.6916	48.0299	48.4423	104.701	47.3879	1.14379	0.00244094	0.0115938	BL257_RS12165	NZ_CP017979.1	2265305	2265502	+	198	protein_coding	hypothetical protein && -	-
BL257_RS22780	453.982	428.007	340.526	701.081	768.478	671.271	407.505	713.61	-0.809639	0.00245317	0.0116391	aidB	NZ_CP017979.1	4313734	4315359	+	1626	protein_coding	isovaleryl-CoA dehydrogenase && PF00441:Acyl-CoA dehydrogenase, C-terminal domain|PF02770:Acyl-CoA dehydrogenase, middle domain	-
BL257_RS17765	41.2711	32.4927	39.8322	4.28359	12.2629	13.8406	37.8653	10.1291	1.94992	0.00246599	0.0116827	BL257_RS17765	NZ_CP017979.1	3353078	3353152	-	75	protein_coding	tRNA-Gly && -	-
BL257_RS03605	3319.68	2249.84	1353.51	2423.08	5345.62	10401.2	2307.68	6056.65	-1.392	0.0024678	0.0116827	ybgE	NZ_CP017979.1	676292	676585	+	294	protein_coding	cyd operon protein YbgE && PF09600:Cyd operon protein YbgE (Cyd_oper_YbgE)	-
BL257_RS14970	412.711	454.897	274.92	460.486	1124.1	889.954	380.843	824.848	-1.11509	0.00247648	0.011711	queE	NZ_CP017979.1	2813024	2813695	-	672	protein_coding	7-carboxy-7-deazaguanine synthase QueE && PF04055:Radical SAM superfamily|PF13394:4Fe-4S single cluster domain	Radical_SAM
BL257_RS03050	1304.8	1207.83	1017.67	502.608	575.336	833.207	1176.77	637.05	0.887228	0.00248177	0.0117231	dacA	NZ_CP017979.1	564735	565946	-	1212	protein_coding	D-alanyl-D-alanine carboxypeptidase DacA && PF00768:D-alanyl-D-alanine carboxypeptidase|PF07943:Penicillin-binding protein 5, C-terminal domain	-
BL257_RS09110	8619.32	7723.17	5244.58	2766.48	3662.53	4831.77	7195.69	3753.6	0.939123	0.0024872	0.0117359	ppsA	NZ_CP017979.1	1689839	1692217	-	2379	protein_coding	phosphoenolpyruvate synthase && PF01326:Pyruvate phosphate dikinase, PEP/pyruvate binding domain|PF00391:PEP-utilising enzyme, mobile domain|PF02896:PEP-utilising enzyme, TIM barrel domain	-
BL257_RS17105	1195.8	907.553	713.075	396.232	493.583	592.38	938.811	494.065	0.927538	0.00249166	0.0117441	murA	NZ_CP017979.1	3227234	3228493	-	1260	protein_coding	UDP-N-acetylglucosamine 1-carboxyvinyltransferase && PF00275:EPSP synthase (3-phosphoshikimate 1-carboxyvinyltransferase)	EPSP_synthase
BL257_RS14755	1082.57	901.951	737.287	565.434	505.846	448.437	907.27	506.572	0.838958	0.00251598	0.0118457	mutS	NZ_CP017979.1	2765370	2767931	+	2562	protein_coding	DNA mismatch repair protein MutS && PF01624:MutS domain I|PF05190:MutS family domain IV|PF05192:MutS domain III|PF00488:MutS domain V|PF05188:MutS domain II	-
BL257_RS23015	2219.12	1805.02	1177.78	660.387	759.281	1164	1733.97	861.222	1.01068	0.00253353	0.0119153	fbp	NZ_CP017979.1	4354070	4355068	-	999	protein_coding	class 1 fructose-bisphosphatase && PF00316:Fructose-1-6-bisphosphatase, N-terminal domain	-
BL257_RS15975	76.1929	98.5984	100.752	153.495	168.615	265.74	91.8478	195.95	-1.08665	0.00256699	0.0120595	nupG	NZ_CP017979.1	3013991	3015247	+	1257	protein_coding	nucleoside permease NupG && PF03825:Nucleoside H+ symporter	Nuc_H_symport
BL257_RS16100	293.131	321.565	206.971	413.366	537.526	621.445	273.889	524.112	-0.936488	0.00258699	0.0121402	yghA	NZ_CP017979.1	3040462	3041346	+	885	protein_coding	NADP(+)-dependent aldehyde reductase && PF13561:Enoyl-(Acyl carrier protein) reductase	-
BL257_RS03005	517.476	454.897	325.687	595.419	853.296	1132.16	432.687	860.293	-0.991014	0.00260767	0.012224	crcB	NZ_CP017979.1	559538	559921	-	384	protein_coding	fluoride efflux transporter CrcB && PF02537:CrcB-like protein, Camphor Resistance (CrcB)	-
BL257_RS04630	1718.57	1582.06	1005.18	2086.82	2684.56	3570.89	1435.27	2780.76	-0.95414	0.0026148	0.0122441	ldtD	NZ_CP017979.1	883030	884877	+	1848	protein_coding	L%2CD-transpeptidase && PF03734:L,D-transpeptidase catalytic domain|PF01471:Putative peptidoglycan binding domain	PG_binding_1
BL257_RS04340	1401.1	1290.74	764.622	1727.71	2161.34	2934.22	1152.16	2274.42	-0.981219	0.0026266	0.012286	poxB	NZ_CP017979.1	811314	813032	-	1719	protein_coding	ubiquinone-dependent pyruvate dehydrogenase && PF02776:Thiamine pyrophosphate enzyme, N-terminal TPP binding domain|PF02775:Thiamine pyrophosphate enzyme, C-terminal TPP binding domain|PF00205:Thiamine pyrophosphate enzyme, central domain	TPP_enzyme_N
BL257_RS01190	271.966	290.193	328.811	660.387	535.482	433.212	296.99	543.027	-0.871844	0.00264703	0.0123681	fadE	NZ_CP017979.1	240859	243303	-	2445	protein_coding	acyl-CoA dehydrogenase FadE && PF00441:Acyl-CoA dehydrogenase, C-terminal domain|PF09317:Domain of unknown function (DUF1974)|PF02771:Acyl-CoA dehydrogenase, N-terminal domain|PF02770:Acyl-CoA dehydrogenase, middle domain	-
BL257_RS01545	25.3976	20.1679	32.803	87.0996	56.2052	65.051	26.1228	69.4519	-1.40622	0.00266086	0.0124193	tauB	NZ_CP017979.1	288190	288957	+	768	protein_coding	taurine ABC transporter ATP-binding subunit && PF00005:ABC transporter	ABC_tran
BL257_RS20085	3100.63	2866.08	1783.08	885.989	1295.78	1702.4	2583.26	1294.72	0.997315	0.00266868	0.0124423	glyQ	NZ_CP017979.1	3807377	3808288	+	912	protein_coding	glycine--tRNA ligase subunit alpha && PF02091:Glycyl-tRNA synthetase alpha subunit	-
BL257_RS14110	310.063	184.872	243.679	102.806	150.221	106.573	246.205	119.867	1.039	0.00269165	0.0125358	yfiB	NZ_CP017979.1	2651902	2652384	+	483	protein_coding	OmpA family protein && PF00691:OmpA family	-
BL257_RS00800	1628.62	1465.53	1189.5	833.158	788.916	885.801	1427.88	835.958	0.772304	0.00274651	0.0127775	hrpB	NZ_CP017979.1	162105	164534	+	2430	protein_coding	ATP-dependent helicase HrpB && PF00271:Helicase conserved C-terminal domain|PF04408:Helicase associated domain (HA2)|PF08482:ATP-dependent helicase C-terminal|PF00270:DEAD/DEAH box helicase	Helicase_C
BL257_RS23565	84.6587	53.7809	73.4162	129.936	142.046	179.928	70.6186	150.637	-1.08727	0.00276788	0.012863	fimH	NZ_CP017979.1	4448267	4449169	+	903	protein_coding	type 1 fimbria D-mannose specific adhesin FimH && PF00419:Fimbrial protein|PF09160:FimH, mannose binding	-
BL257_RS17295	56.0864	49.2992	57.0147	224.174	148.177	59.5148	54.1334	143.955	-1.41806	0.00279058	0.0129546	nanE	NZ_CP017979.1	3262346	3263035	-	690	protein_coding	N-acetylmannosamine-6-phosphate 2-epimerase && PF04131:Putative N-acetylmannosamine-6-phosphate epimerase	-
BL257_RS11405	5085.87	4830.2	3374.02	1731.28	2290.1	3049.09	4430.03	2356.83	0.910926	0.00282601	0.0131049	apbC	NZ_CP017979.1	2100560	2101669	-	1110	protein_coding	iron-sulfur cluster carrier protein ApbC && PF10609:NUBPL iron-transfer P-loop NTPase	-
BL257_RS16790	142.862	159.102	105.438	216.321	239.127	398.611	135.801	284.686	-1.06655	0.00285816	0.0132397	prlF	NZ_CP017979.1	3169001	3169336	+	336	protein_coding	type II toxin-antitoxin system antitoxin PrlF && PF15937:prlF antitoxin for toxin YhaV_toxin	-
BL257_RS15445	797.908	810.076	656.06	375.528	322.924	531.481	754.681	409.978	0.882345	0.00286666	0.0132649	ygeR	NZ_CP017979.1	2907413	2908168	-	756	protein_coding	peptidoglycan DD-metalloendopeptidase family protein && PF01551:Peptidase family M23|PF01476:LysM domain	Peptidase_M23
BL257_RS14310	0	0	0	11.4229	9.19721	2.76813	0	7.79608	-5.45772	0.00287053	0.0132685	yfjZ	NZ_CP017979.1	2685392	2685709	+	318	protein_coding	type IV toxin-antitoxin system YeeU family antitoxin && PF06154:CbeA_antitoxin, type IV, cytoskeleton bundling-enhancing factor A	-
BL257_RS23350	248.685	303.638	420.972	972.375	591.687	463.662	324.432	675.908	-1.05947	0.00289971	0.013389	fecA	NZ_CP017979.1	4413812	4416136	-	2325	protein_coding	Fe(3+) dicitrate transport protein FecA && PF07715:TonB-dependent Receptor Plug Domain|PF00593:TonB dependent receptor|PF07660:Secretin and TonB N terminus short domain	TonB_dep_Rec
BL257_RS09870	786.268	944.528	691.987	1207.97	1540.02	1443.58	807.594	1397.19	-0.791047	0.00290757	0.0134109	pphA	NZ_CP017979.1	1827418	1828074	-	657	protein_coding	protein-serine/threonine phosphatase && PF00149:Calcineurin-like phosphoesterase	Metallophos
BL257_RS07260	495.254	445.934	249.928	592.563	810.376	1029.74	397.038	810.894	-1.03053	0.00291752	0.0134424	zntB	NZ_CP017979.1	1334880	1335863	+	984	protein_coding	zinc transporter ZntB && PF01544:CorA-like Mg2+ transporter protein	-
BL257_RS23760	98.4158	110.923	139.803	344.115	246.281	159.167	116.381	249.854	-1.1047	0.00293852	0.0135247	btsT	NZ_CP017979.1	4488588	4490738	-	2151	protein_coding	pyruvate/proton symporter BtsT && PF02554:Carbon starvation protein CstA|PF13722:5TM C-terminal transporter carbon starvation CstA	-
BL257_RS14915	55.0282	66.1057	115.592	40.6941	20.4382	20.761	78.9085	27.2978	1.51539	0.00297642	0.0136845	queD	NZ_CP017979.1	2800494	2800856	+	363	protein_coding	6-carboxytetrahydropterin synthase QueD && PF01242:6-pyruvoyl tetrahydropterin synthase	-
BL257_RS10845	186.249	175.909	431.125	111.373	111.388	124.566	264.428	115.776	1.196	0.00298788	0.0137226	plaP	NZ_CP017979.1	1992431	1993789	-	1359	protein_coding	putrescine/proton symporter PlaP && PF13520:Amino acid permease	-
BL257_RS01150	847.645	746.211	518.6	329.122	284.092	476.118	704.152	363.111	0.957231	0.00302153	0.0138624	dnaQ	NZ_CP017979.1	236067	236798	+	732	protein_coding	DNA polymerase III subunit epsilon && PF00929:Exonuclease	Exonuc_X-T
BL257_RS03730	534.408	380.948	368.643	188.478	193.141	286.501	428	222.707	0.94633	0.00302777	0.0138762	galT	NZ_CP017979.1	691966	693012	-	1047	protein_coding	galactose-1-phosphate uridylyltransferase && PF02744:Galactose-1-phosphate uridyl transferase, C-terminal domain|PF01087:Galactose-1-phosphate uridyl transferase, N-terminal domain	-
BL257_RS01470	93.1246	131.091	171.044	344.115	262.631	213.146	131.753	273.297	-1.05249	0.00304635	0.0139465	mhpT	NZ_CP017979.1	277443	278654	+	1212	protein_coding	3-(3-hydroxy-phenyl)propionate transporter && PF07690:Major Facilitator Superfamily	MFS_1
BL257_RS17010	233.87	417.923	394.417	57.8284	194.163	173.008	348.737	141.667	1.30622	0.00305346	0.0139642	BL257_RS17010	NZ_CP017979.1	3210212	3210288	-	77	protein_coding	tRNA-Met && -	-
BL257_RS06335	1512.22	1364.69	1015.33	554.725	620.301	910.715	1297.41	695.247	0.901483	0.00306096	0.0139837	nhaB	NZ_CP017979.1	1160033	1161574	-	1542	protein_coding	Na(+)/H(+) antiporter NhaB && PF06450:Bacterial Na+/H+ antiporter B (NhaB)	-
BL257_RS06770	12.6988	26.8905	21.8687	45.6916	62.3366	67.8192	20.486	58.6158	-1.51057	0.00307742	0.014044	yciE	NZ_CP017979.1	1241548	1242054	-	507	protein_coding	ferritin-like domain-containing protein && PF05974:Domain of unknown function (DUF892)	-
BL257_RS12290	201.064	225.208	195.256	127.794	97.0816	96.8845	207.176	107.253	0.943541	0.00309806	0.014122	rbn	NZ_CP017979.1	2289109	2290026	+	918	protein_coding	ribonuclease BN && PF12706:Beta-lactamase superfamily domain	-
BL257_RS12485	165.085	166.945	124.964	295.568	255.478	294.806	152.331	281.95	-0.890872	0.00310108	0.014122	yfcG	NZ_CP017979.1	2328898	2329545	+	648	protein_coding	GSH-dependent disulfide bond oxidoreductase && PF00043:Glutathione S-transferase, C-terminal domain|PF02798:Glutathione S-transferase, N-terminal domain	GST_N
BL257_RS21225	187.307	229.689	167.139	129.222	70.5119	44.2901	194.712	81.3412	1.24287	0.00310616	0.0141302	nirB	NZ_CP017979.1	4037307	4039850	-	2544	protein_coding	NADPH-nitrite reductase large subunit && PF03460:Nitrite/Sulfite reductase ferredoxin-like half domain|PF07992:Pyridine nucleotide-disulphide oxidoreductase|PF04324:BFD-like [2Fe-2S] binding domain|PF01077:Nitrite and sulphite reductase 4Fe-4S domain	Pyr_redox_2
BL257_RS17205	415.886	383.189	231.183	141.358	173.725	200.689	343.419	171.924	1.00035	0.00311362	0.0141448	elbB	NZ_CP017979.1	3241805	3242458	-	654	protein_coding	isoprenoid biosynthesis glyoxalase ElbB && -	-
BL257_RS02925	252.918	268.905	361.614	132.791	144.09	185.465	294.479	154.115	0.940581	0.00311594	0.0141448	rnk	NZ_CP017979.1	545540	545950	-	411	protein_coding	nucleoside diphosphate kinase regulator && PF14760:Rnk N-terminus|PF01272:Transcription elongation factor, GreA/GreB, C-term	-
BL257_RS14555	4333.47	3874.47	2454.76	4354.27	7946.39	9309.22	3554.23	7203.29	-1.01909	0.00315787	0.0143201	csrA	NZ_CP017979.1	2727238	2727423	-	186	protein_coding	carbon storage regulator CsrA && PF02599:Global regulator protein family	-
BL257_RS03765	1023.31	839.207	469.395	311.274	370.954	469.198	777.305	383.809	1.01926	0.00318943	0.014448	modB	NZ_CP017979.1	697845	698534	+	690	protein_coding	molybdate ABC transporter permease subunit && PF00528:Binding-protein-dependent transport system inner membrane component	BPD_transp_1
BL257_RS13730	451.866	337.251	288.979	229.886	171.681	152.247	359.365	184.605	0.955427	0.00324417	0.0146805	hcaT	NZ_CP017979.1	2574984	2576123	-	1140	protein_coding	3-phenylpropionate MFS transporter && PF12832:MFS_1 like family	-
BL257_RS04915	146.036	171.427	115.592	234.169	285.113	303.11	144.352	274.131	-0.926269	0.00327145	0.0147823	appC	NZ_CP017979.1	939723	941267	+	1545	protein_coding	cytochrome bd-II oxidase subunit 1 && PF01654:Cytochrome bd terminal oxidase subunit I	-
BL257_RS10385	143.92	75.0692	39.8322	24.9876	33.7231	29.0654	86.2738	29.2587	1.55934	0.00327352	0.0147823	yedF	NZ_CP017979.1	1916206	1916439	+	234	protein_coding	sulfurtransferase-like selenium metabolism protein YedF && PF01206:Sulfurtransferase TusA	SirA
BL257_RS08605	162.968	119.887	247.585	285.573	372.998	440.133	176.813	366.234	-1.04462	0.0032917	0.0148489	rstB	NZ_CP017979.1	1587987	1589288	+	1302	protein_coding	two-component system sensor histidine kinase RstB && PF00512:His Kinase A (phospho-acceptor) domain|PF02518:Histidine kinase-, DNA gyrase B-, and HSP90-like ATPase	HATPase_c
BL257_RS01945	1873.07	1681.78	938.01	329.836	649.936	995.143	1497.62	658.305	1.18763	0.00331404	0.014934	hupB	NZ_CP017979.1	363434	363706	+	273	protein_coding	DNA-binding protein HU-beta && PF00216:Bacterial DNA-binding protein	-
BL257_RS02645	284.665	276.748	202.285	125.652	110.366	159.167	254.566	131.729	0.952987	0.00335973	0.0151241	ompT	NZ_CP017979.1	486663	487616	-	954	protein_coding	omptin family outer membrane protease OmpT && PF01278:Omptin family	-
BL257_RS22605	688.91	480.667	365.519	177.055	229.93	337.712	511.699	248.232	1.04738	0.00336654	0.0151389	frdC	NZ_CP017979.1	4278836	4279231	-	396	protein_coding	fumarate reductase subunit FrdC && PF02300:Fumarate reductase subunit C	-
BL257_RS20185	1024.37	914.276	942.696	534.021	539.57	649.126	960.447	574.239	0.74326	0.00338627	0.0151967	dppA	NZ_CP017979.1	3824990	3826597	+	1608	protein_coding	dipeptide ABC transporter substrate-binding protein DppA && PF00496:Bacterial extracellular solute-binding proteins, family 5 Middle	-
BL257_RS14320	170.376	246.496	310.066	640.396	504.825	337.712	242.313	494.311	-1.02912	0.00338645	0.0151967	ypjA	NZ_CP017979.1	2686423	2691003	-	4581	protein_coding	adhesin-like autotransporter YpjA/EhaD && PF16168:Adhesin of bacterial autotransporter system, probable stalk|PF03212:Pertactin|PF03797:Autotransporter beta-domain	-
BL257_RS02960	319.587	295.795	242.898	54.2588	40.8765	1.38406	286.093	32.1731	3.14272	0.0034222	0.0153411	citE	NZ_CP017979.1	551565	552473	-	909	protein_coding	citrate (pro-3S)-lyase subunit beta && PF03328:HpcH/HpaI aldolase/citrate lyase family	-
BL257_RS03370	71.9599	87.394	89.8177	146.356	168.615	174.392	83.0572	163.121	-0.970167	0.00342642	0.0153441	potE	NZ_CP017979.1	618929	620248	-	1320	protein_coding	putrescine-ornithine antiporter && PF13520:Amino acid permease	-
BL257_RS02780	9.52411	33.6131	50.7666	127.794	61.3147	105.189	31.3012	98.0991	-1.6386	0.00343482	0.0153657	fes	NZ_CP017979.1	514720	515922	+	1203	protein_coding	enterochelin esterase && PF11806:Domain of unknown function (DUF3327)|PF00756:Putative esterase	-
BL257_RS19745	50.7952	49.2992	67.1681	119.94	136.936	101.037	55.7542	119.304	-1.09453	0.00346322	0.0154362	waaH	NZ_CP017979.1	3741278	3742312	+	1035	protein_coding	UDP-glucuronate:LPS(HepIII) glycosyltransferase && PF00535:Glycosyl transferase family 2	Glycos_transf_2
BL257_RS03595	24297.1	17713	12848.6	25990	31230.7	54410.4	18286.2	37210.3	-1.02493	0.0034633	0.0154362	cydB	NZ_CP017979.1	675025	676164	+	1140	protein_coding	cytochrome d ubiquinol oxidase subunit II && PF02322:Cytochrome bd terminal oxidase subunit II	-
BL257_RS08765	753.463	775.342	513.133	310.56	306.574	467.814	680.646	361.649	0.914323	0.00346351	0.0154362	pdxH	NZ_CP017979.1	1622456	1623112	-	657	protein_coding	pyridoxamine 5'-phosphate oxidase && PF10590:Pyridoxine 5'-phosphate oxidase C-terminal dimerisation region|PF01243:Pyridoxamine 5'-phosphate oxidase	Pyridox_oxidase
BL257_RS04435	1522.8	1183.18	1015.33	529.737	671.396	838.743	1240.44	679.959	0.868725	0.00346489	0.0154362	cydC	NZ_CP017979.1	829457	831178	-	1722	protein_coding	cysteine/glutathione ABC transporter ATP-binding protein/permease CydC && PF00005:ABC transporter|PF00664:ABC transporter transmembrane region	ABC_tran
BL257_RS17830	466.681	369.744	329.592	203.47	216.645	228.371	388.672	216.162	0.847011	0.00347209	0.0154475	btuB	NZ_CP017979.1	3363342	3365186	-	1845	protein_coding	TonB-dependent vitamin B12 receptor BtuB && PF07715:TonB-dependent Receptor Plug Domain|PF00593:TonB dependent receptor	TonB_dep_Rec
BL257_RS14995	5503.88	4816.76	4282.35	6163.37	8711.8	12334.8	4867.66	9069.98	-0.89774	0.00347604	0.0154475	pyrG	NZ_CP017979.1	2816306	2817943	-	1638	protein_coding	CTP synthase (glutamine hydrolyzing) && PF00117:Glutamine amidotransferase class-I|PF06418:CTP synthase N-terminus	CTP_synth_N
BL257_RS15195	439.167	408.959	909.112	254.874	262.631	328.023	585.746	281.843	1.05847	0.00347819	0.0154475	argA	NZ_CP017979.1	2857519	2858850	+	1332	protein_coding	amino-acid N-acetyltransferase && PF00583:Acetyltransferase (GNAT) family|PF00696:Amino acid kinase family	AA_kinase
BL257_RS04545	1193.69	1297.47	989.557	467.625	684.681	773.692	1160.24	641.999	0.855358	0.00348429	0.0154586	aroA	NZ_CP017979.1	860795	862078	+	1284	protein_coding	3-phosphoshikimate 1-carboxyvinyltransferase && PF00275:EPSP synthase (3-phosphoshikimate 1-carboxyvinyltransferase)	EPSP_synthase
BL257_RS03205	2604.31	1903.62	1405.06	674.665	847.165	1392.37	1971	971.4	1.02198	0.00348902	0.0154637	miaB	NZ_CP017979.1	595514	596938	-	1425	protein_coding	tRNA (N6-isopentenyl adenosine(37)-C2)-methylthiotransferase MiaB && PF04055:Radical SAM superfamily|PF01938:TRAM domain|PF00919:Uncharacterized protein family UPF0004	Radical_SAM
BL257_RS17135	899.499	764.138	682.615	371.958	441.466	523.176	782.084	445.534	0.813593	0.00349726	0.0154843	mlaF	NZ_CP017979.1	3231255	3232064	-	810	protein_coding	phospholipid ABC transporter ATP-binding protein MlaF && PF00005:ABC transporter	ABC_tran
BL257_RS12090	1502.69	1411.75	1216.84	576.143	675.484	1014.52	1377.09	755.382	0.868116	0.00356625	0.0157735	ubiG	NZ_CP017979.1	2247068	2247790	+	723	protein_coding	bifunctional 3-demethylubiquinone 3-O-methyltransferase/2-octaprenyl-6-hydroxy phenol methylase && PF13489:Methyltransferase domain	-
BL257_RS06975	217.996	224.087	166.358	296.282	392.414	445.669	202.814	378.122	-0.898147	0.00358796	0.0158533	sapC	NZ_CP017979.1	1280458	1281348	-	891	protein_coding	peptide ABC transporter permease SapC && PF00528:Binding-protein-dependent transport system inner membrane component|PF12911:N-terminal TM domain of oligopeptide transport permease C	BPD_transp_1
BL257_RS18815	560.864	403.357	370.205	232.028	225.843	272.661	444.809	243.51	0.870235	0.00360899	0.0159139	wecC	NZ_CP017979.1	3557639	3558901	-	1263	protein_coding	UDP-N-acetyl-D-mannosamine dehydrogenase && PF03720:UDP-glucose/GDP-mannose dehydrogenase family, UDP binding domain|PF00984:UDP-glucose/GDP-mannose dehydrogenase family, central domain|PF03721:UDP-glucose/GDP-mannose dehydrogenase family, NAD binding domain	-
BL257_RS13845	311.121	258.821	330.373	406.227	596.797	656.047	300.105	553.023	-0.87899	0.00360908	0.0159139	tadA	NZ_CP017979.1	2605631	2606134	-	504	protein_coding	tRNA adenosine(34) deaminase TadA && PF14437:MafB19-like deaminase	-
BL257_RS23940	1918.58	1752.36	1174.66	2277.44	2659.01	4727.97	1615.2	3221.47	-0.995834	0.00362271	0.0159577	deoD	NZ_CP017979.1	4520342	4521061	+	720	protein_coding	purine-nucleoside phosphorylase && PF01048:Phosphorylase superfamily	-
BL257_RS21305	61.3776	62.7444	58.5768	114.943	128.761	125.95	60.8996	123.218	-1.01644	0.00365092	0.0160655	kefG	NZ_CP017979.1	4052703	4053254	+	552	protein_coding	glutathione-regulated potassium-efflux system ancillary protein KefG && PF02525:Flavodoxin-like fold	Flavodoxin_2
BL257_RS15835	2097.42	2031.35	1435.52	2539.45	3254.79	4458.07	1854.76	3417.44	-0.881546	0.00369326	0.0162314	speA	NZ_CP017979.1	2992212	2994188	-	1977	protein_coding	biosynthetic arginine decarboxylase && PF02784:Pyridoxal-dependent decarboxylase, pyridoxal binding domain	-
BL257_RS23860	349.217	285.711	288.979	162.776	117.52	203.458	307.969	161.251	0.936689	0.00370098	0.0162314	rsmC	NZ_CP017979.1	4506128	4507159	-	1032	protein_coding	16S rRNA (guanine(1207)-N(2))-methyltransferase RsmC && PF05175:Methyltransferase small domain|PF08468:Methyltransferase small domain N-terminal	-
BL257_RS04585	294.189	286.832	306.161	172.771	148.177	178.544	295.727	166.498	0.829736	0.00370262	0.0162314	ycaQ	NZ_CP017979.1	871372	872604	+	1233	protein_coding	winged helix DNA-binding protein YcaQ && PF06224:Winged helix DNA-binding domain	-
BL257_RS03170	812.724	625.204	456.118	864.571	1215.05	1633.2	631.348	1237.61	-0.970755	0.00370368	0.0162314	gltI	NZ_CP017979.1	588822	589730	-	909	protein_coding	glutamate/aspartate ABC transporter substrate-binding protein GltI && PF00497:Bacterial extracellular solute-binding proteins, family 3	-
BL257_RS22530	629.649	590.47	516.257	755.339	1153.74	1187.53	578.792	1032.2	-0.833962	0.00371987	0.0162858	yjeH	NZ_CP017979.1	4268615	4269871	-	1257	protein_coding	L-methionine/branched-chain amino acid transporter && PF13520:Amino acid permease	-
BL257_RS01560	2432.88	2099.7	1599.54	919.544	1098.56	1403.44	2044.04	1140.51	0.842487	0.00372925	0.0163102	hemB	NZ_CP017979.1	290736	291710	-	975	protein_coding	porphobilinogen synthase && PF00490:Delta-aminolevulinic acid dehydratase	-
BL257_RS14435	1064.58	1198.87	323.344	934.536	3070.85	2855.33	862.265	2286.9	-1.4075	0.00374051	0.0163429	ygaM	NZ_CP017979.1	2708423	2708752	+	330	protein_coding	DUF883 domain-containing protein && PF05957:Bacterial protein of unknown function (DUF883)	-
BL257_RS17070	373.557	303.638	265.548	184.908	128.761	185.465	314.248	166.378	0.916748	0.00375977	0.0164104	dacB	NZ_CP017979.1	3220962	3222395	+	1434	protein_coding	serine-type D-Ala-D-Ala carboxypeptidase && PF02113:D-Ala-D-Ala carboxypeptidase 3 (S13) family	-
BL257_RS14150	4528.18	4016.76	2709.37	5228.12	6717.03	9140.36	3751.44	7028.5	-0.905739	0.00376986	0.0164378	grpE	NZ_CP017979.1	2658392	2658985	-	594	protein_coding	nucleotide exchange factor GrpE && PF01025:GrpE	-
BL257_RS24515	376.731	281.23	246.804	134.219	164.528	179.928	301.588	159.558	0.92132	0.0037799	0.0164649	BL257_RS24515	NZ_CP017979.1	4431509	4431727	-	219	protein_coding	hypothetical protein && -	-
BL257_RS01300	322.761	268.905	215.563	344.115	521.175	786.149	269.076	550.48	-1.03114	0.00383164	0.0166734	crl	NZ_CP017979.1	257829	258230	+	402	protein_coding	sigma factor-binding protein Crl && PF07417:Transcriptional regulator Crl	Crl
BL257_RS01725	238.103	153.5	153.862	95.6668	92.994	81.6598	181.821	90.1069	1.0087	0.00383652	0.0166778	sbcD	NZ_CP017979.1	317733	318935	-	1203	protein_coding	exonuclease subunit SbcD && PF12320:Type 5 capsule protein repressor C-terminal domain|PF00149:Calcineurin-like phosphoesterase	Metallophos
BL257_RS09245	867.752	796.63	613.885	1036.63	1333.6	1804.82	759.422	1391.68	-0.873415	0.00393301	0.0170801	yniB	NZ_CP017979.1	1713802	1714338	-	537	protein_coding	YniB family protein && PF14002:YniB-like protein	-
BL257_RS11120	1109.03	1139.48	753.688	1499.97	1644.26	2300.32	1000.73	1814.85	-0.858744	0.00394715	0.0171104	yegH	NZ_CP017979.1	2044629	2046212	+	1584	protein_coding	TerC family protein && PF03741:Integral membrane protein TerC family|PF00571:CBS domain|PF03471:Transporter associated domain	CBS
BL257_RS08320	38.0964	50.4196	52.3286	108.518	88.9063	107.957	46.9482	101.794	-1.11395	0.00395118	0.0171104	BL257_RS08320	NZ_CP017979.1	1548421	1548672	-	252	protein_coding	hypothetical protein && -	-
BL257_RS08780	1807.46	1850.96	1628.43	2466.63	2817.41	3696.84	1762.29	2993.63	-0.764134	0.00395192	0.0171104	slyB	NZ_CP017979.1	1624981	1625448	+	468	protein_coding	outer membrane lipoprotein SlyB && PF05433:Glycine zipper 2TM domain	-
BL257_RS10855	3282.64	3297.44	2154.84	3903.06	5038.03	7880.86	2911.64	5607.32	-0.945382	0.00398188	0.0172228	yeeZ	NZ_CP017979.1	1995031	1995855	-	825	protein_coding	SDR family oxidoreductase && PF01370:NAD dependent epimerase/dehydratase family	Epimerase
BL257_RS21060	188.366	208.401	271.015	137.789	96.0597	109.341	222.594	114.397	0.958066	0.0040691	0.0175824	nudE	NZ_CP017979.1	4007712	4008272	+	561	protein_coding	ADP compounds hydrolase NudE && PF00293:NUDIX domain	NUDIX
BL257_RS22710	6264.75	5954	4167.54	6881.58	10090.4	14283.5	5462.1	10418.5	-0.931558	0.00410192	0.0177065	hflX	NZ_CP017979.1	4300131	4301411	+	1281	protein_coding	GTPase HflX && PF16360:GTP-binding GTPase Middle Region|PF13167:GTP-binding GTPase N-terminal|PF01926:50S ribosome-binding GTPase	-
BL257_RS18675	761.929	667.78	722.447	347.685	457.817	459.509	717.385	421.67	0.76861	0.00416012	0.0179397	yigB	NZ_CP017979.1	3532262	3532978	-	717	protein_coding	5-amino-6-(5-phospho-D-ribitylamino)uracil phosphatase YigB && PF13419:Haloacid dehalogenase-like hydrolase	-
BL257_RS08485	422.235	454.897	319.439	241.309	219.711	208.994	398.857	223.338	0.833687	0.00417229	0.0179742	ynfF	NZ_CP017979.1	1565662	1568085	+	2424	protein_coding	dimethyl sulfoxide reductase subunit A && PF04879:Molybdopterin oxidoreductase Fe4S4 domain|PF00384:Molybdopterin oxidoreductase|PF01568:Molydopterin dinucleotide binding domain	-
BL257_RS14000	105.823	109.803	117.154	55.6866	45.986	59.5148	110.927	53.7292	1.04877	0.00429423	0.0184811	tapT	NZ_CP017979.1	2627500	2628198	+	699	protein_coding	tRNA-uridine aminocarboxypropyltransferase && PF03942:DTW domain	DTW
BL257_RS17005	3912.29	3917.05	3099.88	1134.44	1902.8	2646.33	3643.07	1894.52	0.944099	0.00440632	0.0189445	rimP	NZ_CP017979.1	3209553	3210005	-	453	protein_coding	ribosome maturation factor RimP && PF02576:RimP N-terminal domain|PF17384:RimP C-terminal SH3 domain	-
BL257_RS21740	310.063	339.492	303.037	474.05	526.285	628.365	317.531	542.9	-0.772653	0.00445986	0.0191556	yjbB	NZ_CP017979.1	4124766	4126397	+	1632	protein_coding	Na/Pi cotransporter family protein && PF02690:Na+/Pi-cotransporter	Na_Pi_cotrans
BL257_RS19740	683.619	579.266	398.322	808.884	974.904	1325.93	553.736	1036.57	-0.904434	0.00447012	0.0191806	tdh	NZ_CP017979.1	3740014	3741039	+	1026	protein_coding	L-threonine 3-dehydrogenase && PF08240:Alcohol dehydrogenase GroES-like domain|PF00107:Zinc-binding dehydrogenase	ADH_N
BL257_RS15625	2302.72	2962.43	2166.56	3059.2	4422.83	6628.29	2477.24	4703.44	-0.924761	0.0044833	0.019218	yqfA	NZ_CP017979.1	2950766	2951425	-	660	protein_coding	hemolysin III family protein && PF03006:Haemolysin-III related	-
BL257_RS15070	524.884	433.609	406.913	214.893	218.689	321.103	455.135	251.562	0.859079	0.00451385	0.0193189	queF	NZ_CP017979.1	2833625	2834473	+	849	protein_coding	NADPH-dependent 7-cyano-7-deazaguanine reductase QueF && PF14489:QueF-like protein|PF14819:Nitrile reductase, 7-cyano-7-deazaguanine-reductase N-term	-
BL257_RS09325	1678.36	1734.44	1265.26	790.322	854.318	1082.34	1559.35	908.993	0.779325	0.00451581	0.0193189	nadE	NZ_CP017979.1	1727563	1728390	+	828	protein_coding	ammonia-dependent NAD(+) synthetase && PF02540:NAD synthase	NAD_synthase
BL257_RS18625	555.573	476.185	584.206	394.09	253.434	189.617	538.655	279.047	0.944027	0.00452467	0.0193376	recQ	NZ_CP017979.1	3522468	3524297	-	1830	protein_coding	ATP-dependent DNA helicase RecQ && PF00570:HRDC domain|PF16124:RecQ zinc-binding|PF09382:RQC domain|PF00271:Helicase conserved C-terminal domain|PF00270:DEAD/DEAH box helicase	HRDC
BL257_RS14295	0	0	0	12.8508	13.2849	0	0	8.71187	-5.61717	0.00453397	0.0193581	yfjX	NZ_CP017979.1	2684196	2684654	+	459	protein_coding	antirestriction protein && PF03230:Antirestriction protein	-
BL257_RS02720	448.691	357.419	278.044	199.187	162.484	221.45	361.385	194.374	0.894907	0.00462048	0.0197024	pheP	NZ_CP017979.1	503942	505318	+	1377	protein_coding	phenylalanine transporter && PF00324:Amino acid permease	AA_permease
BL257_RS22315	80.4258	47.0583	39.0512	74.9628	180.878	153.631	55.5118	136.491	-1.29757	0.00462376	0.0197024	pmrR	NZ_CP017979.1	4229040	4229129	+	90	protein_coding	LpxT activity modulator PmrR && -	-
BL257_RS02420	2010.64	1844.24	1368.35	561.864	919.721	1233.2	1741.08	904.929	0.945521	0.0046901	0.0199654	folD	NZ_CP017979.1	458858	459724	-	867	protein_coding	bifunctional methylenetetrahydrofolate dehydrogenase/methenyltetrahydrofolate cyclohydrolase FolD && PF00763:Tetrahydrofolate dehydrogenase/cyclohydrolase, catalytic domain|PF02882:Tetrahydrofolate dehydrogenase/cyclohydrolase, NAD(P)-binding domain	-
BL257_RS19690	621.183	550.134	403.008	250.59	275.916	346.016	524.775	290.841	0.853276	0.00474197	0.0201662	rfaJ	NZ_CP017979.1	3729360	3730376	+	1017	protein_coding	lipopolysaccharide 1%2C2-glucosyltransferase RfaJ && PF08437:Glycosyl transferase family 8 C-terminal|PF01501:Glycosyl transferase family 8	Glyco_transf_8
BL257_RS05180	29.6306	25.77	59.3578	107.09	89.9283	84.4279	38.2528	93.8153	-1.28319	0.00477083	0.020269	phoH	NZ_CP017979.1	987251	988039	+	789	protein_coding	phosphate starvation-inducible protein PhoH && PF02562:PhoH-like protein	-
BL257_RS02045	703.726	616.24	860.688	359.821	383.217	503.8	726.885	415.613	0.809445	0.00480939	0.0204127	hha	NZ_CP017979.1	382073	382291	-	219	protein_coding	hemolysin expression modulator Hha && PF05321:Haemolysin expression modulating protein	HHA
BL257_RS03965	1088.92	916.517	626.381	1352.19	1457.25	1966.76	877.274	1592.06	-0.859874	0.00487118	0.0206443	ybiB	NZ_CP017979.1	737231	738193	+	963	protein_coding	DNA-binding protein YbiB && PF02885:Glycosyl transferase family, helical bundle domain	Glycos_trans_3N
BL257_RS04625	5012.85	4008.92	2892.91	1529.95	2120.47	2747.37	3971.56	2132.6	0.897558	0.00487354	0.0206443	mukB	NZ_CP017979.1	878309	882769	+	4461	protein_coding	chromosome partition protein MukB && PF16330:MukB hinge domain|PF13558:Putative exonuclease SbcCD, C subunit|PF04310:MukB N-terminal	-
BL257_RS16560	277.257	273.386	254.614	157.779	102.191	170.24	268.419	143.403	0.905517	0.00492463	0.0208402	rlmG	NZ_CP017979.1	3125539	3126675	-	1137	protein_coding	23S rRNA (guanine(1835)-N(2))-methyltransferase RlmG && PF05175:Methyltransferase small domain	-
BL257_RS18265	103.707	63.8649	82.0075	148.498	148.177	208.994	83.1931	168.556	-1.01424	0.00494173	0.020892	fdoI	NZ_CP017979.1	3448301	3448936	+	636	protein_coding	formate dehydrogenase cytochrome b556 subunit && PF01292:Prokaryotic cytochrome b561	Ni_hydr_CYTB
BL257_RS04085	68.7852	72.8284	71.0732	137.789	114.454	171.624	70.8956	141.289	-0.991651	0.00494804	0.0208982	ybiU	NZ_CP017979.1	759779	761044	-	1266	protein_coding	DUF1479 domain-containing protein && PF07350:Protein of unknown function (DUF1479)	-
BL257_RS08820	29.6306	29.1313	32.803	72.1071	53.1394	95.5005	30.5216	73.5823	-1.26177	0.00503357	0.0212386	nemR	NZ_CP017979.1	1631128	1631727	+	600	protein_coding	DNA-binding transcriptional regulator NemR && PF16925:Bacterial transcriptional repressor C-terminal|PF00440:Bacterial regulatory proteins, tetR family	TetR_N
BL257_RS02845	67.727	80.6714	117.154	267.01	175.769	130.102	88.5173	190.96	-1.11017	0.00506108	0.0213338	entA	NZ_CP017979.1	530534	531280	+	747	protein_coding	2%2C3-dihydro-2%2C3-dihydroxybenzoate dehydrogenase EntA && PF13561:Enoyl-(Acyl carrier protein) reductase	-
BL257_RS00005	60.3193	48.1788	35.9271	65.6817	145.111	131.486	48.1417	114.093	-1.24389	0.00508008	0.021393	thrL	NZ_CP017979.1	190	255	+	66	protein_coding	thr operon leader peptide && -	-
BL257_RS02200	1965.14	1874.49	1344.14	2546.59	2722.37	3793.72	1727.92	3020.9	-0.805872	0.00509051	0.021416	copA	NZ_CP017979.1	410858	413362	-	2505	protein_coding	copper-exporting P-type ATPase CopA && PF00702:haloacid dehalogenase-like hydrolase|PF00122:E1-E2 ATPase|PF00403:Heavy-metal-associated domain	E1-E2_ATPase
BL257_RS12940	102.649	99.7188	249.147	63.5399	52.1175	74.7395	150.505	63.4656	1.25354	0.00510947	0.0214747	ypeC	NZ_CP017979.1	2419278	2419604	+	327	protein_coding	DUF2502 domain-containing protein && PF10697:Protein of unknown function (DUF2502)	-
BL257_RS18550	1789.47	1426.32	1251.98	593.991	755.193	1096.18	1489.26	815.121	0.871068	0.00512991	0.0215396	tatB	NZ_CP017979.1	3507428	3507943	-	516	protein_coding	Sec-independent protein translocase protein TatB && -	-
BL257_RS17425	264.559	240.894	246.023	115.657	135.914	164.704	250.492	138.758	0.858053	0.00513973	0.0215426	mreD	NZ_CP017979.1	3290386	3290874	-	489	protein_coding	rod shape-determining protein MreD && PF04093:rod shape-determining protein MreD	-
BL257_RS08885	159.793	188.233	178.854	288.428	290.223	341.864	175.627	306.838	-0.803329	0.00514063	0.0215426	ydhC	NZ_CP017979.1	1645016	1646227	+	1212	protein_coding	Bcr/CflA family multidrug efflux MFS transporter && PF07690:Major Facilitator Superfamily	MFS_1
BL257_RS03715	1352.42	1057.69	824.761	1350.76	1797.54	3515.52	1078.29	2221.28	-1.04221	0.00520189	0.0217782	gpmA	NZ_CP017979.1	688826	689578	-	753	protein_coding	2%2C3-diphosphoglycerate-dependent phosphoglycerate mutase && PF00300:Histidine phosphatase superfamily (branch 1)	-
BL257_RS13265	310.063	356.299	209.314	154.209	161.462	153.631	291.892	156.434	0.897713	0.00526856	0.0220359	BL257_RS13265	NZ_CP017979.1	2472800	2473609	+	810	protein_coding	hypothetical protein && -	-
BL257_RS00270	2240.28	2082.89	1543.3	868.141	959.575	1446.35	1955.49	1091.35	0.842384	0.00529728	0.0221345	rsmA	NZ_CP017979.1	51609	52430	-	822	protein_coding	16S rRNA (adenine(1518)-N(6)/adenine(1519)-N(6))-dimethyltransferase RsmA && PF00398:Ribosomal RNA adenine dimethylase	-
BL257_RS05605	3068.88	2771.96	2348.54	1086.6	1496.08	2012.43	2729.79	1531.7	0.834529	0.00533999	0.0222913	fabF	NZ_CP017979.1	1055439	1056680	+	1242	protein_coding	beta-ketoacyl-ACP synthase II && PF00109:Beta-ketoacyl synthase, N-terminal domain|PF02801:Beta-ketoacyl synthase, C-terminal domain	ketoacyl-synt
BL257_RS09540	142.862	122.128	97.628	64.9678	50.0737	60.8988	120.872	58.6468	1.03939	0.0053868	0.022465	yeaD	NZ_CP017979.1	1768955	1769839	+	885	protein_coding	D-hexose-6-phosphate mutarotase && PF01263:Aldose 1-epimerase	Aldose_epim
BL257_RS21475	14392	7022.9	6494.99	3239.82	4617	5973.62	9303.29	4610.15	1.01311	0.00546302	0.0227608	rplB	NZ_CP017979.1	4082497	4083318	+	822	protein_coding	50S ribosomal protein L2 && PF00181:Ribosomal Proteins L2, RNA binding domain|PF03947:Ribosomal Proteins L2, C-terminal domain	Ribosomal_L2_C
BL257_RS12540	297.364	255.459	208.533	124.224	120.586	166.088	253.786	136.966	0.893296	0.00546932	0.022765	cvpA	NZ_CP017979.1	2338552	2339040	-	489	protein_coding	colicin V production protein && PF02674:Colicin V production protein	-
BL257_RS04755	1365.12	991.586	849.754	492.613	567.161	734.938	1068.82	598.237	0.838535	0.00549208	0.0228377	rlmKL	NZ_CP017979.1	909827	911935	+	2109	protein_coding	bifunctional 23S rRNA (guanine(2069)-N(7))-methyltransferase RlmK/23S rRNA (guanine(2445)-N(2))-methyltransferase RlmL && PF10672:S-adenosylmethionine-dependent methyltransferase|PF02926:THUMP domain|PF01170:Putative RNA methylase family UPF0020	-
BL257_RS16275	1256.12	1150.69	957.535	416.222	595.775	824.903	1121.45	612.3	0.875245	0.00555836	0.0230911	ygiC	NZ_CP017979.1	3071221	3072381	+	1161	protein_coding	glutathionylspermidine synthase family protein && PF03738:Glutathionylspermidine synthase preATP-grasp	-
BL257_RS07365	19.0482	31.3722	22.6497	56.4006	67.4462	56.7467	24.3567	60.1978	-1.30964	0.00560708	0.0232638	paaK	NZ_CP017979.1	1360200	1361270	+	1071	protein_coding	phenylacetate-CoA oxygenase/reductase subunit PaaK && PF00111:2Fe-2S iron-sulfur cluster binding domain|PF00970:Oxidoreductase FAD-binding domain|PF00175:Oxidoreductase NAD-binding domain	Fer2
BL257_RS12555	3482.65	2922.1	2236.07	1130.15	1462.36	2120.39	2880.27	1570.97	0.875311	0.00561441	0.0232638	accD	NZ_CP017979.1	2341289	2342203	-	915	protein_coding	acetyl-CoA carboxylase%2C carboxyltransferase subunit beta && PF01039:Carboxyl transferase domain	Carboxyl_trans
BL257_RS17795	670.92	460.499	340.526	267.01	265.697	257.436	490.649	263.381	0.896172	0.00561614	0.0232638	birA	NZ_CP017979.1	3354778	3355743	-	966	protein_coding	bifunctional biotin--[acetyl-CoA-carboxylase] synthetase/biotin operon repressor && PF03099:Biotin/lipoate A/B protein ligase family|PF02237:Biotin protein ligase C terminal domain|PF08279:HTH domain	BPL_LipA_LipB
BL257_RS07515	115.348	105.321	152.3	69.9653	60.2928	51.2104	124.323	60.4895	1.03448	0.00563279	0.0232676	cybB	NZ_CP017979.1	1394672	1395202	+	531	protein_coding	cytochrome b561 && PF01292:Prokaryotic cytochrome b561	Ni_hydr_CYTB
BL257_RS04075	1657.19	1489.06	1287.91	534.735	757.237	1112.79	1478.05	801.586	0.884584	0.00563457	0.0232676	ldtB	NZ_CP017979.1	756807	757727	-	921	protein_coding	L%2CD-transpeptidase && PF03734:L,D-transpeptidase catalytic domain	-
BL257_RS16050	258.209	277.868	338.964	619.692	429.203	484.423	291.681	511.106	-0.809268	0.00563952	0.0232676	glcB	NZ_CP017979.1	3029911	3032082	-	2172	protein_coding	malate synthase G && PF01274:Malate synthase	-
BL257_RS14395	162.968	175.909	152.3	254.16	276.938	336.328	163.725	289.142	-0.819016	0.00563953	0.0232676	csiR	NZ_CP017979.1	2703951	2704613	+	663	protein_coding	DNA-binding transcriptional regulator CsiR && PF00392:Bacterial regulatory proteins, gntR family|PF07729:FCD domain	FCD
BL257_RS09240	957.702	878.422	502.979	1130.15	1417.39	1860.18	779.701	1469.24	-0.914213	0.00564407	0.0232676	yniA	NZ_CP017979.1	1712901	1713761	+	861	protein_coding	fructosamine kinase family protein && PF03881:Fructosamine kinase	Fructosamin_kin
BL257_RS10195	184.133	169.186	126.526	222.747	284.092	440.133	159.948	315.657	-0.978778	0.00567537	0.0233743	uspC	NZ_CP017979.1	1886480	1886908	+	429	protein_coding	universal stress protein UspC && PF00582:Universal stress protein family	Usp
BL257_RS15150	1534.44	1443.12	1127.8	616.123	672.418	1025.59	1368.45	771.378	0.828489	0.00570638	0.0234795	csdA	NZ_CP017979.1	2851614	2852819	+	1206	protein_coding	cysteine desulfurase CsdA && PF00266:Aminotransferase class-V	Aminotran_5
BL257_RS11135	285.723	235.292	283.512	110.659	116.498	195.153	268.176	140.77	0.938605	0.0057504	0.0236381	udk	NZ_CP017979.1	2049034	2049675	-	642	protein_coding	uridine kinase && PF00485:Phosphoribulokinase / Uridine kinase family	-
BL257_RS03540	98.4158	97.478	111.686	237.739	169.637	170.24	102.527	192.539	-0.911259	0.00576974	0.0236911	sdhA	NZ_CP017979.1	657890	659656	+	1767	protein_coding	succinate dehydrogenase flavoprotein subunit && PF00890:FAD binding domain|PF02910:Fumarate reductase flavoprotein C-term	-
BL257_RS17360	342.868	375.346	308.504	173.485	191.098	226.987	342.239	197.19	0.798261	0.0057743	0.0236911	degS	NZ_CP017979.1	3274199	3275266	+	1068	protein_coding	outer membrane-stress sensor serine endopeptidase DegS && PF13365:Trypsin-like peptidase domain|PF13180:PDZ domain	-
BL257_RS19820	512.185	536.689	445.184	201.329	206.426	383.386	498.019	263.714	0.922119	0.00579887	0.0237693	yibL	NZ_CP017979.1	3754332	3754694	-	363	protein_coding	YibL family ribosome-associated protein && PF10928:Protein of unknown function (DUF2810)	-
BL257_RS05575	3442.44	2682.32	1955.68	882.419	1480.75	1849.11	2693.48	1404.09	0.940606	0.0058189	0.0238287	rpmF	NZ_CP017979.1	1050867	1051040	+	174	protein_coding	50S ribosomal protein L32 && PF01783:Ribosomal L32p protein family	-
BL257_RS21945	1178.87	970.298	634.191	361.249	508.912	610.373	927.787	493.511	0.912178	0.00585987	0.0239737	alr	NZ_CP017979.1	4162817	4163896	+	1080	protein_coding	alanine racemase && PF01168:Alanine racemase, N-terminal domain|PF00842:Alanine racemase, C-terminal domain	Ala_racemase_N
BL257_RS21815	107.94	124.368	114.811	192.048	198.251	236.675	115.706	208.991	-0.850885	0.00596694	0.0243677	xylE	NZ_CP017979.1	4137814	4139289	-	1476	protein_coding	D-xylose transporter XylE && PF00083:Sugar (and other) transporter	Sugar_tr
BL257_RS08560	243.394	221.846	185.884	140.644	114.454	85.812	217.041	113.637	0.924282	0.00596749	0.0243677	tqsA	NZ_CP017979.1	1579018	1580052	+	1035	protein_coding	AI-2 transporter TqsA && PF01594:AI-2E family transporter	-
BL257_RS22575	48.6788	40.3357	54.6717	21.4179	11.241	19.3769	47.8954	17.3453	1.46313	0.00618209	0.0252201	ecnA	NZ_CP017979.1	4275776	4275901	+	126	protein_coding	lipoprotein antitoxin entericidin A && PF08085:Entericidin EcnA/B family	-
BL257_RS18065	228.579	198.317	192.913	354.11	344.384	347.4	206.603	348.632	-0.755673	0.00620599	0.0252937	glpK	NZ_CP017979.1	3412939	3414447	+	1509	protein_coding	glycerol kinase GlpK && PF02782:FGGY family of carbohydrate kinases, C-terminal domain|PF00370:FGGY family of carbohydrate kinases, N-terminal domain	FGGY_N
BL257_RS18615	206.356	181.511	317.096	132.791	105.257	128.718	234.987	122.255	0.945002	0.00625015	0.0254496	rhtB	NZ_CP017979.1	3521102	3521722	+	621	protein_coding	homoserine/homoserine lactone efflux protein && PF01810:LysE type translocator	-
BL257_RS21980	1478.35	1626.87	1405.06	727.496	811.398	1134.93	1503.43	891.276	0.75569	0.00635397	0.0258479	ssb1	NZ_CP017979.1	4171160	4171696	+	537	protein_coding	single-stranded DNA-binding protein SSB1 && PF00436:Single-strand binding protein family	-
BL257_RS19175	502.661	490.751	543.593	268.438	255.478	373.697	512.335	299.205	0.779536	0.00638646	0.0259555	adeP	NZ_CP017979.1	3633552	3634889	+	1338	protein_coding	adenine permease AdeP && PF00860:Permease family	-
BL257_RS22435	99.474	145.657	78.8834	198.473	219.711	203.458	108.005	207.214	-0.944723	0.00649205	0.0263586	yjdI	NZ_CP017979.1	4251302	4251532	+	231	protein_coding	(4Fe-4S)-binding protein && PF06902:Divergent 4Fe-4S mono-cluster	-
BL257_RS07255	383.081	364.142	226.497	164.204	171.681	193.769	324.573	176.551	0.878623	0.00649787	0.0263586	dgcM	NZ_CP017979.1	1333393	1334625	-	1233	protein_coding	diguanylate cyclase DgcM && PF08448:PAS fold|PF00990:Diguanylate cyclase, GGDEF domain	GGDEF
BL257_RS04920	136.512	149.018	137.46	229.886	235.04	274.045	140.997	246.323	-0.803515	0.00655752	0.0265755	appB	NZ_CP017979.1	941279	942415	+	1137	protein_coding	cytochrome d ubiquinol oxidase subunit II && PF02322:Cytochrome bd terminal oxidase subunit II	-
BL257_RS03515	1142.89	851.532	509.228	1255.81	1454.18	2142.53	834.551	1617.51	-0.954783	0.00662353	0.0268178	gltA	NZ_CP017979.1	655168	656451	-	1284	protein_coding	citrate (Si)-synthase && PF00285:Citrate synthase, C-terminal domain	Citrate_synt
BL257_RS10125	28.5723	35.854	52.3286	152.067	118.542	40.1379	38.9183	103.582	-1.41502	0.00664677	0.026864	cheB	NZ_CP017979.1	1872557	1873606	-	1050	protein_coding	protein-glutamate methylesterase/protein glutamine deamidase && PF01339:CheB methylesterase|PF00072:Response regulator receiver domain	CheB_methylest
BL257_RS10140	44.4458	79.551	109.343	356.966	179.857	78.8917	77.7801	205.238	-1.40188	0.0066474	0.026864	tar	NZ_CP017979.1	1876135	1877796	-	1662	protein_coding	methyl-accepting chemotaxis protein II && PF00015:Methyl-accepting chemotaxis protein (MCP) signalling domain|PF00672:HAMP domain|PF02203:Tar ligand binding domain homologue	HAMP
BL257_RS21310	128.046	132.211	177.292	344.115	245.259	222.834	145.85	270.736	-0.893079	0.00682256	0.027546	kefB	NZ_CP017979.1	4053254	4055059	+	1806	protein_coding	glutathione-regulated potassium-efflux system protein KefB && PF02254:TrkA-N domain|PF00999:Sodium/hydrogen exchanger family	Na_H_Exchanger
BL257_RS04460	8060.57	6858.19	4954.82	2676.53	3502.09	4866.37	6624.53	3681.66	0.847754	0.00685921	0.0276681	ftsK	NZ_CP017979.1	835207	839196	+	3990	protein_coding	DNA translocase FtsK && PF09397:Ftsk gamma domain|PF01580:FtsK/SpoIIIE family|PF13491:4TM region of DNA translocase FtsK/SpoIIIE	-
BL257_RS03875	97.3575	88.5145	71.0732	145.642	153.287	186.849	85.6484	161.926	-0.918942	0.00686741	0.0276752	moaD	NZ_CP017979.1	721031	721276	+	246	protein_coding	molybdopterin synthase sulfur carrier subunit && PF02597:ThiS family	ThiS
BL257_RS14205	0	0	0	5.71145	6.13147	6.92032	0	6.25442	-5.1215	0.00688099	0.027704	alpA	NZ_CP017979.1	2666921	2667133	+	213	protein_coding	DNA-binding transcriptional activator AlpA && PF05930:Prophage CP4-57 regulatory protein (AlpA)	Phage_AlpA
BL257_RS17000	13798.3	10686.7	7018.28	3110.6	5481.54	7360.46	10501.1	5317.53	0.981921	0.00689479	0.0277337	nusA	NZ_CP017979.1	3208038	3209525	-	1488	protein_coding	transcription termination/antitermination protein NusA && PF08529:NusA N-terminal domain|PF14520:Helix-hairpin-helix domain|PF13184:NusA-like KH domain	-
BL257_RS21330	2600.08	2467.2	1958.81	880.991	949.356	1892.02	2342.03	1240.79	0.91768	0.00691472	0.0277687	fkpA	NZ_CP017979.1	4056442	4057254	+	813	protein_coding	FKBP-type peptidyl-prolyl cis-trans isomerase && PF01346:Domain amino terminal to FKBP-type peptidyl-prolyl isomerase|PF00254:FKBP-type peptidyl-prolyl cis-trans isomerase	FKBP_C
BL257_RS03775	133.337	129.971	124.183	75.6767	59.2709	66.4351	129.164	67.1276	0.940206	0.00691639	0.0277687	ybhA	NZ_CP017979.1	699596	700414	-	819	protein_coding	bifunctional pyridoxal phosphate/fructose-1%2C6-bisphosphate phosphatase && PF08282:haloacid dehalogenase-like hydrolase	Hydrolase_3
BL257_RS11745	146.036	118.766	109.343	85.6718	38.8327	41.5219	124.715	55.3421	1.15485	0.00692327	0.0277704	yeiR	NZ_CP017979.1	2175330	2176316	+	987	protein_coding	zinc-binding GTPase YeiR && PF07683:Cobalamin synthesis protein cobW C-terminal domain|PF02492:CobW/HypB/UreG, nucleotide-binding domain	-
BL257_RS18450	576.738	598.313	454.556	186.336	300.442	387.538	543.202	291.439	0.902412	0.00696572	0.0279147	yihD	NZ_CP017979.1	3487823	3488092	-	270	protein_coding	YihD family protein && PF06288:Protein of unknown function (DUF1040)	-
BL257_RS10135	42.3294	61.624	77.3214	180.625	114.454	98.2686	60.4249	131.116	-1.11914	0.00699474	0.0280049	tap	NZ_CP017979.1	1874488	1876089	-	1602	protein_coding	methyl-accepting chemotaxis protein IV && PF00672:HAMP domain|PF02203:Tar ligand binding domain homologue|PF00015:Methyl-accepting chemotaxis protein (MCP) signalling domain	HAMP
BL257_RS20965	329.111	296.916	239.774	181.339	164.528	143.943	288.6	163.27	0.817226	0.00702876	0.0281151	bioH	NZ_CP017979.1	3989017	3989787	+	771	protein_coding	pimeloyl-ACP methyl ester esterase BioH && PF00561:alpha/beta hydrolase fold	Abhydrolase_1
BL257_RS15255	2242.4	2081.77	1562.83	766.762	1133.3	1413.13	1962.33	1104.4	0.830331	0.0071088	0.0284001	rppH	NZ_CP017979.1	2876724	2877254	-	531	protein_coding	RNA pyrophosphohydrolase && PF00293:NUDIX domain	NUDIX
BL257_RS01740	4526.07	4194.91	3067.86	4626.28	6996.01	10304.4	3929.61	7308.88	-0.895147	0.00711322	0.0284001	brnQ	NZ_CP017979.1	321574	322893	+	1320	protein_coding	branched-chain amino acid transporter carrier protein BrnQ && PF05525:Branched-chain amino acid transport protein	-
BL257_RS20740	152.386	121.007	155.424	233.456	273.872	246.364	142.939	251.23	-0.811458	0.00717841	0.0286339	livM	NZ_CP017979.1	3938380	3939657	+	1278	protein_coding	branched chain amino acid ABC transporter permease LivM && PF02653:Branched-chain amino acid transport system / permease component|PF11862:Domain of unknown function (DUF3382)	BPD_transp_2
BL257_RS18865	3051.95	2992.69	2518.02	1239.38	1517.54	2207.58	2854.22	1654.84	0.78724	0.00718687	0.0286411	gppA	NZ_CP017979.1	3565932	3567416	+	1485	protein_coding	guanosine-5'-triphosphate%2C3'-diphosphate diphosphatase && PF02541:Ppx/GppA phosphatase family	-
BL257_RS10040	457.157	394.394	378.016	172.057	215.623	300.342	409.855	229.341	0.842813	0.00723034	0.0287877	yecD	NZ_CP017979.1	1855937	1856503	+	567	protein_coding	hydrolase && PF00857:Isochorismatase family	Isochorismatase
BL257_RS13760	99.474	118.766	85.9126	197.045	171.681	185.465	101.384	184.73	-0.869555	0.00725005	0.0288395	hcaD	NZ_CP017979.1	2580324	2581526	+	1203	protein_coding	phenylpropionate dioxygenase ferredoxin reductase subunit && PF14759:Reductase C-terminal|PF07992:Pyridine nucleotide-disulphide oxidoreductase	Pyr_redox_2
BL257_RS01630	1280.46	1007.27	847.411	466.911	526.285	775.076	1045.05	589.424	0.827959	0.00727321	0.028905	ddlA	NZ_CP017979.1	301812	302906	-	1095	protein_coding	D-alanine--D-alanine ligase && PF01820:D-ala D-ala ligase N-terminus|PF07478:D-ala D-ala ligase C-terminus	-
BL257_RS11900	128.046	147.898	119.497	84.9578	60.2928	49.8263	131.814	65.0257	1.0057	0.00728918	0.0289417	ccmC	NZ_CP017979.1	2203084	2203821	-	738	protein_coding	heme exporter protein CcmC && PF01578:Cytochrome C assembly protein	-
BL257_RS03165	131.221	131.091	83.5696	175.627	262.631	220.066	115.294	219.442	-0.930917	0.00731749	0.0290248	gltJ	NZ_CP017979.1	587912	588652	-	741	protein_coding	glutamate/aspartate ABC transporter permease GltJ && PF00528:Binding-protein-dependent transport system inner membrane component	BPD_transp_1
BL257_RS05560	131.221	114.285	148.395	82.1021	65.4024	44.2901	131.3	63.9315	1.02651	0.00732357	0.0290248	rluC	NZ_CP017979.1	1048440	1049399	+	960	protein_coding	23S rRNA pseudouridine(955/2504/2580) synthase RluC && PF01479:S4 domain|PF00849:RNA pseudouridylate synthase	S4
BL257_RS12895	641.29	550.134	431.906	241.309	295.333	380.618	541.11	305.753	0.826297	0.00734285	0.0290744	ypdB	NZ_CP017979.1	2408660	2409394	+	735	protein_coding	two-component system response regulator YpdB && PF00072:Response regulator receiver domain|PF04397:LytTr DNA-binding domain	LytTR
BL257_RS18870	859.286	572.543	506.103	336.976	347.45	415.219	645.978	366.548	0.81829	0.00742335	0.0293662	rep	NZ_CP017979.1	3567463	3569484	-	2022	protein_coding	DNA helicase Rep && PF00580:UvrD/REP helicase N-terminal domain|PF13361:UvrD-like helicase C-terminal domain	UvrD-helicase
BL257_RS12545	1059.29	1035.28	781.024	593.277	524.241	631.134	958.533	582.884	0.71745	0.0074344	0.0293829	dedD	NZ_CP017979.1	2339299	2339961	-	663	protein_coding	cell division protein DedD && PF05036:Sporulation related domain	-
BL257_RS08175	273.024	318.204	186.665	390.52	472.123	527.329	259.298	463.324	-0.838345	0.00749632	0.0296005	ydeI	NZ_CP017979.1	1527875	1528267	-	393	protein_coding	YdeI family stress tolerance OB fold protein && PF04076:Bacterial OB fold (BOF) protein	-
BL257_RS06840	355.567	275.627	228.84	414.08	479.277	649.126	286.678	514.161	-0.841995	0.00750786	0.0296189	yciK	NZ_CP017979.1	1255184	1255942	-	759	protein_coding	YciK family oxidoreductase && PF00106:short chain dehydrogenase	adh_short
BL257_RS18165	302.655	273.386	308.504	184.194	128.761	189.617	294.849	167.524	0.816657	0.00754015	0.0297191	sodA	NZ_CP017979.1	3428731	3429351	-	621	protein_coding	superoxide dismutase [Mn] && PF02777:Iron/manganese superoxide dismutases, C-terminal domain|PF00081:Iron/manganese superoxide dismutases, alpha-hairpin domain	-
BL257_RS17755	59.2611	43.697	47.6425	7.13931	24.5259	20.761	50.2002	17.4754	1.54992	0.00764402	0.0301009	tuf	NZ_CP017979.1	3351697	3352881	-	1185	protein_coding	elongation factor Tu && PF00009:Elongation factor Tu GTP binding domain|PF03144:Elongation factor Tu domain 2|PF03143:Elongation factor Tu C-terminal domain	GTP_EFTU
BL257_RS12310	57.1446	68.3466	60.9199	35.6966	22.4821	12.4566	62.137	23.5451	1.3675	0.00766695	0.0301489	yfbM	NZ_CP017979.1	2294435	2294938	+	504	protein_coding	YfbM family protein && PF08974:Domain of unknown function (DUF1877)	-
BL257_RS09355	169.317	171.427	220.249	581.14	411.831	185.465	186.998	392.812	-1.07321	0.00767018	0.0301489	astD	NZ_CP017979.1	1733361	1734839	-	1479	protein_coding	succinylglutamate-semialdehyde dehydrogenase && PF00171:Aldehyde dehydrogenase family	Aldedh
BL257_RS02345	80.4258	71.7079	66.387	132.791	152.265	125.95	72.8402	137.002	-0.914008	0.00768192	0.0301675	allE	NZ_CP017979.1	445244	446029	-	786	protein_coding	(S)-ureidoglycine aminohydrolase && PF05899:Protein of unknown function (DUF861)|PF07883:Cupin domain	Cupin_3
BL257_RS21375	529.117	540.05	417.848	259.157	285.113	339.096	495.672	294.455	0.753063	0.00769361	0.0301858	chiA	NZ_CP017979.1	4064008	4066701	+	2694	protein_coding	bifunctional chitinase/lysozyme && PF02839:Carbohydrate binding domain	-
BL257_RS10130	39.1547	32.4927	48.4235	90.6693	95.0378	71.9714	40.0236	85.8928	-1.09869	0.00773215	0.0303095	cheR	NZ_CP017979.1	1873609	1874469	-	861	protein_coding	protein-glutamate O-methyltransferase CheR && PF03705:CheR methyltransferase, all-alpha domain|PF01739:CheR methyltransferase, SAM binding domain	CheR
BL257_RS05760	200.006	184.872	134.336	107.804	83.7968	80.2758	173.071	90.6254	0.925296	0.00783929	0.0307015	potC	NZ_CP017979.1	1086326	1087120	-	795	protein_coding	spermidine/putrescine ABC transporter permease PotC && PF00528:Binding-protein-dependent transport system inner membrane component	BPD_transp_1
BL257_RS10540	602.135	627.444	440.497	222.033	378.107	333.56	556.692	311.233	0.840533	0.00787779	0.0308243	yedJ	NZ_CP017979.1	1939111	1939806	-	696	protein_coding	phosphohydrolase && PF01966:HD domain	HD
BL257_RS25015	219.054	182.631	124.183	80.6742	95.0378	96.8845	175.289	90.8655	0.94864	0.00791229	0.0309312	ytjB	NZ_CP017979.1	4523604	4524248	-	645	protein_coding	YtjB family periplasmic protein && PF10144:Bacterial virulence factor haemolysin	-
BL257_RS18735	1321.73	1148.45	965.345	459.772	677.528	826.287	1145.18	654.529	0.808805	0.0079834	0.0311809	hemY	NZ_CP017979.1	3542279	3543475	+	1197	protein_coding	protoheme IX biogenesis protein HemY && PF07219:HemY protein N-terminus	HemY_N
BL257_RS22995	158.735	161.343	115.592	229.172	258.544	282.349	145.223	256.688	-0.82284	0.00812879	0.03172	ytfQ	NZ_CP017979.1	4349421	4350377	+	957	protein_coding	galactofuranose ABC transporter substrate-binding protein YtfQ && PF13407:Periplasmic binding protein domain	-
BL257_RS08875	737.589	666.66	542.031	302.707	286.135	499.647	648.76	362.83	0.841278	0.00814358	0.0317489	purR	NZ_CP017979.1	1642949	1643974	+	1026	protein_coding	HTH-type transcriptional repressor PurR && PF13377:Periplasmic binding protein-like domain|PF00356:Bacterial regulatory proteins, lacI family	LacI
BL257_RS07850	619.067	636.408	485.797	679.663	1053.59	1443.58	580.424	1058.94	-0.866568	0.00818027	0.0318631	yddM	NZ_CP017979.1	1456168	1456452	-	285	protein_coding	HigA family addiction module antidote protein && PF01381:Helix-turn-helix	HTH_3
BL257_RS01480	82.5423	89.6349	86.6936	145.642	176.791	149.479	86.2903	157.304	-0.866112	0.00821933	0.0319863	fghA	NZ_CP017979.1	279519	280352	-	834	protein_coding	S-formylglutathione hydrolase && PF00756:Putative esterase	-
BL257_RS16135	86.7752	92.9962	103.095	167.774	151.243	196.537	94.2889	171.851	-0.862066	0.00829472	0.0322506	yqhC	NZ_CP017979.1	3045062	3045961	-	900	protein_coding	DNA-binding transcriptional regulator YqhC && PF06719:AraC-type transcriptional regulator N-terminus|PF12833:Helix-turn-helix domain	AraC_N
BL257_RS05815	330.169	274.507	178.854	102.092	135.914	168.856	261.177	135.621	0.949776	0.00832251	0.0323295	nudJ	NZ_CP017979.1	1097327	1097788	-	462	protein_coding	phosphatase NudJ && PF00293:NUDIX domain	NUDIX
BL257_RS19045	336.518	270.025	253.052	103.52	154.309	202.073	286.532	153.301	0.909533	0.00833626	0.0323537	rsmG	NZ_CP017979.1	3606481	3607104	+	624	protein_coding	16S rRNA (guanine(527)-N(7))-methyltransferase RsmG && PF02527:rRNA small subunit methyltransferase G	-
BL257_RS16060	98.4158	97.478	117.154	248.448	182.922	152.247	104.349	194.539	-0.901508	0.00834535	0.0323598	glcF	NZ_CP017979.1	3032513	3033736	-	1224	protein_coding	glycolate oxidase subunit GlcF && PF13183:4Fe-4S dicluster domain|PF02754:Cysteine-rich domain	-
BL257_RS20745	81.484	75.0692	82.7885	196.331	160.44	107.957	79.7806	154.909	-0.962785	0.00837773	0.0324562	livG	NZ_CP017979.1	3939654	3940421	+	768	protein_coding	high-affinity branched-chain amino acid ABC transporter ATP-binding protein LivG && PF00005:ABC transporter|PF12399:Branched-chain amino acid ATP-binding cassette transporter	ABC_tran
BL257_RS18055	3408.57	3147.31	1811.98	690.372	1213.01	2128.69	2789.28	1344.02	1.05429	0.00854794	0.0330714	zapB	NZ_CP017979.1	3411401	3411646	-	246	protein_coding	septal ring assembly protein ZapB && PF06005:Cell division protein ZapB	-
BL257_RS23150	247.627	250.978	232.745	412.652	328.034	512.104	243.783	417.597	-0.775385	0.00855188	0.0330714	holC	NZ_CP017979.1	4383296	4383739	-	444	protein_coding	DNA polymerase III subunit chi && PF04364:DNA polymerase III chi subunit, HolC	-
BL257_RS05550	11335.8	9690.65	7421.29	4287.87	5107.52	7154.23	9482.58	5516.54	0.781707	0.0085758	0.0331341	rne	NZ_CP017979.1	1044682	1047867	-	3186	protein_coding	ribonuclease E && PF10150:Ribonuclease E/G family|PF00575:S1 RNA binding domain|PF12111:Polyribonucleotide phosphorylase C terminal	S1
BL257_RS16775	17.99	17.927	24.9928	76.3907	64.3805	26.2972	20.3032	55.6894	-1.46094	0.00860447	0.0332151	garL	NZ_CP017979.1	3164786	3165556	-	771	protein_coding	2-dehydro-3-deoxyglucarate aldolase && PF03328:HpcH/HpaI aldolase/citrate lyase family	-
BL257_RS16810	22.2229	28.0109	52.3286	163.49	89.9283	35.9857	34.1875	96.4681	-1.49706	0.00862361	0.0332592	kbaZ	NZ_CP017979.1	3170913	3172193	+	1281	protein_coding	tagatose-bisphosphate aldolase subunit KbaZ && PF08013:Tagatose 6 phosphate kinase	-
BL257_RS05800	652.93	380.948	380.359	212.038	231.974	322.487	471.412	255.5	0.886468	0.0087363	0.0336499	purB	NZ_CP017979.1	1094116	1095486	-	1371	protein_coding	adenylosuccinate lyase && PF00206:Lyase|PF08328:Adenylosuccinate lyase C-terminal	-
BL257_RS14115	6079.55	4105.28	2871.82	1297.21	2462.81	2914.84	4352.22	2224.95	0.968402	0.00874055	0.0336499	rplS	NZ_CP017979.1	2652460	2652807	-	348	protein_coding	50S ribosomal protein L19 && PF01245:Ribosomal protein L19	-
BL257_RS01135	439.167	476.185	389.731	220.605	259.566	301.726	435.028	260.632	0.741696	0.00894226	0.0343958	gloB	NZ_CP017979.1	234027	234782	-	756	protein_coding	hydroxyacylglutathione hydrolase && PF00753:Metallo-beta-lactamase superfamily|PF16123:Hydroxyacylglutathione hydrolase C-terminus	Lactamase_B
BL257_RS15030	105.823	107.562	141.365	235.597	189.054	208.994	118.25	211.215	-0.83488	0.00896032	0.0344345	gudD	NZ_CP017979.1	2826322	2827662	-	1341	protein_coding	glucarate dehydratase && PF13378:Enolase C-terminal domain-like	-
BL257_RS18680	1058.23	951.25	819.294	407.655	599.862	661.583	942.926	556.367	0.762914	0.00897733	0.0344691	xerC	NZ_CP017979.1	3532978	3533874	-	897	protein_coding	tyrosine recombinase XerC && PF02899:Phage integrase, N-terminal SAM-like domain|PF00589:Phage integrase family	Phage_integrase
BL257_RS17035	469.856	494.112	703.702	231.314	249.347	426.292	555.89	302.317	0.883782	0.00917	0.0351775	secG	NZ_CP017979.1	3214172	3214504	-	333	protein_coding	preprotein translocase subunit SecG && PF03840:Preprotein translocase SecG subunit	-
BL257_RS12270	1229.67	980.382	676.367	641.824	573.293	368.161	962.139	527.759	0.863833	0.00925893	0.0354871	menD	NZ_CP017979.1	2285090	2286760	-	1671	protein_coding	2-succinyl-5-enolpyruvyl-6-hydroxy-3-cyclohexene-1-carboxylic-acid synthase && PF16582:Middle domain of thiamine pyrophosphate|PF02775:Thiamine pyrophosphate enzyme, C-terminal TPP binding domain|PF02776:Thiamine pyrophosphate enzyme, N-terminal TPP binding domain	TPP_enzyme_N
BL257_RS14580	188.366	147.898	147.614	94.9529	66.4243	96.8845	161.292	86.0872	0.90579	0.00927095	0.0355015	pncC	NZ_CP017979.1	2732126	2732623	-	498	protein_coding	nicotinamide-nucleotide amidase && PF02464:Competence-damaged protein	-
BL257_RS05475	499.486	467.222	392.074	239.167	230.952	330.791	452.927	266.97	0.765284	0.00927959	0.0355031	murJ	NZ_CP017979.1	1031339	1032874	+	1536	protein_coding	murein biosynthesis integral membrane protein MurJ && PF03023:MviN-like protein	-
BL257_RS21560	33623.3	26851.3	17910.4	30577.7	47955.3	69738.9	26128.3	49423.9	-0.919586	0.0093013	0.0355546	secY	NZ_CP017979.1	4089764	4091095	+	1332	protein_coding	preprotein translocase subunit SecY && PF00344:SecY translocase	-
BL257_RS01855	602.135	532.207	360.052	666.098	837.968	1193.06	498.131	899.043	-0.851496	0.00935955	0.0357455	yajL	NZ_CP017979.1	345034	345624	-	591	protein_coding	protein deglycase YajL && PF01965:DJ-1/PfpI family	DJ-1_PfpI
BL257_RS19855	20.1064	36.9744	48.4235	96.3807	79.7091	67.8192	35.1681	81.303	-1.20508	0.00948435	0.0361615	yibH	NZ_CP017979.1	3759980	3761116	+	1137	protein_coding	HlyD family secretion protein && PF16576:Barrel-sandwich domain of CusB or HlyD membrane-fusion|PF00529:HlyD membrane-fusion protein of T1SS	HlyD
BL257_RS10010	1932.34	1870.01	1223.08	817.451	996.364	1155.69	1675.14	989.837	0.759534	0.00948525	0.0361615	ruvA	NZ_CP017979.1	1850470	1851081	-	612	protein_coding	Holliday junction branch migration protein RuvA && PF01330:RuvA N terminal domain|PF07499:RuvA, C-terminal domain|PF14520:Helix-hairpin-helix domain	-
BL257_RS08680	750.288	547.893	499.855	283.431	318.837	433.212	599.346	345.16	0.798614	0.00950094	0.0361892	ydgJ	NZ_CP017979.1	1608373	1609413	-	1041	protein_coding	oxidoreductase && PF02894:Oxidoreductase family, C-terminal alpha/beta domain|PF01408:Oxidoreductase family, NAD-binding Rossmann fold	GFO_IDH_MocA
BL257_RS02095	52.9117	33.6131	60.9199	87.8136	114.454	105.189	49.1482	102.486	-1.05111	0.00952299	0.0362412	ybaN	NZ_CP017979.1	392865	393242	+	378	protein_coding	DUF454 family protein && PF04304:Protein of unknown function (DUF454)	-
BL257_RS07635	75.1346	72.8284	80.4455	137.789	137.958	139.791	76.1361	138.512	-0.861721	0.00968691	0.0368221	ydcS	NZ_CP017979.1	1415424	1416569	+	1146	protein_coding	ABC transporter substrate-binding protein && PF13416:Bacterial extracellular solute-binding protein	-
BL257_RS06835	331.227	248.737	237.431	374.1	447.597	617.293	272.465	479.663	-0.814262	0.00969272	0.0368221	cobO	NZ_CP017979.1	1254597	1255187	-	591	protein_coding	cob(I)yrinic acid a%2Cc-diamide adenosyltransferase && PF12557:Cob(I)alamin adenosyltransferase N terminal|PF02572:ATP:corrinoid adenosyltransferase BtuR/CobO/CobP	-
BL257_RS12475	714.308	616.24	445.184	209.182	293.289	447.053	591.911	316.508	0.906799	0.00971365	0.0368691	yfcE	NZ_CP017979.1	2327511	2328062	-	552	protein_coding	phosphodiesterase && PF12850:Calcineurin-like phosphoesterase superfamily domain	-
BL257_RS19055	1684.71	1442	1259.79	687.516	781.763	1130.78	1462.17	866.686	0.755882	0.0098036	0.0371012	atpB	NZ_CP017979.1	3608110	3608925	+	816	protein_coding	F0F1 ATP synthase subunit A && PF00119:ATP synthase A chain	-
BL257_RS05260	1210.62	1076.74	873.185	533.307	622.344	761.236	1053.51	638.962	0.722604	0.00980662	0.0371012	ycdX	NZ_CP017979.1	1001043	1001780	+	738	protein_coding	zinc-binding phosphatase && PF02811:PHP domain	-
BL257_RS14505	200.006	138.934	136.679	229.886	307.596	308.646	158.54	282.043	-0.830178	0.00981213	0.0371012	emrB	NZ_CP017979.1	2720893	2722431	+	1539	protein_coding	multidrug efflux MFS transporter permease subunit EmrB && PF07690:Major Facilitator Superfamily	MFS_1
BL257_RS17840	748.171	712.598	558.432	298.423	343.362	517.64	673.067	386.475	0.803263	0.00981703	0.0371012	yijD	NZ_CP017979.1	3366695	3367054	-	360	protein_coding	YijD family membrane protein && PF07226:Protein of unknown function (DUF1422)	-
BL257_RS21250	73.0182	50.4196	42.1753	82.1021	124.673	139.791	55.2044	115.522	-1.06367	0.00981786	0.0371012	pabA	NZ_CP017979.1	4043032	4043595	+	564	protein_coding	aminodeoxychorismate synthase component 2 && PF00117:Glutamine amidotransferase class-I	GATase
BL257_RS19025	2662.52	1325.48	1008.3	1442.86	4644.59	5291.28	1665.43	3792.91	-1.18731	0.00986805	0.0372581	asnA	NZ_CP017979.1	3602014	3603006	-	993	protein_coding	aspartate--ammonia ligase && PF03590:Aspartate-ammonia ligase	-
BL257_RS11530	681.503	801.112	487.359	266.296	291.245	507.952	656.658	355.164	0.889569	0.00989622	0.0373318	yohD	NZ_CP017979.1	2133302	2133880	+	579	protein_coding	DedA family protein && PF09335:SNARE associated Golgi protein	-
BL257_RS15920	576.738	553.496	554.527	346.257	322.924	390.306	561.587	353.162	0.670333	0.0099406	0.0374664	hemW	NZ_CP017979.1	3005544	3006680	+	1137	protein_coding	radical SAM family heme chaperone HemW && PF06969:HemN C-terminal domain|PF04055:Radical SAM superfamily	Radical_SAM
BL257_RS19570	3959.91	2996.05	2415.71	1310.06	1581.92	2404.12	3123.89	1765.37	0.824022	0.0100642	0.0378992	rpoZ	NZ_CP017979.1	3708978	3709253	-	276	protein_coding	DNA-directed RNA polymerase subunit omega && PF01192:RNA polymerase Rpb6	-
BL257_RS13880	81.484	95.2371	82.7885	117.799	165.55	211.762	86.5032	165.037	-0.926898	0.010215	0.0384334	acpS	NZ_CP017979.1	2608895	2609275	-	381	protein_coding	holo-ACP synthase && PF01648:4'-phosphopantetheinyl transferase superfamily	ACPS
BL257_RS00925	1407.45	1257.13	870.061	589.707	683.659	822.134	1178.21	698.5	0.754993	0.0103362	0.0388555	pyrH	NZ_CP017979.1	191855	192580	+	726	protein_coding	UMP kinase && PF00696:Amino acid kinase family	AA_kinase
BL257_RS23050	1196.86	891.867	709.951	449.063	574.315	617.293	932.894	546.89	0.771319	0.0104123	0.0391075	nrdD	NZ_CP017979.1	4359981	4362119	-	2139	protein_coding	anaerobic ribonucleoside-triphosphate reductase && PF03477:ATP cone domain|PF13597:Anaerobic ribonucleoside-triphosphate reductase	-
BL257_RS17455	297.364	337.251	211.657	343.401	757.237	495.495	282.091	532.044	-0.916042	0.0104713	0.0392946	yhdH	NZ_CP017979.1	3295483	3296457	+	975	protein_coding	oxidoreductase && PF00107:Zinc-binding dehydrogenase	ADH_zinc_N
BL257_RS24715	32.8053	35.854	36.7081	7.85325	16.3506	12.4566	35.1224	12.2201	1.54133	0.0105359	0.0395029	BL257_RS24715	NZ_CP017979.1	1262402	1262497	+	96	protein_coding	hypothetical protein && -	-
BL257_RS02945	53.9699	56.0218	70.2921	39.9802	9.19721	6.92032	60.0946	18.6992	1.64028	0.0106924	0.0400548	citG	NZ_CP017979.1	548614	549492	-	879	protein_coding	triphosphoribosyl-dephospho-CoA synthase CitG && PF01874:ATP:dephospho-CoA triphosphoribosyl transferase	-
BL257_RS01550	50.7952	66.1057	128.869	377.67	157.374	87.1961	81.9233	207.413	-1.34066	0.0107786	0.0403262	tauC	NZ_CP017979.1	288954	289781	+	828	protein_coding	taurine ABC transporter permease TauC && PF00528:Binding-protein-dependent transport system inner membrane component	BPD_transp_1
BL257_RS01095	1.05823	0	0.781024	0	34.745	5.53626	0.613086	13.4271	-4.41473	0.0107836	0.0403262	BL257_RS01095	NZ_CP017979.1	225759	228662	+	2904	protein_coding	23S ribosomal RNA && -	-
BL257_RS01790	246.569	252.098	200.723	138.503	120.586	148.095	233.13	135.728	0.78034	0.0108357	0.0404858	tsx	NZ_CP017979.1	333112	333996	-	885	protein_coding	nucleoside-specific channel-forming protein Tsx && PF03502:Nucleoside-specific channel-forming protein, Tsx	-
BL257_RS01735	133.337	145.657	181.979	225.602	264.675	314.183	153.658	268.153	-0.798093	0.0108723	0.0405875	phoR	NZ_CP017979.1	319872	321167	+	1296	protein_coding	phosphate regulon sensor histidine kinase PhoR && PF00512:His Kinase A (phospho-acceptor) domain|PF11808:Domain of unknown function (DUF3329)|PF00989:PAS fold|PF02518:Histidine kinase-, DNA gyrase B-, and HSP90-like ATPase	HATPase_c
BL257_RS00890	1428.62	1317.63	1157.48	1646.33	2056.09	2732.14	1301.24	2144.85	-0.720525	0.0109023	0.0406642	dapD	NZ_CP017979.1	185123	185947	-	825	protein_coding	2%2C3%2C4%2C5-tetrahydropyridine-2%2C6-dicarboxylate N-succinyltransferase && PF14602:Hexapeptide repeat of succinyl-transferase|PF14805:Tetrahydrodipicolinate N-succinyltransferase N-terminal	-
BL257_RS08795	174.609	203.919	158.548	104.234	99.1255	102.421	179.025	101.927	0.810747	0.0110717	0.0412603	ydhJ	NZ_CP017979.1	1626369	1627226	+	858	protein_coding	HlyD family secretion protein && PF16576:Barrel-sandwich domain of CusB or HlyD membrane-fusion|PF00529:HlyD membrane-fusion protein of T1SS	HlyD
BL257_RS13955	821.19	594.952	482.673	435.498	232.996	375.082	632.938	347.859	0.862156	0.0110937	0.0413067	srmB	NZ_CP017979.1	2621173	2622507	+	1335	protein_coding	ATP-dependent RNA helicase SrmB && PF00271:Helicase conserved C-terminal domain|PF00270:DEAD/DEAH box helicase	DEAD
BL257_RS00820	74.0764	87.394	86.6936	142.786	132.849	175.776	82.7214	150.47	-0.85944	0.0111637	0.0415313	fhuD	NZ_CP017979.1	170575	171465	+	891	protein_coding	Fe(3+)-hydroxamate ABC transporter substrate-binding protein FhuD && PF01497:Periplasmic binding protein	Peripla_BP_2
BL257_RS15585	5169.47	4629.64	3055.37	1951.17	2244.12	3237.33	4284.83	2477.54	0.79068	0.0112554	0.0418363	prfB	NZ_CP017979.1	2943461	2944559	-	1099	protein_coding	- && PF03462:PCRF domain|PF00472:RF-1 domain	-
BL257_RS11190	257.151	262.182	287.417	589.707	451.685	339.096	268.917	460.163	-0.777269	0.0112986	0.0419606	mdtB	NZ_CP017979.1	2061990	2065112	+	3123	protein_coding	multidrug efflux RND transporter permease subunit MdtB && PF00873:AcrB/AcrD/AcrF family	ACR_tran
BL257_RS04825	107.94	95.2371	96.0659	47.1195	41.8984	63.667	99.7476	50.8949	0.979667	0.0113272	0.0420308	yccF	NZ_CP017979.1	925885	926331	-	447	protein_coding	YccF domain-containing protein && PF03733:Inner membrane component domain	-
BL257_RS19895	50.7952	39.2153	66.387	112.087	100.147	99.6527	52.1325	103.962	-0.990152	0.0113473	0.0420689	BL257_RS19895	NZ_CP017979.1	3765043	3769176	-	4134	protein_coding	RHS element protein RhsA && PF05593:RHS Repeat|PF15606:Bacterial toxin 34|PF03527:RHS protein	-
BL257_RS06460	1913.29	1571.97	1141.08	583.282	844.099	1159.85	1542.11	862.409	0.839743	0.0115082	0.0426287	ispE	NZ_CP017979.1	1188883	1189734	-	852	protein_coding	4-(cytidine 5'-diphospho)-2-C-methyl-D-erythritol kinase && PF08544:GHMP kinases C terminal|PF00288:GHMP kinases N terminal domain	GHMP_kinases
BL257_RS06870	1563.01	1666.09	1626.09	723.926	895.195	1298.25	1618.4	972.458	0.736463	0.0115927	0.042905	cysB	NZ_CP017979.1	1260685	1261659	+	975	protein_coding	HTH-type transcriptional regulator CysB && PF03466:LysR substrate binding domain|PF00126:Bacterial regulatory helix-turn-helix protein, lysR family	LysR_substrate
BL257_RS23335	55.0282	82.9123	101.533	346.257	201.317	56.7467	79.8245	201.44	-1.33902	0.0117714	0.043529	fecD	NZ_CP017979.1	4410917	4411873	-	957	protein_coding	Fe(3+) dicitrate ABC transporter permease subunit FecD && PF01032:FecCD transport family	-
BL257_RS15460	6.3494	8.96349	21.0876	41.408	44.9641	27.6813	12.1335	38.0178	-1.62662	0.0117948	0.0435779	xdhB	NZ_CP017979.1	2910891	2911769	+	879	protein_coding	xanthine dehydrogenase FAD-binding subunit XdhB && PF03450:CO dehydrogenase flavoprotein C-terminal domain|PF00941:FAD binding domain in molybdopterin dehydrogenase	-
BL257_RS11905	104.765	123.248	108.562	77.1046	48.0299	40.1379	112.192	55.0908	1.00972	0.0119672	0.0441772	ccmB	NZ_CP017979.1	2203863	2204525	-	663	protein_coding	heme exporter protein CcmB && PF03379:CcmB protein	-
BL257_RS06585	203.181	197.197	155.424	106.376	109.345	102.421	185.267	106.047	0.802343	0.0119856	0.0442071	narI	NZ_CP017979.1	1212706	1213383	+	678	protein_coding	respiratory nitrate reductase subunit gamma && PF02665:Nitrate reductase gamma subunit	-
BL257_RS05090	31.747	25.77	53.1096	136.361	106.279	37.3697	36.8756	93.3365	-1.34039	0.0120086	0.0442542	rutF	NZ_CP017979.1	971843	972337	-	495	protein_coding	pyrimidine utilization flavin reductase protein F && PF01613:Flavin reductase like domain	Flavin_Reduct
BL257_RS09165	3775.78	3769.15	2332.14	3858.09	5823.88	7976.36	3292.35	5886.11	-0.838119	0.0121164	0.0445865	ihfA	NZ_CP017979.1	1700358	1700657	-	300	protein_coding	integration host factor subunit alpha && PF00216:Bacterial DNA-binding protein	-
BL257_RS00130	15104.2	10618.4	7694.65	13868.1	18032.7	30353.9	11139.1	20751.6	-0.897564	0.0121195	0.0445865	ileS	NZ_CP017979.1	22391	25207	+	2817	protein_coding	isoleucine--tRNA ligase && PF06827:Zinc finger found in FPG and IleRS|PF00133:tRNA synthetases class I (I, L, M and V)|PF08264:Anticodon-binding domain of tRNA	-
BL257_RS04740	87.8334	75.0692	116.373	63.5399	31.6793	29.0654	93.0917	41.4282	1.15124	0.0121846	0.0447878	pyrD	NZ_CP017979.1	906751	907761	+	1011	protein_coding	quinone-dependent dihydroorotate dehydrogenase && PF01180:Dihydroorotate dehydrogenase	DHO_dh
BL257_RS14625	142.862	154.62	175.73	364.105	236.062	231.139	157.737	277.102	-0.815216	0.0122279	0.0449088	norR	NZ_CP017979.1	2739052	2740566	-	1515	protein_coding	nitric oxide reductase transcriptional regulator NorR && PF01590:GAF domain|PF00158:Sigma-54 interaction domain	Sigma54_activat
BL257_RS02800	19.0482	29.1313	64.044	103.52	83.7968	81.6598	37.4078	89.6589	-1.24905	0.0122888	0.0450782	fepC	NZ_CP017979.1	521367	522182	-	816	protein_coding	iron-enterobactin ABC transporter ATP-binding protein && PF00005:ABC transporter	ABC_tran
BL257_RS11775	215.88	272.266	191.351	117.085	135.914	139.791	226.499	130.93	0.791884	0.012295	0.0450782	yejE	NZ_CP017979.1	2182774	2183799	+	1026	protein_coding	ABC transporter permease && PF00528:Binding-protein-dependent transport system inner membrane component|PF12911:N-terminal TM domain of oligopeptide transport permease C	BPD_transp_1
BL257_RS20335	22.2229	39.2153	60.1388	117.085	73.5777	85.812	40.5257	92.1581	-1.1792	0.0123124	0.0450833	rcdB	NZ_CP017979.1	3859348	3860247	-	900	protein_coding	LysR family transcriptional regulator && PF00126:Bacterial regulatory helix-turn-helix protein, lysR family|PF03466:LysR substrate binding domain	LysR_substrate
BL257_RS06325	230.695	255.459	224.154	355.538	405.699	377.85	236.769	379.696	-0.681664	0.0123173	0.0450833	umuC	NZ_CP017979.1	1158043	1159311	+	1269	protein_coding	DNA polymerase V catalytic protein && PF00817:impB/mucB/samB family|PF11799:impB/mucB/samB family C-terminal domain|PF11798:IMS family HHH motif|PF13438:Domain of unknown function (DUF4113)	IMS
BL257_RS03930	1004.26	739.488	591.235	348.399	475.189	534.249	778.329	452.612	0.783575	0.012551	0.0458996	hlyD	NZ_CP017979.1	730957	731952	-	996	protein_coding	secretion protein HlyD && PF16576:Barrel-sandwich domain of CusB or HlyD membrane-fusion	-
BL257_RS20895	46.5623	56.0218	61.7009	111.373	113.432	89.9642	54.7617	104.923	-0.938488	0.0125757	0.045951	BL257_RS20895	NZ_CP017979.1	3969852	3970073	+	222	protein_coding	phosphate ABC transporter substrate-binding protein && -	-
BL257_RS04690	48.6788	47.0583	71.0732	278.433	147.155	31.8335	55.6034	152.474	-1.45935	0.0126426	0.0461563	ssuD	NZ_CP017979.1	896826	897971	-	1146	protein_coding	FMNH2-dependent alkanesulfonate monooxygenase && PF00296:Luciferase-like monooxygenase	-
BL257_RS02785	2.11647	4.48175	7.02921	22.8458	13.2849	23.5291	4.54248	19.8866	-2.10159	0.0126631	0.0461919	ybdZ	NZ_CP017979.1	515925	516143	+	219	protein_coding	enterobactin biosynthesis protein YbdZ && PF03621:MbtH-like protein	-
BL257_RS10895	1521.74	581.506	517.819	290.57	405.699	561.93	873.689	419.4	1.0603	0.0127421	0.0464161	hisB	NZ_CP017979.1	2000195	2001262	+	1068	protein_coding	bifunctional histidinol-phosphatase/imidazoleglycerol-phosphate dehydratase HisB && PF00475:Imidazoleglycerol-phosphate dehydratase|PF08645:Polynucleotide kinase 3 phosphatase	-
BL257_RS20275	483.613	505.317	482.673	717.501	831.836	722.482	490.534	757.273	-0.626597	0.0127461	0.0464161	bcsC	NZ_CP017979.1	3843522	3846995	+	3474	protein_coding	cellulose biosynthesis protein BcsC && PF14559:Tetratricopeptide repeat|PF05420:Cellulose synthase operon protein C C-terminus (BCSC_C)|PF13432:Tetratricopeptide repeat	-
BL257_RS03555	976.75	799.992	445.965	1143	1137.39	1761.91	740.902	1347.44	-0.863072	0.0128345	0.0466985	odhB	NZ_CP017979.1	663505	664722	+	1218	protein_coding	2-oxoglutarate dehydrogenase complex dihydrolipoyllysine-residue succinyltransferase && PF00198:2-oxoacid dehydrogenases acyltransferase (catalytic domain)|PF00364:Biotin-requiring enzyme|PF02817:e3 binding domain	Biotin_lipoyl
BL257_RS17185	1685.77	1455.45	1120.77	1578.5	2347.33	3905.83	1420.66	2610.55	-0.877401	0.0128476	0.0467066	rapZ	NZ_CP017979.1	3239114	3239968	+	855	protein_coding	RNase adapter RapZ && PF03668:P-loop ATPase protein family	ATP_bind_2
BL257_RS20515	1239.19	758.535	759.936	444.779	497.671	661.583	919.221	534.678	0.783189	0.0129017	0.0468637	pitA	NZ_CP017979.1	3893520	3895019	-	1500	protein_coding	inorganic phosphate transporter PitA && PF01384:Phosphate transporter family	-
BL257_RS25250	24.3394	33.6131	71.8542	16.4204	16.3506	12.4566	43.2689	15.0759	1.52046	0.013033	0.0472932	BL257_RS25250	NZ_CP017979.1	1526511	1526615	+	105	protein_coding	protein MgtT && -	-
BL257_RS00355	226.462	218.485	178.854	279.147	359.713	411.067	207.934	349.976	-0.749932	0.0130419	0.0472932	yabI	NZ_CP017979.1	71351	72115	+	765	protein_coding	DedA family protein && PF09335:SNARE associated Golgi protein	-
BL257_RS01890	676.212	360.781	413.162	774.616	635.629	1294.1	483.385	901.448	-0.898192	0.013077	0.0473808	cyoB	NZ_CP017979.1	350633	352624	-	1992	protein_coding	cytochrome o ubiquinol oxidase subunit I && PF00115:Cytochrome C and Quinol oxidase polypeptide I	-
BL257_RS03285	207.414	192.715	174.949	272.008	316.793	359.857	191.693	316.219	-0.720777	0.0132491	0.0479641	nagB	NZ_CP017979.1	604794	605594	-	801	protein_coding	glucosamine-6-phosphate deaminase && PF01182:Glucosamine-6-phosphate isomerases/6-phosphogluconolactonase	-
BL257_RS14410	66.6687	85.1532	96.847	27.8433	41.8984	49.8263	82.8896	39.856	1.07421	0.0133187	0.0481753	ygaV	NZ_CP017979.1	2705488	2705787	+	300	protein_coding	metalloregulator ArsR/SmtB family transcription factor && PF01022:Bacterial regulatory protein, arsR family	HTH_5
BL257_RS16480	263.5	317.083	247.585	364.105	399.568	728.018	276.056	497.23	-0.846832	0.01335	0.0482481	nfeR	NZ_CP017979.1	3107579	3108202	+	624	protein_coding	DNA-binding transcriptional regulator NfeR && PF03551:Transcriptional regulator PadR-like family	PadR
BL257_RS07400	504.778	449.295	327.249	616.837	674.462	822.134	427.107	704.478	-0.722097	0.0133952	0.0483711	paaX	NZ_CP017979.1	1367309	1368259	+	951	protein_coding	phenylacetic acid degradation operon negative regulatory protein PaaX && PF07848:PaaX-like protein|PF08223:PaaX-like protein C-terminal domain	PaaX_C
BL257_RS04750	813.782	754.054	574.834	404.799	388.327	521.792	714.223	438.306	0.705475	0.0134294	0.0484538	ycbX	NZ_CP017979.1	908474	909583	-	1110	protein_coding	6-N-hydroxylaminopurine resistance protein YcbX && PF00111:2Fe-2S iron-sulfur cluster binding domain|PF03476:MOSC N-terminal beta barrel domain|PF03473:MOSC domain	MOSC
BL257_RS02980	152.386	127.73	116.373	172.057	242.193	293.422	132.163	235.891	-0.832804	0.0134702	0.0485604	dpiA	NZ_CP017979.1	555845	556525	+	681	protein_coding	two-component response regulator DpiA && PF00072:Response regulator receiver domain|PF12431:Transcriptional regulator	Response_reg
BL257_RS21050	426.468	412.321	300.694	449.063	688.769	849.816	379.828	662.549	-0.801788	0.0135126	0.0486723	yrfG	NZ_CP017979.1	4004524	4005192	-	669	protein_coding	GMP/IMP nucleotidase && PF13419:Haloacid dehalogenase-like hydrolase	-
BL257_RS01420	137.57	132.211	136.679	194.903	230.952	260.204	135.487	228.687	-0.751939	0.0135443	0.0487457	ykfC	NZ_CP017979.1	272086	273177	+	1092	protein_coding	group II intron reverse transcriptase/maturase && PF00078:Reverse transcriptase (RNA-dependent DNA polymerase)	RVT_1
BL257_RS10310	445.517	440.332	306.161	544.73	586.577	939.78	397.336	690.362	-0.796296	0.0136219	0.0489844	tcyL	NZ_CP017979.1	1904538	1905206	-	669	protein_coding	cystine ABC transporter permease && PF00528:Binding-protein-dependent transport system inner membrane component	BPD_transp_1
BL257_RS03060	790.501	719.32	513.914	316.986	348.472	516.256	674.578	393.905	0.778344	0.0136865	0.0491755	mrdB	NZ_CP017979.1	567184	568296	-	1113	protein_coding	peptidoglycan glycosyltransferase MrdB && PF01098:Cell cycle protein	-
BL257_RS03490	232.811	235.292	253.833	192.761	101.169	71.9714	240.645	121.967	0.969468	0.0137163	0.049236	abrB	NZ_CP017979.1	648706	649752	-	1047	protein_coding	AbrB family transcriptional regulator && PF05145:Transition state regulatory protein AbrB	-
BL257_RS02775	133.337	149.018	142.146	224.888	207.448	286.501	141.501	239.613	-0.757316	0.0137262	0.049236	fepA	NZ_CP017979.1	512237	514477	-	2241	protein_coding	siderophore enterobactin receptor FepA && PF07715:TonB-dependent Receptor Plug Domain|PF00593:TonB dependent receptor	TonB_dep_Rec
BL257_RS01860	1222.26	1164.13	738.068	1379.32	1649.37	2344.61	1041.49	1791.1	-0.78208	0.013756	0.0493018	panE	NZ_CP017979.1	345587	346498	-	912	protein_coding	2-dehydropantoate 2-reductase && PF02558:Ketopantoate reductase PanE/ApbA|PF08546:Ketopantoate reductase PanE/ApbA C terminal	-
BL257_RS04745	166.143	154.62	111.686	186.336	286.135	300.342	144.15	257.604	-0.836925	0.0139517	0.0499616	zapC	NZ_CP017979.1	907935	908477	+	543	protein_coding	cell division protein ZapC && PF07126:Cell-division protein ZapC	-
BL257_RS10210	80.4258	99.7188	97.628	194.189	181.9	124.566	92.5909	166.885	-0.854073	0.0139695	0.0499689	araH	NZ_CP017979.1	1889281	1890267	-	987	protein_coding	arabinose ABC transporter permease AraH && PF02653:Branched-chain amino acid transport system / permease component	BPD_transp_2
BL257_RS03865	229.637	219.606	159.329	278.433	311.683	492.727	202.857	360.948	-0.829858	0.0139769	0.0499689	moaB	NZ_CP017979.1	720038	720550	+	513	protein_coding	molybdenum cofactor biosynthesis protein B && PF00994:Probable molybdopterin binding domain	-
BL257_RS03330	75.1346	89.6349	167.92	39.2662	42.9203	71.9714	110.897	51.386	1.12732	0.0139903	0.0499751	ybfE	NZ_CP017979.1	613588	613881	-	294	protein_coding	LexA regulated protein && PF01402:Ribbon-helix-helix protein, copG family	RHH_1
BL257_RS02040	99.474	84.0327	122.621	148.498	193.141	207.61	102.042	183.083	-0.836163	0.0140212	0.0500078	maa	NZ_CP017979.1	381350	381901	-	552	protein_coding	maltose O-acetyltransferase && PF14602:Hexapeptide repeat of succinyl-transferase|PF12464:Maltose acetyltransferase	-
BL257_RS20040	50.7952	88.5145	60.1388	120.654	124.673	131.486	66.4828	125.605	-0.919965	0.0140226	0.0500078	xylH	NZ_CP017979.1	3797794	3798975	-	1182	protein_coding	xylose ABC transporter permease XylH && PF02653:Branched-chain amino acid transport system / permease component	BPD_transp_2
BL257_RS01115	208.472	194.956	170.263	285.573	253.434	489.959	191.23	342.989	-0.840314	0.0140476	0.0500553	yafC	NZ_CP017979.1	229967	230881	-	915	protein_coding	LysR family transcriptional regulator && PF00126:Bacterial regulatory helix-turn-helix protein, lysR family|PF03466:LysR substrate binding domain	LysR_substrate
BL257_RS03990	34.9217	34.7335	57.7958	128.508	122.629	44.2901	42.4837	98.4757	-1.21422	0.0140939	0.0501789	fiu	NZ_CP017979.1	741232	743514	-	2283	protein_coding	catecholate siderophore receptor Fiu && PF07715:TonB-dependent Receptor Plug Domain|PF00593:TonB dependent receptor	TonB_dep_Rec
BL257_RS14135	11444.8	9953.96	6744.92	3521.11	5017.59	7372.91	9381.23	5303.87	0.822952	0.0141414	0.0503064	ffh	NZ_CP017979.1	2654711	2656072	-	1362	protein_coding	signal recognition particle protein && PF00448:SRP54-type protein, GTPase domain|PF02881:SRP54-type protein, helical bundle domain|PF02978:Signal peptide binding domain	-
BL257_RS01015	295.247	228.569	189.008	305.563	343.362	719.714	237.608	456.213	-0.939029	0.0141545	0.0503116	rof	NZ_CP017979.1	213678	213938	-	261	protein_coding	Rho-binding antiterminator && PF07073:Modulator of Rho-dependent transcription termination (ROF)	-
BL257_RS07445	149.211	126.609	102.314	169.916	248.325	251.9	126.045	223.38	-0.824752	0.0141976	0.0504231	pdxI	NZ_CP017979.1	1377991	1378851	+	861	protein_coding	pyridoxine 4-dehydrogenase && PF00248:Aldo/keto reductase family	Aldo_ket_red
BL257_RS20425	361.916	336.131	153.862	116.371	133.87	188.233	283.97	146.158	0.960919	0.0143747	0.0510099	slp	NZ_CP017979.1	3878134	3878700	-	567	protein_coding	outer membrane lipoprotein Slp && PF03843:Outer membrane lipoprotein Slp family	-
BL257_RS03590	34978.9	25729.7	18426.7	32514.6	40465.7	72226	26378.4	48402.1	-0.875698	0.0144414	0.0512047	cydA	NZ_CP017979.1	673441	675009	+	1569	protein_coding	cytochrome ubiquinol oxidase subunit I && PF01654:Cytochrome bd terminal oxidase subunit I	-
BL257_RS24740	20911.8	20988	16642.1	22880.1	31504.5	41775.2	19513.9	32053.3	-0.715937	0.0145698	0.0515915	gap	NZ_CP017979.1	1393483	1394483	-	1001	protein_coding	type I glyceraldehyde-3-phosphate dehydrogenase && PF02800:Glyceraldehyde 3-phosphate dehydrogenase, C-terminal domain|PF00044:Glyceraldehyde 3-phosphate dehydrogenase, NAD binding domain	-
BL257_RS21535	9040.49	5775.85	4613.51	7109.33	11526.1	17990.1	6476.62	12208.5	-0.914513	0.0145745	0.0515915	rplF	NZ_CP017979.1	4087721	4088254	+	534	protein_coding	50S ribosomal protein L6 && PF00347:Ribosomal protein L6	-
BL257_RS18760	12.6988	16.8065	28.8979	3.56966	4.08765	6.92032	19.4677	4.85921	2.05018	0.014616	0.051696	BL257_RS18760	NZ_CP017979.1	3547469	3547555	-	87	protein_coding	tRNA-Leu && -	-
BL257_RS16920	348.159	388.791	405.351	184.908	250.368	264.356	380.767	233.211	0.711361	0.0147922	0.0522762	yhbP	NZ_CP017979.1	3191471	3191914	-	444	protein_coding	YhbP family protein && -	-
BL257_RS18440	477.264	434.729	371.767	212.038	275.916	298.958	427.92	262.304	0.708663	0.0149502	0.0527914	dsbA	NZ_CP017979.1	3486117	3486743	-	627	protein_coding	thiol:disulfide interchange protein DsbA && PF01323:DSBA-like thioredoxin domain	DSBA
BL257_RS15705	2258.27	2593.81	1892.42	2779.33	3292.6	5381.24	2248.17	3817.73	-0.763713	0.0149631	0.0527938	serA	NZ_CP017979.1	2965455	2966687	-	1233	protein_coding	phosphoglycerate dehydrogenase && PF01842:ACT domain|PF00389:D-isomer specific 2-hydroxyacid dehydrogenase, catalytic domain|PF02826:D-isomer specific 2-hydroxyacid dehydrogenase, NAD binding domain	2-Hacid_dh_C
BL257_RS14485	700.551	642.01	531.877	265.582	335.187	498.263	624.813	366.344	0.773605	0.0150895	0.0531719	ygaZ	NZ_CP017979.1	2717894	2718631	+	738	protein_coding	L-valine exporter subunit YgaZ && PF03591:AzlC protein	-
BL257_RS01485	202.123	163.584	132.774	222.033	305.552	337.712	166.16	288.432	-0.794779	0.0151069	0.0531719	frmA	NZ_CP017979.1	280446	281555	-	1110	protein_coding	S-(hydroxymethyl)glutathione dehydrogenase && PF08240:Alcohol dehydrogenase GroES-like domain|PF00107:Zinc-binding dehydrogenase	ADH_N
BL257_RS21655	851.878	778.703	369.424	716.787	1545.13	1630.43	666.669	1297.45	-0.960731	0.0151073	0.0531719	aroE	NZ_CP017979.1	4103023	4103841	+	819	protein_coding	shikimate dehydrogenase && PF01488:Shikimate / quinate 5-dehydrogenase|PF08501:Shikimate dehydrogenase substrate binding domain	-
BL257_RS24250	44.4458	32.4927	23.4307	7.85325	17.3725	8.30439	33.4564	11.1767	1.57935	0.015208	0.0534826	azuC	NZ_CP017979.1	1894600	1894686	-	87	protein_coding	stress response protein AzuC && -	-
BL257_RS13780	55.0282	59.3831	84.3506	277.005	172.703	42.906	66.254	164.205	-1.31336	0.0153386	0.0538978	yphD	NZ_CP017979.1	2584104	2585102	-	999	protein_coding	ABC transporter permease && PF02653:Branched-chain amino acid transport system / permease component	BPD_transp_2
BL257_RS13710	9156.9	10157.9	6823.81	3254.1	4743.72	7058.73	8712.86	5018.85	0.796053	0.0155244	0.054506	trmJ	NZ_CP017979.1	2570860	2571600	-	741	protein_coding	tRNA (cytosine(32)/uridine(32)-2'-O)-methyltransferase TrmJ && PF00588:SpoU rRNA Methylase family	SpoU_methylase
BL257_RS19620	427.527	354.058	299.132	177.769	219.711	251.9	360.239	216.46	0.737661	0.0156148	0.0547788	dut	NZ_CP017979.1	3716972	3717430	-	459	protein_coding	dUTP diphosphatase && PF00692:dUTPase	-
BL257_RS01315	1232.84	1132.76	838.039	1229.39	1817.98	2434.57	1067.88	1827.31	-0.774571	0.0156505	0.0548595	proA	NZ_CP017979.1	260727	261980	+	1254	protein_coding	glutamate-5-semialdehyde dehydrogenase && PF00171:Aldehyde dehydrogenase family	Aldedh
BL257_RS13200	120.639	155.741	147.614	263.441	198.251	251.9	141.331	237.864	-0.751138	0.0159608	0.0559019	eutR	NZ_CP017979.1	2462407	2463459	-	1053	protein_coding	HTH-type transcriptional regulator EutR && PF12833:Helix-turn-helix domain	-
BL257_RS17400	911.14	721.561	620.133	425.503	450.663	534.249	750.945	470.138	0.676498	0.0160658	0.0562239	aaeR	NZ_CP017979.1	3281519	3282448	+	930	protein_coding	HTH-type transcriptional activator AaeR && PF00126:Bacterial regulatory helix-turn-helix protein, lysR family|PF03466:LysR substrate binding domain	LysR_substrate
BL257_RS05000	41.2711	59.3831	89.8177	33.5548	29.6354	16.6088	63.4907	26.5997	1.24154	0.016121	0.0563711	gnsA	NZ_CP017979.1	954050	954223	+	174	protein_coding	addiction module toxin%2C GnsA/GnsB family && PF08178:GnsA/GnsB toxin of bacterial toxin-antitoxin system	-
BL257_RS09635	13.757	10.0839	20.3066	49.2613	29.6354	38.7538	14.7159	39.2168	-1.40331	0.0161493	0.0564243	yeaR	NZ_CP017979.1	1784694	1785053	-	360	protein_coding	DUF1971 domain-containing protein YeaR && PF09313:Domain of unknown function (DUF1971)	-
BL257_RS13885	861.403	816.798	638.878	1028.06	1103.66	1671.95	772.359	1267.89	-0.714554	0.0162808	0.0568377	pdxJ	NZ_CP017979.1	2609275	2610006	-	732	protein_coding	pyridoxine 5'-phosphate synthase && PF03740:Pyridoxal phosphate biosynthesis protein PdxJ	-
BL257_RS02215	1009.56	933.324	795.082	509.747	433.291	730.786	912.654	557.941	0.711515	0.0163117	0.0568994	cueR	NZ_CP017979.1	415976	416383	+	408	protein_coding	Cu(I)-responsive transcriptional regulator && PF13411:MerR HTH family regulatory protein	-
BL257_RS20480	2158.8	2032.47	1423.03	843.153	904.392	1536.31	1871.43	1094.62	0.774733	0.0163403	0.0569529	rlmJ	NZ_CP017979.1	3886434	3887276	-	843	protein_coding	23S rRNA (adenine(2030)-N(6))-methyltransferase && PF04378:Ribosomal RNA large subunit methyltransferase D, RlmJ	-
BL257_RS04145	165.085	185.992	188.227	135.647	66.4243	88.5801	179.768	96.8838	0.8844	0.0164371	0.0572441	pdeI	NZ_CP017979.1	774962	777310	+	2349	protein_coding	EAL domain-containing protein && PF00563:EAL domain|PF17153:Periplasmic sensor domain, extracellular	EAL
BL257_RS14540	6.3494	7.84305	6.24819	0	1.02191	0	6.81355	0.340637	4.24148	0.0164564	0.057265	BL257_RS14540	NZ_CP017979.1	2726475	2726551	-	77	protein_coding	tRNA-Arg && -	-
BL257_RS01815	2806.44	2272.25	1693.26	863.143	1149.65	1836.65	2257.31	1283.15	0.815892	0.0164794	0.0572987	nusB	NZ_CP017979.1	337120	337539	+	420	protein_coding	transcription antitermination factor NusB && PF01029:NusB family	-
BL257_RS19725	2530.24	1914.83	1598.76	836.728	1111.84	1597.21	2014.61	1181.93	0.770367	0.0165804	0.0576035	rfaD	NZ_CP017979.1	3736440	3737372	-	933	protein_coding	ADP-glyceromanno-heptose 6-epimerase && PF01370:NAD dependent epimerase/dehydratase family	Epimerase
BL257_RS12435	1117.5	1118.2	763.06	1255.09	1591.12	2117.62	999.584	1654.61	-0.726849	0.0167928	0.0582529	hxpA	NZ_CP017979.1	2319716	2320366	-	651	protein_coding	hexitol phosphatase HxpA && PF13419:Haloacid dehalogenase-like hydrolase	-
BL257_RS13335	1073.05	915.397	587.33	1133.01	1471.55	1737	858.592	1447.19	-0.753276	0.0167963	0.0582529	maeB	NZ_CP017979.1	2484375	2486654	-	2280	protein_coding	NADP-dependent oxaloacetate-decarboxylating malate dehydrogenase && PF01515:Phosphate acetyl/butaryl transferase|PF00390:Malic enzyme, N-terminal domain|PF03949:Malic enzyme, NAD binding domain	malic
BL257_RS17555	47.6205	50.4196	60.1388	135.647	100.147	73.3554	52.7263	103.05	-0.971758	0.0168079	0.0582529	BL257_RS17555	NZ_CP017979.1	3311041	3312065	+	1025	protein_coding	amino acid ABC transporter substrate-binding protein && PF00497:Bacterial extracellular solute-binding proteins, family 3	-
BL257_RS15200	852.937	571.423	516.257	458.344	377.086	322.487	646.872	385.972	0.742374	0.0168235	0.05826	recD	NZ_CP017979.1	2858912	2860738	-	1827	protein_coding	exodeoxyribonuclease V subunit alpha && PF13604:AAA domain|PF13538:UvrD-like helicase C-terminal domain	-
BL257_RS07890	47.6205	44.8175	77.3214	151.353	100.147	88.5801	56.5865	113.36	-1.0012	0.0168596	0.0582916	ddpD	NZ_CP017979.1	1461801	1462787	-	987	protein_coding	ABC transporter ATP-binding protein && PF00005:ABC transporter|PF08352:Oligopeptide/dipeptide transporter, C-terminal region	ABC_tran
BL257_RS23840	13.757	16.8065	16.4015	5.71145	2.04382	0	15.655	2.58509	2.4686	0.0168596	0.0582916	BL257_RS23840	NZ_CP017979.1	4505538	4505624	-	87	protein_coding	tRNA-Leu && -	-
BL257_RS11780	310.063	282.35	262.424	170.63	165.55	195.153	284.946	177.111	0.687528	0.0169676	0.0585699	yejF	NZ_CP017979.1	2183801	2185390	+	1590	protein_coding	microcin C ABC transporter ATP-binding protein YejF && PF00005:ABC transporter	ABC_tran
BL257_RS01020	156.619	190.474	121.059	194.189	306.574	328.023	156.051	276.262	-0.82343	0.0169759	0.0585699	yaeP	NZ_CP017979.1	213925	214125	-	201	protein_coding	YaeP family protein && PF06786:Uncharacterised protein family (UPF0253)	-
BL257_RS21985	2452.99	3616.77	2899.16	1440.71	1820.03	2296.16	2989.64	1852.3	0.691261	0.0169809	0.0585699	yjcB	NZ_CP017979.1	4171795	4172076	-	282	protein_coding	YjcB family protein && PF15940:Family of unknown function	-
BL257_RS23005	49.737	49.2992	57.7958	156.351	148.177	44.2901	52.2773	116.273	-1.15967	0.016997	0.0585784	ytfT	NZ_CP017979.1	4352033	4353055	+	1023	protein_coding	ABC transporter permease && PF02653:Branched-chain amino acid transport system / permease component	BPD_transp_2
BL257_RS11270	138.629	157.982	153.862	75.6767	64.3805	110.725	150.157	83.5941	0.853831	0.0171942	0.0592107	BL257_RS11270	NZ_CP017979.1	2078155	2078454	-	300	protein_coding	DeoR/GlpR transcriptional regulator && PF08220:DeoR-like helix-turn-helix domain	HTH_DeoR
BL257_RS05545	178.842	206.16	160.891	273.436	275.916	339.096	181.964	296.149	-0.702366	0.017399	0.0598681	flgL	NZ_CP017979.1	1043533	1044486	+	954	protein_coding	flagellar hook-associated protein FlgL && PF00669:Bacterial flagellin N-terminal helical region	-
BL257_RS14895	62.4358	96.3575	109.343	252.018	142.046	125.95	89.3789	173.338	-0.958742	0.0174935	0.0601407	cas3	NZ_CP017979.1	2792830	2795496	-	2667	protein_coding	CRISPR-associated helicase/endonuclease Cas3 && PF00270:DEAD/DEAH box helicase	DEAD
BL257_RS07060	222.229	196.076	168.701	92.0971	123.651	127.334	195.669	114.361	0.778976	0.0175061	0.0601407	pspD	NZ_CP017979.1	1296223	1296444	+	222	protein_coding	phage shock protein PspD && PF09584:Phage shock protein PspD (Phageshock_PspD)	-
BL257_RS20580	148.153	138.934	96.0659	204.184	189.054	276.813	127.718	223.35	-0.806728	0.0175988	0.0604108	yhhJ	NZ_CP017979.1	3907057	3908181	+	1125	protein_coding	ABC transporter permease && PF12698:ABC-2 family transporter protein	-
BL257_RS16605	180.958	243.135	224.935	335.548	307.596	415.219	216.343	352.788	-0.703656	0.0178692	0.0612904	exuT	NZ_CP017979.1	3136024	3137322	+	1299	protein_coding	hexuronate transporter ExuT && PF07690:Major Facilitator Superfamily	MFS_1
BL257_RS20655	340.751	302.518	306.161	456.202	436.356	621.445	316.477	504.668	-0.671529	0.017998	0.0616829	yhhQ	NZ_CP017979.1	3923978	3924643	-	666	protein_coding	7-cyano-7-deazaguanine/7-aminomethyl-7-deazaguanine transporter && PF02592:Putative vitamin uptake transporter	-
BL257_RS00035	171.434	129.971	143.708	93.525	83.7968	77.5076	148.371	84.9431	0.800436	0.0180232	0.0617051	yaaA	NZ_CP017979.1	5683	6459	-	777	protein_coding	peroxide stress protein YaaA && PF03883:Peroxide stress protein YaaA	-
BL257_RS00135	1379.94	1044.25	779.462	1208.69	1677.98	2968.82	1067.88	1951.83	-0.869638	0.0180331	0.0617051	lspA	NZ_CP017979.1	25207	25701	+	495	protein_coding	signal peptidase II && PF01252:Signal peptidase (SPase) II	-
BL257_RS05130	200.006	258.821	353.804	850.292	490.518	262.972	270.877	534.594	-0.982217	0.0181434	0.0620329	putA	NZ_CP017979.1	976903	980865	-	3963	protein_coding	trifunctional transcriptional regulator/proline dehydrogenase/L-glutamate gamma-semialdehyde dehydrogenase && PF14850:DNA-binding domain of Proline dehydrogenase|PF01619:Proline dehydrogenase|PF00171:Aldehyde dehydrogenase family	Aldedh
BL257_RS04650	1878.37	1514.83	905.207	519.028	880.888	1003.45	1432.8	801.121	0.83967	0.018172	0.0620329	aspC	NZ_CP017979.1	886502	887692	-	1191	protein_coding	aspartate transaminase && PF00155:Aminotransferase class I and II	Aminotran_1_2
BL257_RS12715	117.464	124.368	90.5988	182.053	200.295	178.544	110.81	186.964	-0.758307	0.0181721	0.0620329	yfdC	NZ_CP017979.1	2373578	2374510	+	933	protein_coding	formate/nitrite transporter family protein && PF01226:Formate/nitrite transporter	-
BL257_RS24800	88.8917	67.2262	83.5696	124.938	118.542	199.305	79.8958	147.595	-0.878308	0.0182147	0.062129	ompC	NZ_CP017979.1	1940778	1941970	+	1193	protein_coding	porin OmpC && PF00267:Gram-negative porin	Porin_1
BL257_RS13755	73.0182	68.3466	85.1316	145.642	141.024	113.493	75.4988	133.386	-0.821599	0.0182423	0.0621641	hcaB	NZ_CP017979.1	2579502	2580314	+	813	protein_coding	3-phenylpropionate-dihydrodiol/cinnamic acid-dihydrodiol dehydrogenase && PF00106:short chain dehydrogenase	adh_short
BL257_RS00995	831.772	706.995	574.053	768.904	1239.58	1617.97	704.273	1208.82	-0.778643	0.0182538	0.0621641	accA	NZ_CP017979.1	208621	209580	+	960	protein_coding	acetyl-CoA carboxylase carboxyl transferase subunit alpha && PF03255:Acetyl co-enzyme A carboxylase carboxyltransferase alpha subunit	-
BL257_RS17655	918.547	759.656	644.345	475.478	426.137	567.467	774.183	489.694	0.661425	0.0183497	0.0624412	nfi	NZ_CP017979.1	3329364	3330035	-	672	protein_coding	deoxyribonuclease V && PF04493:Endonuclease V	-
BL257_RS08550	76.1929	80.6714	85.1316	53.5449	35.7669	11.0725	80.6653	33.4614	1.24155	0.0183851	0.0625124	mdtI	NZ_CP017979.1	1577925	1578254	-	330	protein_coding	multidrug/spermidine efflux SMR transporter subunit MdtI && PF00893:Small Multidrug Resistance protein	-
BL257_RS06820	934.421	792.149	624.038	1030.2	1168.05	1616.59	783.536	1271.61	-0.698204	0.0187565	0.0637246	yciO	NZ_CP017979.1	1250928	1251548	+	621	protein_coding	threonylcarbamoyl-AMP synthase && PF01300:Telomere recombination	Sua5_yciO_yrdC
BL257_RS03295	5266.83	4066.06	3412.29	1918.33	2258.43	3483.69	4248.4	2553.48	0.734923	0.0189253	0.0642476	glnS	NZ_CP017979.1	608076	609740	+	1665	protein_coding	glutamine--tRNA ligase && PF03950:tRNA synthetases class I (E and Q), anti-codon binding domain|PF00749:tRNA synthetases class I (E and Q), catalytic domain	-
BL257_RS06970	464.565	479.547	443.622	651.819	687.747	752.931	462.578	697.499	-0.592064	0.018959	0.0643114	sapD	NZ_CP017979.1	1279466	1280458	-	993	protein_coding	peptide ABC transporter ATP-binding protein SapD && PF08352:Oligopeptide/dipeptide transporter, C-terminal region|PF00005:ABC transporter	ABC_tran
BL257_RS20955	841.296	710.357	697.454	980.228	1040.31	1599.98	749.702	1206.84	-0.685868	0.0189781	0.0643255	nfuA	NZ_CP017979.1	3987662	3988237	-	576	protein_coding	Fe-S biogenesis protein NfuA && PF01106:NifU-like domain|PF01521:Iron-sulphur cluster biosynthesis	-
BL257_RS00295	248.685	235.292	305.38	155.637	165.55	167.472	263.119	162.886	0.694467	0.0190037	0.0643615	BL257_RS00295	NZ_CP017979.1	58474	59124	+	651	protein_coding	hypothetical protein && -	-
BL257_RS23455	62.4358	64.9853	61.7009	220.605	163.506	44.2901	63.0407	142.8	-1.18765	0.0191166	0.0646932	yjhP	NZ_CP017979.1	4431896	4432642	-	747	protein_coding	class I SAM-dependent methyltransferase && PF13847:Methyltransferase domain	-
BL257_RS22135	13.757	26.8905	40.6132	106.376	77.6653	27.6813	27.0869	70.5741	-1.38257	0.0191951	0.0649079	mdtN	NZ_CP017979.1	4200002	4201033	-	1032	protein_coding	multidrug efflux transporter periplasmic adaptor subunit MdtN && PF13533:Biotin-lipoyl like|PF13437:HlyD family secretion protein	-
BL257_RS06465	884.684	897.47	645.126	362.677	477.233	632.518	809.093	490.809	0.723215	0.0192516	0.0650476	lolB	NZ_CP017979.1	1189734	1190357	-	624	protein_coding	lipoprotein insertase outer membrane protein LolB && PF03550:Outer membrane lipoprotein LolB	-
BL257_RS05020	152.386	143.416	121.059	234.883	182.922	287.885	138.953	235.23	-0.758984	0.0192863	0.065114	torR	NZ_CP017979.1	959245	959937	-	693	protein_coding	two-component system response regulator TorR && PF00072:Response regulator receiver domain|PF00486:Transcriptional regulatory protein, C terminal	Response_reg
BL257_RS12970	5.29117	1.12044	15.6205	0.713931	0	0	7.34403	0.237977	4.36897	0.0193297	0.0652093	BL257_RS12970	NZ_CP017979.1	2426318	2426393	-	76	protein_coding	tRNA-Ala && -	-
BL257_RS03070	504.778	494.112	473.3	280.575	298.398	370.929	490.73	316.634	0.634649	0.0196485	0.0661872	rlmH	NZ_CP017979.1	570231	570698	-	468	protein_coding	23S rRNA (pseudouridine(1915)-N(3))-methyltransferase RlmH && PF02590:Predicted SPOUT methyltransferase	-
BL257_RS14045	1.05823	0	0	0.713931	27.5916	0	0.352745	9.43518	-4.75752	0.0196503	0.0661872	BL257_RS14045	NZ_CP017979.1	2637893	2639434	-	1542	protein_coding	16S ribosomal RNA && -	-
BL257_RS10635	668.804	674.503	413.162	721.785	913.589	1403.44	585.489	1012.94	-0.79042	0.0197173	0.0663611	shiA	NZ_CP017979.1	1960370	1961686	+	1317	protein_coding	shikimate transporter && PF07690:Major Facilitator Superfamily|PF00083:Sugar (and other) transporter	Sugar_tr
BL257_RS06965	214.822	192.715	195.256	274.864	321.902	364.009	200.931	320.258	-0.670371	0.0198395	0.0667201	sapF	NZ_CP017979.1	1278658	1279464	-	807	protein_coding	peptide ABC transporter ATP-binding protein SapF && PF00005:ABC transporter	ABC_tran
BL257_RS07390	80.4258	82.9123	119.497	234.883	157.374	127.334	94.2782	173.197	-0.879085	0.0198659	0.0667568	paaJ	NZ_CP017979.1	1364663	1365868	+	1206	protein_coding	bifunctional 3-oxoadipyl-CoA/3-oxo-5%2C6-dehydrosuberyl-CoA thiolase && PF00108:Thiolase, N-terminal domain|PF02803:Thiolase, C-terminal domain	Thiolase_N
BL257_RS07920	146.036	146.777	95.2849	190.62	212.558	264.356	129.366	222.511	-0.783082	0.0199223	0.0668943	dosC	NZ_CP017979.1	1469528	1470910	-	1383	protein_coding	diguanylate cyclase DosC && PF11563:Protoglobin|PF00990:Diguanylate cyclase, GGDEF domain	GGDEF
BL257_RS09975	6106.01	5738.88	3645.04	2565.16	2953.33	3972.27	5163.31	3163.58	0.706956	0.0199641	0.0669823	pyk	NZ_CP017979.1	1842754	1844196	+	1443	protein_coding	pyruvate kinase && PF02887:Pyruvate kinase, alpha/beta domain|PF00224:Pyruvate kinase, barrel domain	PK
BL257_RS03380	73.0182	57.1423	103.095	229.886	125.695	105.189	77.7519	153.59	-0.983723	0.0200607	0.0672542	kdpE	NZ_CP017979.1	623039	623716	-	678	protein_coding	two-component system response regulator KdpE && PF00486:Transcriptional regulatory protein, C terminal|PF00072:Response regulator receiver domain	Response_reg
BL257_RS00530	14018.4	10188.1	7262.74	4008.72	5616.43	8369.44	10489.8	5998.2	0.806563	0.0202273	0.06776	secA	NZ_CP017979.1	108279	110984	+	2706	protein_coding	preprotein translocase subunit SecA && PF07516:SecA Wing and Scaffold domain|PF02810:SEC-C motif|PF01043:SecA preprotein cross-linking domain|PF07517:SecA DEAD-like domain	SEC-C
BL257_RS20890	2914.38	2379.81	1387.88	2797.18	3560.34	5422.77	2227.35	3926.76	-0.817962	0.0202593	0.0678143	glgP	NZ_CP017979.1	3967279	3969726	+	2448	protein_coding	glycogen phosphorylase && PF00343:Carbohydrate phosphorylase	-
BL257_RS13315	33.8635	38.0948	49.2045	200.615	99.1255	22.145	40.3876	107.295	-1.41625	0.0203483	0.0680593	eutT	NZ_CP017979.1	2481779	2482582	-	804	protein_coding	ethanolamine utilization cob(I)yrinic acid a%2Cc-diamide adenosyltransferase EutT && PF01923:Cobalamin adenosyltransferase	-
BL257_RS00560	302.655	245.376	373.329	245.592	149.199	117.646	307.12	170.812	0.840397	0.0204954	0.0684982	guaC	NZ_CP017979.1	113444	114487	+	1044	protein_coding	GMP reductase && PF00478:IMP dehydrogenase / GMP reductase domain	-
BL257_RS04875	1685.77	1347.88	1383.19	1897.63	1959.01	3354.97	1472.28	2403.87	-0.70674	0.0205963	0.068782	yccA	NZ_CP017979.1	932742	933401	-	660	protein_coding	FtsH protease modulator YccA && PF01027:Inhibitor of apoptosis-promoting Bax1	-
BL257_RS25130	170.376	141.175	124.183	167.06	260.588	351.552	145.244	259.733	-0.835115	0.0206187	0.0688036	BL257_RS25130	NZ_CP017979.1	4528040	4528207	+	168	protein_coding	hypothetical protein && -	-
BL257_RS01210	1345.02	1659.37	1367.57	1579.22	2431.13	3181.96	1457.32	2397.44	-0.717651	0.020763	0.0692315	yafQ	NZ_CP017979.1	245961	246239	-	279	protein_coding	type II toxin-antitoxin system mRNA interferase toxin YafQ && PF15738:Bacterial toxin of type II toxin-antitoxin system, YafQ	-
BL257_RS18005	753.463	645.371	657.622	532.593	426.137	348.784	685.485	435.838	0.650558	0.021047	0.0701241	priA	NZ_CP017979.1	3402015	3404213	+	2199	protein_coding	primosomal protein N' && PF00270:DEAD/DEAH box helicase	DEAD
BL257_RS00725	3317.56	2582.61	1811.19	1104.45	1253.89	2116.23	2570.45	1491.52	0.785941	0.0211374	0.070363	panC	NZ_CP017979.1	147944	148795	-	852	protein_coding	pantoate--beta-alanine ligase && PF02569:Pantoate-beta-alanine ligase	-
BL257_RS18885	5896.48	4144.49	3449.78	1834.09	1970.25	3872.61	4496.92	2558.98	0.813865	0.0211514	0.070363	ilvC	NZ_CP017979.1	3570716	3572191	-	1476	protein_coding	ketol-acid reductoisomerase && PF01450:Acetohydroxy acid isomeroreductase, catalytic domain|PF07991:Acetohydroxy acid isomeroreductase, NADPH-binding domain	-
BL257_RS12740	66.6687	103.08	110.905	64.9678	35.7669	8.30439	93.5514	36.3464	1.33831	0.0211756	0.0703893	BL257_RS12740	NZ_CP017979.1	2377408	2378739	+	1332	protein_coding	hypothetical protein && -	-
BL257_RS23965	621.183	602.795	456.118	334.834	362.779	384.77	560.032	360.794	0.634554	0.0212676	0.0706194	radA	NZ_CP017979.1	4525371	4526753	+	1383	protein_coding	DNA repair protein RadA && PF13481:AAA domain|PF13541:Subunit ChlI of Mg-chelatase	-
BL257_RS10000	358.741	459.379	356.928	223.461	259.566	264.356	391.683	249.128	0.653818	0.0212776	0.0706194	znuB	NZ_CP017979.1	1848519	1849304	+	786	protein_coding	zinc ABC transporter permease subunit ZnuB && PF00950:ABC 3 transport family	ABC-3
BL257_RS17790	130.163	133.332	149.957	70.6792	66.4243	99.6527	137.817	78.9187	0.813609	0.0213281	0.0707323	coaA	NZ_CP017979.1	3353799	3354749	+	951	protein_coding	type I pantothenate kinase && PF00485:Phosphoribulokinase / Uridine kinase family	-
BL257_RS04930	160.852	143.416	132.774	208.468	226.864	278.197	145.68	237.843	-0.705334	0.0214704	0.0711494	appA	NZ_CP017979.1	942600	943898	+	1299	protein_coding	bifunctional acid phosphatase/4-phytase && PF00328:Histidine phosphatase superfamily (branch 2)	Acid_phosphat_A
BL257_RS13985	767.22	749.572	879.433	655.389	396.502	445.669	798.742	499.187	0.67638	0.0215194	0.0712573	yfiF	NZ_CP017979.1	2625768	2626805	-	1038	protein_coding	tRNA/rRNA methyltransferase && PF08032:RNA 2'-O ribose methyltransferase substrate binding|PF00588:SpoU rRNA Methylase family	SpoU_methylase
BL257_RS04800	35783.1	27525.8	20511.2	36087.8	38941	66628.9	27940	47219.2	-0.757028	0.0215737	0.0713506	ompA	NZ_CP017979.1	920996	922036	-	1041	protein_coding	porin OmpA && PF00691:OmpA family|PF01389:OmpA-like transmembrane domain	-
BL257_RS14290	0	0	0	6.42538	7.15338	1.38406	0	4.98761	-4.81246	0.0215807	0.0713506	BL257_RS14290	NZ_CP017979.1	2683870	2684093	+	224	protein_coding	DUF905 family protein && PF06006:Bacterial protein of unknown function (DUF905)	-
BL257_RS08490	144.978	129.971	117.935	82.1021	71.5338	73.3554	130.961	75.6638	0.787483	0.0216736	0.0716026	dmsB	NZ_CP017979.1	1568096	1568713	+	618	protein_coding	dimethylsulfoxide reductase subunit B && PF13247:4Fe-4S dicluster domain	-
BL257_RS20640	152.386	132.211	93.7229	177.055	242.193	228.371	126.107	215.873	-0.776831	0.0217194	0.0716991	yhhT	NZ_CP017979.1	3920946	3921995	-	1050	protein_coding	AI-2E family transporter && PF01594:AI-2E family transporter	-
BL257_RS05380	569.33	635.287	343.65	708.22	903.37	932.86	516.089	848.15	-0.717403	0.022211	0.0732658	msyB	NZ_CP017979.1	1017307	1017681	-	375	protein_coding	acidic protein MsyB && PF13984:MsyB protein	-
BL257_RS12250	303.713	275.627	246.023	523.312	403.655	373.697	275.121	433.555	-0.65913	0.0223149	0.0735521	menE	NZ_CP017979.1	2281149	2282504	-	1356	protein_coding	o-succinylbenzoate--CoA ligase && PF00501:AMP-binding enzyme|PF13193:AMP-binding enzyme C-terminal domain	AMP-binding
BL257_RS07040	133.337	136.693	136.679	194.189	193.141	294.806	135.57	227.379	-0.741674	0.0223364	0.0735666	pspF	NZ_CP017979.1	1293765	1294742	-	978	protein_coding	phage shock protein operon transcriptional activator && PF00158:Sigma-54 interaction domain	Sigma54_activat
BL257_RS20645	711.133	754.054	508.447	777.471	1082.2	1367.46	657.878	1075.71	-0.70897	0.022601	0.0743813	yhhS	NZ_CP017979.1	3922127	3923344	+	1218	protein_coding	MFS transporter && PF07690:Major Facilitator Superfamily	MFS_1
BL257_RS00150	31.747	28.0109	42.9563	112.087	64.3805	45.6741	34.2381	74.0473	-1.11794	0.0226283	0.0744142	rihC	NZ_CP017979.1	27293	28207	+	915	protein_coding	ribonucleoside hydrolase RihC && PF01156:Inosine-uridine preferring nucleoside hydrolase	-
BL257_RS13270	95.2411	86.2736	191.351	564.006	282.048	67.8192	124.289	304.624	-1.29427	0.0230097	0.0756107	eutA	NZ_CP017979.1	2473758	2475161	-	1404	protein_coding	ethanolamine ammonia-lyase reactivating factor EutA && PF06277:Ethanolamine utilisation protein EutA	-
BL257_RS20855	183.074	164.704	173.387	262.727	289.201	262.972	173.722	271.633	-0.644788	0.02336	0.0767036	gntU	NZ_CP017979.1	3956799	3958139	+	1341	protein_coding	gluconate transporter && PF02447:GntP family permease	-
BL257_RS12260	463.507	379.828	310.847	547.585	547.745	736.322	384.727	610.551	-0.665976	0.0235195	0.0771684	menB	NZ_CP017979.1	2283463	2284320	-	858	protein_coding	1%2C4-dihydroxy-2-naphthoyl-CoA synthase && PF00378:Enoyl-CoA hydratase/isomerase	ECH
BL257_RS20300	968.284	817.919	714.637	398.374	441.466	698.953	833.613	512.931	0.702969	0.0237796	0.0779623	yhjJ	NZ_CP017979.1	3850721	3852217	+	1497	protein_coding	insulinase family protein && PF00675:Insulinase (Peptidase family M16)|PF05193:Peptidase M16 inactive domain	-
BL257_RS25040	23.2811	15.6861	30.4599	95.6668	58.249	22.145	23.1424	58.6869	-1.34803	0.0238215	0.0780405	BL257_RS25040	NZ_CP017979.1	983001	983303	-	303	protein_coding	hypothetical protein && -	-
BL257_RS05565	634.94	533.328	485.797	317.699	324.968	422.14	551.355	354.936	0.637298	0.023881	0.0781757	yceF	NZ_CP017979.1	1049511	1050095	-	585	protein_coding	7-methyl-GTP pyrophosphatase && PF02545:Maf-like protein	Maf
BL257_RS18800	242.336	222.967	147.614	263.441	342.341	430.444	204.305	345.408	-0.757146	0.0239495	0.0783406	rffA	NZ_CP017979.1	3553885	3555015	-	1131	protein_coding	dTDP-4-amino-4%2C6-dideoxygalactose transaminase && PF01041:DegT/DnrJ/EryC1/StrS aminotransferase family	-
BL257_RS20570	221.171	253.219	193.694	422.647	332.121	305.878	222.694	353.549	-0.670708	0.0239962	0.0784336	yhiI	NZ_CP017979.1	3903258	3904325	+	1068	protein_coding	HlyD family efflux transporter periplasmic adaptor subunit && PF13437:HlyD family secretion protein|PF13533:Biotin-lipoyl like	-
BL257_RS19800	107.94	134.452	140.584	258.443	172.703	207.61	127.659	212.919	-0.739064	0.0240875	0.0786723	lldD	NZ_CP017979.1	3750342	3751532	-	1191	protein_coding	quinone-dependent L-lactate dehydrogenase && PF01070:FMN-dependent dehydrogenase	FMN_dh
BL257_RS01075	900.557	824.641	591.235	393.376	427.159	614.525	772.144	478.353	0.692468	0.0242931	0.079284	gmhB	NZ_CP017979.1	222833	223408	+	576	protein_coding	D-glycero-beta-D-manno-heptose 1%2C7-bisphosphate 7-phosphatase && PF13242:HAD-hyrolase-like	-
BL257_RS23980	2096.36	1644.8	1181.69	758.195	765.412	1377.14	1640.95	966.917	0.764105	0.0244401	0.0797034	ettA	NZ_CP017979.1	4528314	4529981	-	1668	protein_coding	energy-dependent translational throttle protein EttA && PF00005:ABC transporter|PF12848:ABC transporter	ABC_tran
BL257_RS15980	333.344	317.083	472.519	296.995	202.339	155.015	374.316	218.116	0.774929	0.0244607	0.07971	speC	NZ_CP017979.1	3015297	3017432	-	2136	protein_coding	ornithine decarboxylase && PF01276:Orn/Lys/Arg decarboxylase, major domain|PF03709:Orn/Lys/Arg decarboxylase, N-terminal domain|PF03711:Orn/Lys/Arg decarboxylase, C-terminal domain	-
BL257_RS02565	46.5623	75.0692	60.1388	24.2737	38.8327	22.145	60.5901	28.4171	1.08896	0.0244897	0.0797443	ompC	NZ_CP017979.1	477741	478808	-	1068	protein_coding	porin OmpC && PF00267:Gram-negative porin	Porin_1
BL257_RS01340	13.757	3.36131	7.81024	43.5498	26.5697	12.4566	8.30953	27.5254	-1.74224	0.0245938	0.0800229	ykfG	NZ_CP017979.1	263480	263956	-	477	protein_coding	RadC family protein && PF04002:RadC-like JAB domain	RadC
BL257_RS12200	48.6788	63.8649	61.7009	96.3807	100.147	114.877	58.0815	103.802	-0.833822	0.0246231	0.0800576	nudI	NZ_CP017979.1	2272055	2272480	+	426	protein_coding	nucleoside triphosphatase NudI && PF00293:NUDIX domain	NUDIX
BL257_RS19295	173.55	187.113	167.139	257.729	226.864	393.074	175.934	292.556	-0.730808	0.0247094	0.0802777	dgoR	NZ_CP017979.1	3656199	3656888	+	690	protein_coding	D-galactonate utilization transcriptional regulator DgoR && PF07729:FCD domain|PF00392:Bacterial regulatory proteins, gntR family	FCD
BL257_RS01310	1681.53	1632.48	1148.11	1786.26	2196.09	3281.62	1487.37	2421.32	-0.702757	0.0247847	0.0804614	proB	NZ_CP017979.1	259612	260715	+	1104	protein_coding	glutamate 5-kinase && PF00696:Amino acid kinase family|PF01472:PUA domain	AA_kinase
BL257_RS11290	23.2811	36.9744	20.3066	7.13931	10.2191	11.0725	26.8541	9.47698	1.51662	0.0248803	0.0807112	gatA	NZ_CP017979.1	2081322	2081606	-	285	protein_coding	PTS galactitol transporter subunit IIA && PF00359:Phosphoenolpyruvate-dependent sugar phosphotransferase system, EIIA 2	PTS_EIIA_2
BL257_RS06315	69.8434	67.2262	44.5184	37.8384	20.4382	1.38406	60.5293	19.8869	1.56524	0.0249363	0.080832	hlyE	NZ_CP017979.1	1156340	1157251	-	912	protein_coding	hemolysin HlyE && PF06109:Haemolysin E (HlyE)	-
BL257_RS10760	118.522	124.368	99.19	216.321	160.44	186.849	114.027	187.87	-0.724402	0.0249918	0.0809508	BL257_RS10760	NZ_CP017979.1	1977228	1977938	+	711	protein_coding	GTPase family protein && -	-
BL257_RS18095	47.6205	41.4561	63.2629	25.7015	12.2629	29.0654	50.7799	22.3433	1.19354	0.0250234	0.0809924	yiiQ	NZ_CP017979.1	3417947	3418546	+	600	protein_coding	YiiQ family protein && PF07305:Protein of unknown function (DUF1454)	-
BL257_RS04440	1295.28	1066.66	807.579	601.13	715.338	725.25	1056.5	680.573	0.634681	0.0253093	0.0818561	cydD	NZ_CP017979.1	831179	832945	-	1767	protein_coding	cysteine/glutathione ABC transporter permease/ATP-binding protein CydD && PF00005:ABC transporter|PF00664:ABC transporter transmembrane region	ABC_membrane
BL257_RS13810	93.1246	87.394	89.8177	177.055	118.542	163.32	90.1121	152.972	-0.764409	0.0255596	0.0826036	hmpA	NZ_CP017979.1	2594112	2595302	+	1191	protein_coding	NO-inducible flavohemoprotein && PF00175:Oxidoreductase NAD-binding domain|PF00970:Oxidoreductase FAD-binding domain|PF00042:Globin	NAD_binding_1
BL257_RS21530	9156.9	6080.61	4917.33	7322.79	10974.3	16650.3	6718.28	11649.1	-0.793992	0.0256328	0.0827782	rpsH	NZ_CP017979.1	4087316	4087708	+	393	protein_coding	30S ribosomal protein S8 && PF00410:Ribosomal protein S8	-
BL257_RS11730	28.5723	38.0948	67.1681	19.2761	23.504	11.0725	44.6117	17.9509	1.30508	0.02576	0.0831267	yeiW	NZ_CP017979.1	2172542	2172796	-	255	protein_coding	YkgJ family cysteine cluster protein && PF03692:Putative zinc- or iron-chelating domain	-
BL257_RS11645	231.753	250.978	222.592	356.966	313.727	423.524	235.108	364.739	-0.632732	0.0258892	0.0834812	cirA	NZ_CP017979.1	2152279	2154270	-	1992	protein_coding	catecholate siderophore receptor CirA && PF07715:TonB-dependent Receptor Plug Domain|PF00593:TonB dependent receptor	TonB_dep_Rec
BL257_RS09725	902.674	863.856	1203.56	1228.68	1454.18	2006.89	990.029	1563.25	-0.657658	0.0260991	0.0840948	sdaA	NZ_CP017979.1	1802037	1803401	+	1365	protein_coding	L-serine ammonia-lyase && PF03313:Serine dehydratase alpha chain|PF03315:Serine dehydratase beta chain	-
BL257_RS01785	401.071	307	313.191	194.903	180.878	262.972	340.42	212.918	0.680311	0.0262166	0.0844105	yajD	NZ_CP017979.1	332588	332935	+	348	protein_coding	HNH nuclease YajD && PF01844:HNH endonuclease	HNH
BL257_RS14455	39.1547	39.2153	61.7009	85.6718	72.5557	112.109	46.6903	90.1123	-0.936445	0.0262882	0.0845776	nrdF	NZ_CP017979.1	2711779	2712738	+	960	protein_coding	class 1b ribonucleoside-diphosphate reductase subunit beta && PF00268:Ribonucleotide reductase, small chain	-
BL257_RS10115	60.3193	51.5401	50.7666	99.9504	98.1035	89.9642	54.2087	96.006	-0.827712	0.0263647	0.0847607	cheZ	NZ_CP017979.1	1871498	1872142	-	645	protein_coding	protein phosphatase CheZ && PF04344:Chemotaxis phosphatase, CheZ	-
BL257_RS07930	525.942	484.029	332.716	555.439	685.703	959.157	447.562	733.433	-0.712024	0.0264862	0.0850875	gadC	NZ_CP017979.1	1472724	1474259	-	1536	protein_coding	acid resistance gamma-aminobutyrate antiporter GadC && PF13520:Amino acid permease	-
BL257_RS21260	106.882	178.149	244.46	252.018	330.078	346.016	176.497	309.371	-0.805009	0.0266599	0.0855818	yhfK	NZ_CP017979.1	4044968	4047058	-	2091	protein_coding	FUSC family protein && PF13515:Fusaric acid resistance protein-like|PF12805:FUSC-like inner membrane protein yccS	-
BL257_RS18690	1201.1	1110.35	685.739	309.132	644.826	743.243	999.062	565.734	0.82216	0.0267176	0.0857031	dapF	NZ_CP017979.1	3534575	3535399	-	825	protein_coding	diaminopimelate epimerase && PF01678:Diaminopimelate epimerase	-
BL257_RS21000	544.991	481.788	645.126	436.926	333.143	296.19	557.301	355.42	0.646821	0.0267833	0.0858502	yhgF	NZ_CP017979.1	3994155	3996476	-	2322	protein_coding	RNA-binding transcriptional accessory protein && PF12836:Helix-hairpin-helix motif|PF00575:S1 RNA binding domain|PF09371:Tex-like protein N-terminal domain|PF16921:Tex protein YqgF-like domain	S1
BL257_RS23705	192.599	183.752	210.876	308.418	289.201	304.494	195.742	300.705	-0.618401	0.0268093	0.0858694	yjiT	NZ_CP017979.1	4471873	4473381	+	1509	protein_coding	protein YjiT && -	-
BL257_RS19545	121.697	118.766	149.176	99.2365	63.3585	48.4423	129.88	70.3458	0.872229	0.0269056	0.0861114	xanP	NZ_CP017979.1	3701023	3702414	-	1392	protein_coding	xanthine/proton symporter XanP && PF00860:Permease family	-
BL257_RS13340	1705.87	1615.67	991.9	1880.5	2181.78	2856.71	1437.81	2306.33	-0.681742	0.0269248	0.0861114	tal	NZ_CP017979.1	2486943	2487893	+	951	protein_coding	transaldolase && PF00923:Transaldolase/Fructose-6-phosphate aldolase	-
BL257_RS06995	154.502	192.715	268.672	122.082	80.731	146.711	205.296	116.508	0.82253	0.0269711	0.0861955	ymjA	NZ_CP017979.1	1284253	1284498	-	246	protein_coding	YmjA family protein && PF10820:Protein of unknown function (DUF2543)	-
BL257_RS05785	3680.54	2957.95	2093.14	1370.75	1658.56	2340.45	2910.54	1789.92	0.70189	0.027034	0.0863325	roxA	NZ_CP017979.1	1090619	1091740	-	1122	protein_coding	[50S ribosomal protein L16]-arginine 3-hydroxylase && PF08007:Cupin superfamily protein	Cupin_4
BL257_RS13675	3664.66	2842.55	2055.65	3494.69	4427.94	5993	2854.29	4638.55	-0.700461	0.0270796	0.0864139	hscA	NZ_CP017979.1	2565362	2567212	-	1851	protein_coding	Fe-S protein assembly chaperone HscA && PF00012:Hsp70 protein|PF10712:NAD-specific glutamate dehydrogenase	HSP70
BL257_RS07520	176.725	218.485	116.373	68.5374	85.8406	127.334	170.528	93.904	0.867544	0.0274232	0.0874456	BL257_RS07520	NZ_CP017979.1	1395447	1395620	+	174	protein_coding	periplasmic protein && -	-
BL257_RS17700	1333.37	957.973	747.44	1471.41	1293.74	2242.18	1012.93	1669.11	-0.720373	0.0276031	0.0879544	thiH	NZ_CP017979.1	3336957	3338090	+	1134	protein_coding	2-iminoacetate synthase ThiH && PF06968:Biotin and Thiamin Synthesis associated domain|PF04055:Radical SAM superfamily	Radical_SAM
BL257_RS07640	31.747	29.1313	46.8614	81.3882	76.6434	55.3626	35.9133	71.1314	-0.983361	0.0277063	0.0881919	ydcT	NZ_CP017979.1	1416587	1417600	+	1014	protein_coding	ABC transporter ATP-binding protein && PF00005:ABC transporter|PF08402:TOBE domain	ABC_tran
BL257_RS05275	134.396	160.222	101.533	189.906	212.558	253.284	132.05	218.582	-0.727859	0.0277186	0.0881919	csgG	NZ_CP017979.1	1003015	1003848	-	834	protein_coding	curli production assembly/transport protein CsgG && PF03783:Curli production assembly/transport component CsgG	-
BL257_RS17190	132.279	136.693	163.234	163.49	222.777	384.77	144.069	257.012	-0.82835	0.0278903	0.0886727	npr	NZ_CP017979.1	3239965	3240237	+	273	protein_coding	PTS phosphocarrier protein NPr && PF00381:PTS HPr component phosphorylation site	PTS-HPr
BL257_RS01060	414.828	443.693	388.169	200.615	241.171	341.864	415.563	261.217	0.674342	0.0281565	0.089453	metQ	NZ_CP017979.1	220113	220928	-	816	protein_coding	methionine ABC transporter substrate-binding lipoprotein MetQ && PF03180:NLPA lipoprotein	-
BL257_RS16270	1349.25	1279.54	1063.75	701.081	602.928	1044.97	1230.85	782.993	0.653798	0.0281936	0.0895049	ygiB	NZ_CP017979.1	3070544	3071215	+	672	protein_coding	DUF1190 family protein && PF06693:Protein of unknown function (DUF1190)	-
BL257_RS04820	577.796	393.273	372.548	251.304	275.916	319.719	447.872	282.313	0.667218	0.0282186	0.0895184	yccS	NZ_CP017979.1	923713	925875	-	2163	protein_coding	TIGR01666 family membrane protein && PF12805:FUSC-like inner membrane protein yccS|PF13515:Fusaric acid resistance protein-like	-
BL257_RS00525	2682.62	2416.78	1871.33	935.25	1389.8	1945.99	2323.58	1423.68	0.707636	0.0284236	0.0901023	secM	NZ_CP017979.1	107705	108217	+	513	protein_coding	secA translation cis-regulator SecM && PF06558:Secretion monitor precursor protein (SecM)	-
BL257_RS23345	142.862	150.138	156.986	355.538	219.711	184.081	149.995	253.11	-0.75933	0.0284911	0.0902497	fecB	NZ_CP017979.1	4412865	4413767	-	903	protein_coding	Fe(3+) dicitrate ABC transporter substrate-binding protein FecB && PF01497:Periplasmic binding protein	Peripla_BP_2
BL257_RS14830	186.249	208.401	235.869	109.232	127.739	153.631	210.173	130.201	0.69763	0.0285389	0.0903348	ftsB	NZ_CP017979.1	2780786	2781097	-	312	protein_coding	cell division protein FtsB && PF04977:Septum formation initiator	-
BL257_RS14615	195.773	184.872	133.555	97.8086	87.8844	120.414	171.4	102.036	0.750165	0.0287918	0.0910683	srlR	NZ_CP017979.1	2737324	2738097	+	774	protein_coding	glucitol operon DNA-binding transcriptional repressor SrlR && PF00455:DeoR C terminal sensor domain|PF08220:DeoR-like helix-turn-helix domain	DeoR
BL257_RS02155	193.657	163.584	192.132	319.841	259.566	274.045	183.124	284.484	-0.636125	0.0288209	0.0910936	fsr	NZ_CP017979.1	405459	406679	-	1221	protein_coding	fosmidomycin MFS transporter && PF07690:Major Facilitator Superfamily	MFS_1
BL257_RS21295	1440.26	1133.88	937.229	626.118	670.374	943.932	1170.46	746.808	0.649372	0.0292576	0.0924061	yheS	NZ_CP017979.1	4050659	4052572	-	1914	protein_coding	ABC transporter ATP-binding protein && PF00005:ABC transporter|PF12848:ABC transporter	ABC_tran
BL257_RS20885	2237.11	1865.53	1178.57	2239.6	2598.72	3844.93	1760.4	2894.42	-0.717303	0.0293888	0.0927525	glgA	NZ_CP017979.1	3965827	3967260	+	1434	protein_coding	glycogen synthase GlgA && PF08323:Starch synthase catalytic domain|PF00534:Glycosyl transferases group 1	Glycos_transf_1
BL257_RS25220	41.2711	36.9744	33.584	54.9727	68.4681	94.1164	37.2765	72.5191	-0.95339	0.0294784	0.0929669	BL257_RS25220	NZ_CP017979.1	739486	739545	+	60	protein_coding	protein YbiE && -	-
BL257_RS10935	209.53	188.233	131.212	217.749	275.916	408.299	176.325	300.655	-0.768274	0.0296835	0.0935453	wbbL	NZ_CP017979.1	2008123	2008476	-	354	protein_coding	N-acetylglucosaminyl-diphospho-decaprenol L-rhamnosyltransferase WbbL && PF02709:N-terminal domain of galactosyltransferase	-
BL257_RS01825	2080.49	1731.07	1143.42	608.27	935.049	1361.92	1651.66	968.413	0.771367	0.0297448	0.0936701	pgpA	NZ_CP017979.1	338572	339090	+	519	protein_coding	phosphatidylglycerophosphatase A && PF04608:Phosphatidylglycerophosphatase A	-
BL257_RS06825	198.948	220.726	262.424	376.956	362.779	311.415	227.366	350.383	-0.623816	0.0298839	0.0940066	yciQ	NZ_CP017979.1	1251576	1253471	+	1896	protein_coding	DUF2207 domain-containing protein && PF09972:Predicted membrane protein (DUF2207)	-
BL257_RS12860	29.6306	45.9379	67.1681	118.513	117.52	55.3626	47.5788	97.1317	-1.02947	0.0298953	0.0940066	yfdX	NZ_CP017979.1	2402044	2402679	-	636	protein_coding	YfdX family protein && PF10938:YfdX protein	-
BL257_RS17985	314.296	311.481	296.008	237.739	194.163	146.711	307.262	192.871	0.665899	0.0301512	0.094742	metB	NZ_CP017979.1	3398993	3400153	-	1161	protein_coding	cystathionine gamma-synthase && PF01053:Cys/Met metabolism PLP-dependent enzyme	Cys_Met_Meta_PP
BL257_RS11305	19.0482	39.2153	17.1825	7.13931	11.241	6.92032	25.1487	8.43356	1.56826	0.0303144	0.0951855	BL257_RS11305	NZ_CP017979.1	2082377	2082550	-	174	protein_coding	PTS sugar transporter subunit IIA && PF00359:Phosphoenolpyruvate-dependent sugar phosphotransferase system, EIIA 2	PTS_EIIA_2
BL257_RS03610	275.141	285.711	461.585	151.353	209.492	250.516	340.812	203.787	0.748131	0.0303722	0.0952974	ybgC	NZ_CP017979.1	676735	677139	+	405	protein_coding	tol-pal system-associated acyl-CoA thioesterase && PF03061:Thioesterase superfamily	4HBT
BL257_RS06475	1588.41	1536.12	1367.57	667.526	988.189	1229.05	1497.37	961.588	0.640342	0.0307429	0.096375	prfA	NZ_CP017979.1	1191869	1192951	+	1083	protein_coding	peptide chain release factor 1 && PF00472:RF-1 domain|PF03462:PCRF domain	-
BL257_RS00010	73172.7	71021.1	45282.2	69225.6	98515.4	143658	63158.7	103800	-0.716743	0.0307604	0.096375	thrA	NZ_CP017979.1	337	2799	+	2463	protein_coding	bifunctional aspartate kinase/homoserine dehydrogenase I && PF03447:Homoserine dehydrogenase, NAD binding domain|PF13840:ACT domain|PF01842:ACT domain|PF00742:Homoserine dehydrogenase|PF00696:Amino acid kinase family	AA_kinase
BL257_RS08480	288.898	293.554	210.095	189.906	159.418	145.327	264.183	164.884	0.674753	0.0308044	0.096443	ynfE	NZ_CP017979.1	1563175	1565601	+	2427	protein_coding	dimethyl sulfoxide reductase subunit A && PF04879:Molybdopterin oxidoreductase Fe4S4 domain|PF01568:Molydopterin dinucleotide binding domain|PF00384:Molybdopterin oxidoreductase	-
BL257_RS02900	12706.2	11496.8	8577.2	12887.2	14517.3	26262.6	10926.7	17889	-0.71116	0.0309594	0.0968576	ahpC	NZ_CP017979.1	540928	541491	+	564	protein_coding	alkyl hydroperoxide reductase subunit C && PF10417:C-terminal domain of 1-Cys peroxiredoxin|PF00578:AhpC/TSA family	-
BL257_RS16495	382.022	319.324	245.241	419.078	474.167	597.916	315.529	497.054	-0.655275	0.0314044	0.0981368	ygjG	NZ_CP017979.1	3110294	3111673	+	1380	protein_coding	putrescine aminotransferase && PF00202:Aminotransferase class-III	Aminotran_3
BL257_RS23620	391.547	345.094	271.015	174.199	206.426	254.668	335.885	211.764	0.668474	0.0314138	0.0981368	hypT	NZ_CP017979.1	4456837	4457748	-	912	protein_coding	hypochlorite stress DNA-binding transcriptional regulator HypT && PF03466:LysR substrate binding domain|PF00126:Bacterial regulatory helix-turn-helix protein, lysR family	LysR_substrate
BL257_RS23925	692.085	587.109	381.921	724.64	812.42	1158.46	553.705	898.508	-0.698277	0.0317093	0.0989882	deoC	NZ_CP017979.1	4516782	4517561	+	780	protein_coding	deoxyribose-phosphate aldolase && PF01791:DeoC/LacD family aldolase	-
BL257_RS15605	1158.77	1043.13	666.213	394.804	471.101	826.287	956.035	564.064	0.76314	0.031737	0.099003	fldB	NZ_CP017979.1	2948132	2948653	+	522	protein_coding	flavodoxin FldB && PF00258:Flavodoxin	-
BL257_RS03665	8.46587	0	12.4964	0.713931	0	0	6.98742	0.237977	4.29213	0.0319723	0.0996648	BL257_RS03665	NZ_CP017979.1	683130	683205	+	76	protein_coding	tRNA-Lys && -	-
BL257_RS06745	182.016	172.547	175.73	103.52	91.9721	132.87	176.765	109.454	0.696694	0.0320414	0.0998078	yciA	NZ_CP017979.1	1238678	1239076	-	399	protein_coding	acyl-CoA thioester hydrolase YciA && PF03061:Thioesterase superfamily	4HBT
BL257_RS23730	226.462	215.124	172.606	177.055	84.8187	35.9857	204.731	99.2865	1.03009	0.0323581	0.100722	hsdS	NZ_CP017979.1	4479527	4480921	-	1395	protein_coding	type I restriction-modification system specificity subunit && PF01420:Type I restriction modification DNA specificity domain	-
BL257_RS24975	57.1446	31.3722	32.022	14.9926	18.3944	19.3769	40.1796	17.588	1.19876	0.0326429	0.101495	mgtL	NZ_CP017979.1	4366890	4366943	+	54	protein_coding	mgtA regulatory leader peptide MgtL && -	-
BL257_RS19285	1613.81	1450.97	1376.95	821.735	864.538	1259.5	1480.57	981.924	0.593702	0.0326536	0.101495	yidA	NZ_CP017979.1	3654407	3655219	+	813	protein_coding	sugar-phosphatase && PF08282:haloacid dehalogenase-like hydrolase	Hydrolase_3
BL257_RS07405	187.307	165.825	146.832	226.316	263.653	290.654	166.655	260.208	-0.641865	0.0327071	0.101576	paaY	NZ_CP017979.1	1368241	1368831	+	591	protein_coding	phenylacetic acid degradation protein PaaY && PF00132:Bacterial transferase hexapeptide (six repeats)	Hexapep
BL257_RS13365	420.119	495.233	381.921	514.031	673.44	813.83	432.424	667.1	-0.62443	0.0327269	0.101576	narQ	NZ_CP017979.1	2494008	2495708	+	1701	protein_coding	nitrate/nitrite two-component system sensor histidine kinase NarQ && PF02518:Histidine kinase-, DNA gyrase B-, and HSP90-like ATPase|PF00672:HAMP domain|PF13675:Type IV pili methyl-accepting chemotaxis transducer N-term|PF07730:Histidine kinase	HisKA_3
BL257_RS02905	2944.01	2896.33	2042.38	2921.41	3783.12	6091.27	2627.57	4265.26	-0.6987	0.0330281	0.102437	ahpF	NZ_CP017979.1	541736	543301	+	1566	protein_coding	alkyl hydroperoxide reductase subunit F && PF07992:Pyridine nucleotide-disulphide oxidoreductase|PF13192:Thioredoxin domain	Pyr_redox_2
BL257_RS06540	318.528	282.35	282.731	369.103	435.334	549.474	294.536	451.304	-0.61346	0.0331525	0.102749	ychN	NZ_CP017979.1	1200103	1200456	-	354	protein_coding	DsrE/F sulfur relay family protein YchN && PF02635:DsrE/DsrF-like family	-
BL257_RS15040	56.0864	92.9962	93.7229	182.766	140.002	106.573	80.9352	143.114	-0.826033	0.0332602	0.103009	gudP	NZ_CP017979.1	2829025	2830377	-	1353	protein_coding	galactarate/glucarate/glycerate transporter GudP && PF07690:Major Facilitator Superfamily	MFS_1
BL257_RS10075	1230.73	1291.86	1094.21	420.506	713.295	1049.12	1205.6	727.64	0.730563	0.0334319	0.103466	cutC	NZ_CP017979.1	1863625	1864371	-	747	protein_coding	copper homeostasis protein CutC && PF03932:CutC family	-
BL257_RS08625	1950.33	1585.42	1166.85	821.735	794.026	1323.17	1567.53	979.642	0.679042	0.033471	0.103513	manA	NZ_CP017979.1	1593681	1594856	+	1176	protein_coding	mannose-6-phosphate isomerase && PF01238:Phosphomannose isomerase type I	-
BL257_RS04455	1160.88	1035.28	791.958	474.764	549.789	853.968	996.041	626.174	0.671429	0.0338383	0.104573	lrp	NZ_CP017979.1	834578	835072	+	495	protein_coding	leucine-responsive transcriptional regulator Lrp && PF01037:Lrp/AsnC ligand binding domain|PF13412:Winged helix-turn-helix DNA-binding	AsnC_trans_reg
BL257_RS17355	390.488	336.131	306.161	418.364	526.285	646.358	344.26	530.336	-0.621935	0.0338698	0.104596	degQ	NZ_CP017979.1	3272742	3274109	+	1368	protein_coding	serine endoprotease DegQ && PF13180:PDZ domain|PF13365:Trypsin-like peptidase domain|PF00595:PDZ domain (Also known as DHR or GLGF)	PDZ
BL257_RS23735	323.82	329.408	256.176	217.749	201.317	166.088	303.135	195.051	0.631503	0.033939	0.104734	hsdM	NZ_CP017979.1	4480918	4482507	-	1590	protein_coding	type I restriction-modification system methyltransferase && PF02384:N-6 DNA Methylase|PF12161:HsdM N-terminal domain	-
BL257_RS02030	180.958	194.956	218.687	289.856	277.96	341.864	198.2	303.227	-0.610647	0.0339671	0.104746	pdeB	NZ_CP017979.1	379050	380600	-	1551	protein_coding	cyclic-guanylate-specific phosphodiesterase PdeB && PF00563:EAL domain|PF12792:CSS motif domain associated with EAL	EAL
BL257_RS25125	223.287	258.821	165.577	97.8086	141.024	152.247	215.895	130.36	0.731642	0.0339929	0.104751	BL257_RS25125	NZ_CP017979.1	4401391	4401534	+	144	protein_coding	hypothetical protein && -	-
BL257_RS13860	69.8434	81.7919	127.307	57.8284	36.7888	53.9785	92.9807	49.5319	0.911398	0.034132	0.105104	yfhL	NZ_CP017979.1	2607940	2608200	+	261	protein_coding	4Fe-4S dicluster ferredoxin YfhL && PF00037:4Fe-4S binding domain	Fer4
BL257_RS12890	853.995	922.119	738.068	432.642	547.745	678.192	838.061	552.86	0.601965	0.0342634	0.105433	ypdA	NZ_CP017979.1	2406948	2408645	+	1698	protein_coding	two-component system sensor histidine kinase YpdA && PF06580:Histidine kinase|PF07694:5TMR of 5TMR-LYT|PF02518:Histidine kinase-, DNA gyrase B-, and HSP90-like ATPase	His_kinase
BL257_RS18790	229.637	248.737	190.57	268.438	350.516	441.517	222.981	353.49	-0.662995	0.0345134	0.10608	rffT	NZ_CP017979.1	3551557	3552636	-	1080	protein_coding	TDP-N-acetylfucosamine:lipid II N-acetylfucosaminyltransferase && PF07429:4-alpha-L-fucosyltransferase glycosyl transferase group 56	-
BL257_RS22975	924.897	826.882	731.038	426.217	481.321	704.489	827.606	537.342	0.625289	0.0345587	0.10608	ytfP	NZ_CP017979.1	4347353	4347694	+	342	protein_coding	gamma-glutamylcyclotransferase && PF06094:Gamma-glutamyl cyclotransferase, AIG2-like	-
BL257_RS03090	486.788	489.631	521.724	301.279	336.209	379.234	499.381	338.907	0.561643	0.0345719	0.10608	holA	NZ_CP017979.1	572557	573588	-	1032	protein_coding	DNA polymerase III subunit delta && PF14840:Processivity clamp loader gamma complex DNA pol III C-term|PF06144:DNA polymerase III, delta subunit	-
BL257_RS10515	33.8635	28.0109	18.7446	38.5523	132.849	27.6813	26.873	66.3607	-1.31171	0.034572	0.10608	yodC	NZ_CP017979.1	1934915	1935097	-	183	protein_coding	DUF2158 domain-containing protein && PF09926:Uncharacterized small protein (DUF2158)	-
BL257_RS22025	103.707	129.971	138.241	202.757	181.9	204.842	123.973	196.499	-0.662749	0.0346361	0.106201	ghxP	NZ_CP017979.1	4175514	4176863	+	1350	protein_coding	guanine/hypoxanthine transporter GhxP && PF00860:Permease family	-
BL257_RS01930	4978.99	4509.76	3248.28	5006.8	6324.61	8363.9	4245.68	6565.11	-0.628749	0.0349045	0.106948	clpP	NZ_CP017979.1	358660	359283	+	624	protein_coding	ATP-dependent Clp endopeptidase proteolytic subunit ClpP && PF00574:Clp protease	-
BL257_RS01025	442.342	456.018	335.059	177.769	237.084	344.632	411.14	253.162	0.703935	0.0349732	0.107082	yaeQ	NZ_CP017979.1	214291	214836	+	546	protein_coding	YaeQ family protein && PF07152:YaeQ protein	-
BL257_RS05440	217.996	219.606	256.176	84.2439	125.695	196.537	231.259	135.492	0.781914	0.0350327	0.107188	pyrC	NZ_CP017979.1	1025061	1026107	-	1047	protein_coding	dihydroorotase && PF01979:Amidohydrolase family	Amidohydro_1
BL257_RS06950	158.735	145.657	155.424	197.045	180.878	437.364	153.272	271.763	-0.821067	0.0352551	0.107792	yciW	NZ_CP017979.1	1275810	1276937	-	1128	protein_coding	CMD domain-containing protein && -	-
BL257_RS18795	303.713	280.109	217.906	329.836	439.422	474.734	267.243	414.664	-0.633208	0.0353711	0.10807	wzxE	NZ_CP017979.1	3552633	3553883	-	1251	protein_coding	lipid III flippase WzxE && PF01943:Polysaccharide biosynthesis protein	-
BL257_RS21195	32.8053	54.9014	48.4235	110.659	75.6215	67.8192	45.3767	84.7	-0.907203	0.0356084	0.108718	frlB	NZ_CP017979.1	4031571	4032593	-	1023	protein_coding	fructoselysine 6-phosphate deglycase && PF01380:SIS domain	SIS
BL257_RS23245	426.468	482.908	503.76	456.202	828.771	1020.06	471.046	768.343	-0.703761	0.0356363	0.108726	BL257_RS23245	NZ_CP017979.1	4399052	4400232	-	1181	protein_coding	phosphoethanolamine transferase && PF00884:Sulfatase	Sulfatase
BL257_RS11670	755.579	583.747	449.87	347.685	339.275	458.125	596.399	381.695	0.644885	0.0358381	0.109264	nfo	NZ_CP017979.1	2158341	2159198	+	858	protein_coding	deoxyribonuclease IV && PF01261:Xylose isomerase-like TIM barrel	-
BL257_RS01980	231.753	222.967	228.84	120.654	115.476	189.617	227.853	141.916	0.690251	0.0359494	0.109526	decR	NZ_CP017979.1	370366	370824	+	459	protein_coding	DNA-binding transcriptional regulator DecR && PF13404:AsnC-type helix-turn-helix domain|PF01037:Lrp/AsnC ligand binding domain	AsnC_trans_reg
BL257_RS01260	13.757	16.8065	34.365	43.5498	37.8107	67.8192	21.6429	49.7266	-1.17603	0.0360017	0.109608	yafO	NZ_CP017979.1	252301	252699	+	399	protein_coding	type II toxin-antitoxin system mRNA interferase toxin YafO && PF13957:Toxin YafO, type II toxin-antitoxin system	-
BL257_RS00845	132.279	92.9962	132.774	89.2414	65.4024	26.2972	119.35	60.3137	0.968518	0.0361013	0.109756	yadS	NZ_CP017979.1	177001	177624	-	624	protein_coding	TRIC cation channel family protein && PF03458:UPF0126 domain	-
BL257_RS10820	283.607	252.098	142.146	282.717	421.028	426.292	225.95	376.679	-0.738144	0.0361013	0.109756	sbmC	NZ_CP017979.1	1987516	1987989	-	474	protein_coding	DNA gyrase inhibitor SbmC && PF06445:GyrI-like small molecule binding domain	AraC_E_bind
BL257_RS04870	320.645	283.47	196.818	139.931	146.133	206.226	266.978	164.097	0.705312	0.0361887	0.109944	tusE	NZ_CP017979.1	932322	932651	-	330	protein_coding	sulfurtransferase TusE && PF04358:DsrC like protein	-
BL257_RS02050	412.711	389.912	558.432	257.729	291.245	340.48	453.685	296.485	0.617387	0.0362934	0.110114	tomB	NZ_CP017979.1	382317	382691	-	375	protein_coding	Hha toxicity modulator TomB && PF10757:Biofilm formation regulator YbaJ	-
BL257_RS12160	93.1246	100.839	99.9711	57.8284	57.2271	58.1307	97.9783	57.7287	0.763534	0.0362958	0.110114	rpnE	NZ_CP017979.1	2264405	2265304	+	900	protein_coding	ISNCY family transposase && PF04754:Putative transposase, YhgA-like	-
BL257_RS13390	162.968	203.919	157.767	250.59	250.368	311.415	174.885	270.791	-0.630219	0.0363498	0.110201	ypfN	NZ_CP017979.1	2501039	2501239	+	201	protein_coding	YpfN family protein && PF13980:Uncharacterised protein family (UPF0370)	-
BL257_RS04185	154.502	138.934	209.314	112.087	82.7749	109.341	167.584	101.401	0.72717	0.0364732	0.110497	ybjG	NZ_CP017979.1	784775	785371	-	597	protein_coding	undecaprenyl-diphosphate phosphatase && PF01569:PAP2 superfamily	-
BL257_RS00335	152.386	154.62	118.716	76.3907	72.5557	106.573	141.907	85.1731	0.741835	0.0365554	0.110668	araA	NZ_CP017979.1	66835	68337	-	1503	protein_coding	L-arabinose isomerase && PF11762:L-arabinose isomerase C-terminal domain|PF02610:L-arabinose isomerase	-
BL257_RS08840	1041.3	917.637	953.63	1588.5	1299.87	1292.72	970.857	1393.7	-0.522135	0.0367463	0.111136	lhr	NZ_CP017979.1	1634192	1638808	+	4617	protein_coding	ATP-dependent helicase && PF00270:DEAD/DEAH box helicase|PF00271:Helicase conserved C-terminal domain|PF08494:DEAD/H associated	DEAD
BL257_RS11350	305.83	163.584	173.387	116.371	114.454	149.479	214.267	126.768	0.759781	0.0367614	0.111136	thiD	NZ_CP017979.1	2091217	2092017	-	801	protein_coding	bifunctional hydroxymethylpyrimidine kinase/phosphomethylpyrimidine kinase && PF08543:Phosphomethylpyrimidine kinase	-
BL257_RS12660	256.093	276.748	349.899	453.346	441.466	424.908	294.246	439.907	-0.578964	0.0373949	0.112922	yfcU	NZ_CP017979.1	2360633	2363278	-	2646	protein_coding	fimbrial usher protein YfcU && PF13953:PapC C-terminal domain|PF00577:Outer membrane usher protein|PF13954:PapC N-terminal domain	-
BL257_RS13680	633.882	471.704	363.176	537.59	780.741	1107.25	489.587	808.528	-0.722884	0.0374048	0.112922	hscB	NZ_CP017979.1	2567229	2567744	-	516	protein_coding	co-chaperone HscB && PF07743:HSCB C-terminal oligomerisation domain	-
BL257_RS20690	2197.95	1952.92	1079.37	715.359	1188.48	1269.19	1743.42	1057.68	0.721557	0.0376741	0.113655	ftsY	NZ_CP017979.1	3929617	3931110	+	1494	protein_coding	signal recognition particle-docking protein FtsY && PF00448:SRP54-type protein, GTPase domain|PF02881:SRP54-type protein, helical bundle domain	-
BL257_RS17750	2023.34	1898.02	1658.11	794.606	1063.81	1670.57	1859.83	1176.33	0.662171	0.0377566	0.113825	secE	NZ_CP017979.1	3351084	3351467	-	384	protein_coding	preprotein translocase subunit SecE && PF00584:SecE/Sec61-gamma subunits of protein translocation complex	-
BL257_RS14145	814.84	862.736	782.586	414.08	577.38	653.279	820.054	548.246	0.582956	0.0379182	0.114232	yfjD	NZ_CP017979.1	2657051	2658337	+	1287	protein_coding	HlyC/CorC family transporter && PF01595:Domain of unknown function DUF21|PF03471:Transporter associated domain	-
BL257_RS25010	427.527	401.116	250.709	219.891	217.667	247.748	359.784	228.435	0.654828	0.0382788	0.115238	lplA	NZ_CP017979.1	4522560	4523576	-	1017	protein_coding	lipoate--protein ligase LplA && PF10437:Bacterial lipoate protein ligase C-terminus|PF03099:Biotin/lipoate A/B protein ligase family	BPL_LipA_LipB
BL257_RS23060	34.9217	40.3357	47.6425	89.2414	59.2709	77.5076	40.9666	75.34	-0.87737	0.0384542	0.115685	treB	NZ_CP017979.1	4364218	4365639	-	1422	protein_coding	PTS trehalose transporter subunit IIBC && PF00367:phosphotransferase system, EIIB|PF02378:Phosphotransferase system, EIIC	-
BL257_RS21875	392.605	416.802	318.658	449.777	547.745	744.627	376.022	580.716	-0.625797	0.0386394	0.116161	ubiA	NZ_CP017979.1	4150051	4150923	+	873	protein_coding	4-hydroxybenzoate octaprenyltransferase && PF01040:UbiA prenyltransferase family	UbiA
BL257_RS09360	29.6306	41.4561	46.8614	124.938	75.6215	40.1379	39.316	80.2325	-1.03765	0.038814	0.116604	astA	NZ_CP017979.1	1734836	1735870	-	1035	protein_coding	arginine N-succinyltransferase && PF04958:Arginine N-succinyltransferase beta subunit	-
BL257_RS23845	8.46587	15.6861	14.8395	0.713931	3.06574	5.53626	12.9971	3.10531	2.16161	0.0391277	0.117465	BL257_RS23845	NZ_CP017979.1	4505659	4505745	-	87	protein_coding	tRNA-Leu && -	-
BL257_RS01820	495.254	388.791	339.745	201.329	268.763	315.567	407.93	261.886	0.642414	0.0396972	0.119092	thiL	NZ_CP017979.1	337617	338594	+	978	protein_coding	thiamine-phosphate kinase && PF02769:AIR synthase related protein, C-terminal domain|PF00586:AIR synthase related protein, N-terminal domain	-
BL257_RS06940	172.492	173.668	167.139	237.739	246.281	293.422	171.1	259.147	-0.597011	0.039854	0.119479	pdeR	NZ_CP017979.1	1271587	1273572	-	1986	protein_coding	cyclic di-GMP phosphodiesterase && PF00563:EAL domain|PF00990:Diguanylate cyclase, GGDEF domain|PF13426:PAS domain	EAL
BL257_RS19565	3536.62	3017.34	2432.89	1391.45	1972.29	2485.78	2995.61	1949.84	0.620071	0.0399244	0.119607	spoT	NZ_CP017979.1	3706851	3708959	-	2109	protein_coding	bifunctional GTP diphosphokinase/guanosine-3'%2C5'-bis pyrophosphate 3'-pyrophosphohydrolase && PF13291:ACT domain|PF02824:TGS domain|PF13328:HD domain|PF04607:Region found in RelA / SpoT proteins	-
BL257_RS04320	772.511	773.101	511.571	821.021	1009.65	1368.84	685.728	1066.5	-0.63684	0.039997	0.119741	amiD	NZ_CP017979.1	806896	807726	+	831	protein_coding	N-acetylmuramoyl-L-alanine amidase AmiD && PF01510:N-acetylmuramoyl-L-alanine amidase	-
BL257_RS13480	43.3876	42.5766	26.5548	74.2489	80.731	55.3626	37.5063	70.1142	-0.915061	0.0400321	0.119763	hyfI	NZ_CP017979.1	2518983	2519741	+	759	protein_coding	hydrogenase 4 catalytic subunit HyfI && PF01058:NADH ubiquinone oxidoreductase, 20 Kd subunit	-
BL257_RS08065	47.6205	41.4561	46.0804	116.371	74.5996	58.1307	45.0524	83.0337	-0.891408	0.040149	0.119968	lsrB	NZ_CP017979.1	1508821	1509843	+	1023	protein_coding	autoinducer 2 ABC transporter substrate-binding protein LsrB && PF13407:Periplasmic binding protein domain	-
BL257_RS02170	249.743	250.978	227.278	315.558	365.844	401.379	242.666	360.927	-0.571516	0.0401564	0.119968	ybaK	NZ_CP017979.1	408586	409065	-	480	protein_coding	Cys-tRNA(Pro)/Cys-tRNA(Cys) deacylase YbaK && PF04073:Aminoacyl-tRNA editing domain	-
BL257_RS08305	62.4358	123.248	107	199.901	230.952	99.6527	97.5614	176.835	-0.861855	0.040341	0.120436	ydfT	NZ_CP017979.1	1546259	1547011	-	753	protein_coding	antitermination protein && PF03589:Antitermination protein	-
BL257_RS17405	1911.17	1855.44	1551.11	2148.93	2489.38	3116.91	1772.58	2585.07	-0.544096	0.0404242	0.120601	tldD	NZ_CP017979.1	3282582	3284027	-	1446	protein_coding	metalloprotease TldD && PF01523:Putative modulator of DNA gyrase	-
BL257_RS16185	215.88	265.543	197.599	295.568	334.165	408.299	226.341	346.011	-0.611427	0.0406962	0.121328	ygiS	NZ_CP017979.1	3056911	3058518	-	1608	protein_coding	ABC transporter substrate-binding protein && PF00496:Bacterial extracellular solute-binding proteins, family 5 Middle	-
BL257_RS02975	531.234	541.171	442.841	677.521	672.418	871.961	505.082	740.633	-0.55182	0.0407896	0.121522	dpiB	NZ_CP017979.1	554218	555876	+	1659	protein_coding	sensor histidine kinase DpiB && PF02518:Histidine kinase-, DNA gyrase B-, and HSP90-like ATPase|PF14689:Sensor_kinase_SpoOB-type, alpha-helical domain|PF17203:Single cache domain 3	HATPase_c
BL257_RS14185	870.927	884.024	1040.32	441.21	616.213	780.612	931.758	612.678	0.607397	0.0408817	0.121693	smpB	NZ_CP017979.1	2663173	2663655	+	483	protein_coding	SsrA-binding protein SmpB && PF01668:SmpB protein	-
BL257_RS04670	2978.93	2171.41	2202.49	1086.6	1481.77	2137	2450.94	1568.46	0.644896	0.0409034	0.121693	pncB	NZ_CP017979.1	891137	892339	-	1203	protein_coding	nicotinate phosphoribosyltransferase && PF04095:Nicotinate phosphoribosyltransferase (NAPRTase) family	-
BL257_RS11410	4430.83	3167.47	2264.19	1462.13	1857.84	2766.75	3287.5	2028.9	0.696756	0.0409763	0.121826	metG	NZ_CP017979.1	2101801	2103834	+	2034	protein_coding	methionine--tRNA ligase && PF01588:Putative tRNA binding domain|PF09334:tRNA synthetases class I (M)	-
BL257_RS04480	434.934	432.488	305.38	247.02	287.157	238.059	390.934	257.412	0.601087	0.0413878	0.122964	dmsA	NZ_CP017979.1	842942	845386	+	2445	protein_coding	dimethylsulfoxide reductase subunit A && PF04879:Molybdopterin oxidoreductase Fe4S4 domain|PF00384:Molybdopterin oxidoreductase|PF01568:Molydopterin dinucleotide binding domain	-
BL257_RS13560	102.649	122.128	240.555	50.6891	102.191	98.2686	155.111	83.7163	0.900949	0.0415058	0.12323	yfgG	NZ_CP017979.1	2537567	2537758	+	192	protein_coding	DUF2633 family protein && PF11119:Protein of unknown function (DUF2633)	-
BL257_RS08775	648.697	602.795	456.899	269.152	395.48	441.517	569.464	368.716	0.62929	0.0416048	0.123407	anmK	NZ_CP017979.1	1623598	1624707	-	1110	protein_coding	anhydro-N-acetylmuramic acid kinase && PF03702:Anhydro-N-acetylmuramic acid kinase	-
BL257_RS00835	603.193	671.141	429.563	648.25	912.567	1085.11	567.966	881.975	-0.634593	0.0416227	0.123407	clcA	NZ_CP017979.1	175107	176528	+	1422	protein_coding	H(+)/Cl(-) exchange transporter ClcA && PF00654:Voltage gated chloride channel	Voltage_CLC
BL257_RS08570	713.25	525.485	353.804	608.27	885.998	1105.87	530.846	866.712	-0.706986	0.0416801	0.123492	pntA	NZ_CP017979.1	1581476	1583008	-	1533	protein_coding	Re/Si-specific NAD(P)(+) transhydrogenase subunit alpha && PF05222:Alanine dehydrogenase/PNT, N-terminal domain|PF12769:4TM region of pyridine nucleotide transhydrogenase, mitoch|PF01262:Alanine dehydrogenase/PNT, C-terminal domain	-
BL257_RS23815	114.289	86.2736	101.533	67.8235	41.8984	63.667	100.699	57.7963	0.799962	0.0417686	0.123669	yjjP	NZ_CP017979.1	4501547	4502317	-	771	protein_coding	threonine/serine exporter ThrE family protein && PF06738:Putative threonine/serine exporter	-
BL257_RS14375	845.529	918.758	702.14	633.971	550.811	507.952	822.142	564.244	0.541284	0.0419129	0.123942	lhgO	NZ_CP017979.1	2698259	2699527	+	1269	protein_coding	L-2-hydroxyglutarate oxidase && PF01266:FAD dependent oxidoreductase	DAO
BL257_RS03845	6513.43	5280.62	3450.56	5697.17	7796.17	10974.2	5081.54	8155.86	-0.682521	0.041918	0.123942	uvrB	NZ_CP017979.1	715509	717530	+	2022	protein_coding	excinuclease ABC subunit B && PF02151:UvrB/uvrC motif|PF04851:Type III restriction enzyme, res subunit|PF12344:Ultra-violet resistance protein B|PF00271:Helicase conserved C-terminal domain	Helicase_C
BL257_RS03750	120.639	122.128	127.307	68.5374	77.6653	83.0439	123.358	76.4155	0.695951	0.0420334	0.124197	acrZ	NZ_CP017979.1	696756	696905	+	150	protein_coding	multidrug efflux pump accessory protein AcrZ && PF10766:Multidrug efflux pump-associated protein AcrZ	-
BL257_RS22705	3014.91	3485.68	2368.85	3054.91	4561.81	6341.78	2956.48	4652.84	-0.654048	0.0421362	0.124416	hfq	NZ_CP017979.1	4299747	4300055	+	309	protein_coding	RNA chaperone Hfq && PF17209:Hfq protein	-
BL257_RS21025	400.012	323.806	275.701	200.615	213.58	243.595	333.173	219.263	0.604788	0.0422162	0.124567	pckA	NZ_CP017979.1	3999421	4001043	-	1623	protein_coding	phosphoenolpyruvate carboxykinase (ATP) && PF01293:Phosphoenolpyruvate carboxykinase	-
BL257_RS01800	1971.49	1652.64	858.345	578.998	898.261	1181.99	1494.16	886.417	0.75411	0.0425899	0.125583	nrdR	NZ_CP017979.1	334985	335434	+	450	protein_coding	transcriptional regulator NrdR && PF03477:ATP cone domain	-
BL257_RS24005	538.641	449.295	327.249	216.321	230.952	372.313	438.395	273.196	0.685459	0.0427637	0.12601	gpmB	NZ_CP017979.1	4533256	4533903	+	648	protein_coding	2%2C3-diphosphoglycerate-dependent phosphoglycerate mutase GpmB && PF00300:Histidine phosphatase superfamily (branch 1)	-
BL257_RS17665	576.738	497.474	320.22	291.284	272.85	332.176	464.81	298.77	0.637341	0.0429451	0.126458	nudC	NZ_CP017979.1	3331149	3331922	-	774	protein_coding	NAD(+) diphosphatase && PF09297:NADH pyrophosphatase zinc ribbon domain|PF00293:NUDIX domain	NUDIX
BL257_RS07970	16.9317	30.2518	26.5548	59.2563	44.9641	44.2901	24.5794	49.5035	-1.01475	0.0429903	0.126504	ydeN	NZ_CP017979.1	1484612	1486294	-	1683	protein_coding	sulfatase && PF00884:Sulfatase	Sulfatase
BL257_RS07360	20.1064	22.4087	23.4307	94.2389	40.8765	19.3769	21.982	51.4974	-1.24382	0.0433434	0.127371	paaD	NZ_CP017979.1	1359695	1360192	+	498	protein_coding	phenylacetate degradation protein PaaD && PF01883:Iron-sulfur cluster assembly protein	-
BL257_RS04215	4023.41	3883.43	2704.69	1499.26	2201.2	3050.48	3537.17	2250.31	0.653	0.0433441	0.127371	ybjL	NZ_CP017979.1	790117	791802	-	1686	protein_coding	aspartate:alanine antiporter && PF02080:TrkA-C domain|PF06826:Predicted Permease Membrane Region	TrkA_C
BL257_RS00375	200.006	206.16	194.475	285.573	262.631	354.321	200.214	300.841	-0.585733	0.0435449	0.127872	sgrR	NZ_CP017979.1	75644	77299	-	1656	protein_coding	DNA-binding transcriptional regulator SgrR && PF00496:Bacterial extracellular solute-binding proteins, family 5 Middle|PF12793:Sugar transport-related sRNA regulator N-term	-
BL257_RS09790	164.026	136.693	128.869	110.659	304.53	366.777	143.196	260.655	-0.860135	0.0435739	0.127872	yobF	NZ_CP017979.1	1812553	1812696	-	144	protein_coding	YobF family protein && PF10736:Protein of unknown function (DUF2627)	-
BL257_RS20280	289.956	283.47	302.256	373.386	439.422	466.43	291.894	426.413	-0.544875	0.0437767	0.12838	hmsP	NZ_CP017979.1	3847077	3849065	+	1989	protein_coding	biofilm formation regulator HmsP && PF17154:Gammaproteobacterial periplasmic sensor domain|PF00990:Diguanylate cyclase, GGDEF domain|PF00563:EAL domain|PF00672:HAMP domain	EAL
BL257_RS06290	166.143	143.416	95.2849	179.911	185.988	315.567	134.948	227.155	-0.749914	0.0439513	0.128804	pliG	NZ_CP017979.1	1153928	1154329	-	402	protein_coding	inhibitor of g-type lysozyme && PF04151:Bacterial pre-peptidase C-terminal domain	PPC
BL257_RS07630	252.918	257.7	297.57	313.416	391.392	548.09	269.396	417.633	-0.628563	0.0441879	0.129316	ydcR	NZ_CP017979.1	1413773	1415179	+	1407	protein_coding	PLP-dependent aminotransferase family protein && PF00392:Bacterial regulatory proteins, gntR family|PF00155:Aminotransferase class I and II	Aminotran_1_2
BL257_RS13545	1486.82	1582.06	1206.68	729.638	883.954	1230.43	1425.19	948.008	0.58937	0.0442092	0.129316	ppx	NZ_CP017979.1	2533392	2534933	+	1542	protein_coding	exopolyphosphatase && PF02541:Ppx/GppA phosphatase family	-
BL257_RS03970	863.519	740.608	523.286	856.004	1026	1411.75	709.138	1097.92	-0.630289	0.044216	0.129316	hcxB	NZ_CP017979.1	738334	739419	+	1086	protein_coding	hydroxycarboxylate dehydrogenase HcXB && PF02615:Malate/L-lactate dehydrogenase	-
BL257_RS03725	1067.76	926.601	617.009	484.045	546.723	675.424	870.456	568.731	0.614745	0.0445509	0.130207	galK	NZ_CP017979.1	690814	691962	-	1149	protein_coding	galactokinase && PF10509:Galactokinase galactose-binding signature|PF08544:GHMP kinases C terminal|PF00288:GHMP kinases N terminal domain	GHMP_kinases
BL257_RS12325	38.0964	39.2153	50.7666	89.9554	94.0159	51.2104	42.6928	78.3939	-0.879859	0.0447861	0.130806	yfbP	NZ_CP017979.1	2296617	2297465	+	849	protein_coding	tetratricopeptide repeat protein && -	-
BL257_RS11130	1153.48	1113.71	905.988	689.658	690.812	830.439	1057.73	736.97	0.521756	0.0448712	0.130966	dcd	NZ_CP017979.1	2048361	2048942	-	582	protein_coding	dCTP deaminase && PF00692:dUTPase	-
BL257_RS20090	10724.1	8788.7	6004.51	3777.41	4914.37	7389.52	8505.79	5360.44	0.666291	0.0451505	0.131691	glyS	NZ_CP017979.1	3808298	3810367	+	2070	protein_coding	glycine--tRNA ligase subunit beta && PF02092:Glycyl-tRNA synthetase beta subunit|PF05746:DALR anticodon binding domain	-
BL257_RS23535	3015.97	2303.62	1699.51	2670.1	2992.16	5908.57	2339.7	3856.94	-0.720918	0.0452397	0.131862	fimA	NZ_CP017979.1	4442574	4443122	+	549	protein_coding	type 1 fimbrial major subunit FimA && PF00419:Fimbrial protein	-
BL257_RS08715	239.161	208.401	268.672	154.209	171.681	146.711	238.745	157.534	0.600359	0.0454919	0.132441	rsxC	NZ_CP017979.1	1612024	1614246	+	2223	protein_coding	electron transport complex subunit RsxC && PF01512:Respiratory-chain NADH dehydrogenase 51 Kd subunit|PF10531:SLBB domain|PF13375:RnfC Barrel sandwich hybrid domain|PF12838:4Fe-4S dicluster domain	-
BL257_RS02730	487.846	402.237	302.256	168.488	236.062	333.56	397.446	246.036	0.695969	0.0454995	0.132441	nfsB	NZ_CP017979.1	506754	507407	-	654	protein_coding	oxygen-insensitive NAD(P)H nitroreductase && PF00881:Nitroreductase family	Nitroreductase
BL257_RS03545	63.494	72.8284	47.6425	122.082	90.9502	98.2686	61.3216	103.767	-0.767567	0.045866	0.133417	sdhB	NZ_CP017979.1	659672	660388	+	717	protein_coding	succinate dehydrogenase iron-sulfur subunit SdhB && PF13085:2Fe-2S iron-sulfur cluster binding domain|PF13534:4Fe-4S dicluster domain	-
BL257_RS21120	427.527	336.131	251.49	370.53	555.92	700.337	338.382	542.262	-0.679367	0.0459625	0.133608	gph	NZ_CP017979.1	4019472	4020230	+	759	protein_coding	phosphoglycolate phosphatase && PF13419:Haloacid dehalogenase-like hydrolase	-
BL257_RS01450	51.8535	45.9379	114.029	251.304	133.87	58.1307	70.6069	147.768	-1.06615	0.0461038	0.133928	dmpG	NZ_CP017979.1	275852	276865	+	1014	protein_coding	4-hydroxy-2-oxovalerate aldolase && PF00682:HMGL-like|PF07836:DmpG-like communication domain	HMGL-like
BL257_RS06530	159.793	161.343	95.2849	206.326	195.185	269.893	138.807	223.801	-0.690544	0.0462789	0.134346	chaB	NZ_CP017979.1	1198976	1199206	+	231	protein_coding	putative cation transport regulator ChaB && PF06150:ChaB	-
BL257_RS07025	105.823	125.489	156.986	429.073	197.229	106.573	129.433	244.292	-0.920562	0.0464654	0.134797	puuC	NZ_CP017979.1	1289573	1291060	+	1488	protein_coding	aldehyde dehydrogenase PuuC && PF00171:Aldehyde dehydrogenase family	Aldedh
BL257_RS12535	302.655	239.773	244.46	153.495	147.155	211.762	262.296	170.804	0.623088	0.0465103	0.134836	purF	NZ_CP017979.1	2336998	2338515	-	1518	protein_coding	amidophosphoribosyltransferase && PF00156:Phosphoribosyl transferase domain|PF13522:Glutamine amidotransferase domain	Pribosyltran
BL257_RS02105	168.259	137.814	215.563	85.6718	79.7091	146.711	173.878	104.031	0.752114	0.0468261	0.13566	apt	NZ_CP017979.1	393395	393946	+	552	protein_coding	adenine phosphoribosyltransferase && PF00156:Phosphoribosyl transferase domain	Pribosyltran
BL257_RS13065	1969.37	1809.5	1392.57	1078.04	1020.89	1428.35	1723.81	1175.76	0.552482	0.0468851	0.13574	zipA	NZ_CP017979.1	2438524	2439510	-	987	protein_coding	cell division protein ZipA && PF04354:ZipA, C-terminal FtsZ-binding domain	-
BL257_RS04430	234.928	234.171	263.205	156.351	156.353	178.544	244.101	163.749	0.578964	0.0469954	0.135968	aat	NZ_CP017979.1	828711	829415	-	705	protein_coding	leucyl/phenylalanyl-tRNA--protein transferase && PF03588:Leucyl/phenylalanyl-tRNA protein transferase	-
BL257_RS11955	500.545	445.934	345.994	201.329	295.333	339.096	430.824	278.586	0.631954	0.0471992	0.136466	eco	NZ_CP017979.1	2211406	2211894	+	489	protein_coding	serine protease inhibitor ecotin && PF03974:Ecotin	-
BL257_RS09545	542.874	485.149	425.658	279.147	356.647	355.705	484.56	330.5	0.553373	0.0472968	0.136656	yeaE	NZ_CP017979.1	1769887	1770741	-	855	protein_coding	methylglyoxal reductase YeaE && PF00248:Aldo/keto reductase family	Aldo_ket_red
BL257_RS17180	1533.38	1392.7	976.28	1327.2	2107.18	2690.62	1300.79	2041.67	-0.650035	0.047422	0.136926	ptsN	NZ_CP017979.1	3238577	3239068	+	492	protein_coding	PTS IIA-like nitrogen regulatory protein PtsN && PF00359:Phosphoenolpyruvate-dependent sugar phosphotransferase system, EIIA 2	PTS_EIIA_2
BL257_RS10815	266.675	202.799	212.438	284.145	341.319	406.915	227.304	344.126	-0.596093	0.0475534	0.137214	yeeA	NZ_CP017979.1	1986260	1987318	-	1059	protein_coding	FUSC family protein && PF04632:Fusaric acid resistance protein family	-
BL257_RS10395	38.0964	38.0948	31.241	54.2588	75.6215	65.051	35.8107	64.9771	-0.860316	0.0476238	0.137325	yedL	NZ_CP017979.1	1917327	1917806	+	480	protein_coding	GNAT family N-acetyltransferase && PF00583:Acetyltransferase (GNAT) family	Acetyltransf_1
BL257_RS19825	1186.28	1160.77	570.147	1154.43	1411.26	2242.18	972.4	1602.62	-0.720745	0.0477067	0.137472	BL257_RS19825	NZ_CP017979.1	3754979	3755188	+	210	protein_coding	hypothetical protein && -	-
BL257_RS19735	700.551	597.193	438.154	738.919	905.414	932.86	578.633	859.064	-0.570383	0.0479848	0.138181	kbl	NZ_CP017979.1	3738808	3740004	+	1197	protein_coding	glycine C-acetyltransferase && PF00155:Aminotransferase class I and II	Aminotran_1_2
BL257_RS12060	96.2993	91.8758	115.592	219.891	140.002	134.254	101.256	164.716	-0.705186	0.0482292	0.138792	yfaQ	NZ_CP017979.1	2235649	2237298	-	1650	protein_coding	YfaQ family protein && PF10062:Predicted secreted protein (DUF2300)	-
BL257_RS14190	731777	922494	520986	617603	1.24698e+06	1.79089e+06	725086	1.21849e+06	-0.748875	0.0484037	0.139111	ssrA	NZ_CP017979.1	2663870	2664232	+	363	protein_coding	transfer-messenger RNA && -	-
BL257_RS13900	1510.1	1127.16	1065.32	638.255	725.557	1078.19	1234.19	814	0.601893	0.0484049	0.139111	rnc	NZ_CP017979.1	2611660	2612340	-	681	protein_coding	ribonuclease III && PF00035:Double-stranded RNA binding motif|PF14622:Ribonuclease-III-like	-
BL257_RS10035	8306.08	6051.48	3919.18	2438.08	3547.06	5194.39	6092.24	3726.51	0.709409	0.0487052	0.139827	aspS	NZ_CP017979.1	1853855	1855627	-	1773	protein_coding	aspartate--tRNA ligase && PF00152:tRNA synthetases class II (D, K and N)|PF02938:GAD domain|PF01336:OB-fold nucleic acid binding domain	tRNA-synt_2
BL257_RS03105	266.675	328.288	224.935	364.819	394.458	465.046	273.299	408.108	-0.578617	0.0487368	0.139827	ybeL	NZ_CP017979.1	577001	577483	+	483	protein_coding	zinc ribbon-containing protein && PF07295:Zinc-ribbon containing domain	-
[truncated: 6 more rows]

## Sheet: TF20vsTE20_deg_all
gene_id	TF20_1	TF20_2	TF20_3	TE20_1	TE20_2	TE20_3	TF20	TE20	log2FoldChange	pvalue	padj	gene_name	gene_chr	gene_start	gene_end	gene_strand	gene_length	gene_biotype	gene_description	tf_family
[truncated: 3,143 more rows]

[truncated: 1 more sheets: TF40 vs TE40_deg_all]
